# Supplementary material for: Faecalibacterium duncaniae A2-165 regulates the expression of butyrate synthesis, ferrous iron uptake, and stress-response genes based on acetate consumption
Source: Sci Rep. 2024 Jan 10;14:987. doi: 10.1038/s41598-023-51059-3 (PMC10781979; doi:10.1038/s41598-023-51059-3)
Supplement: Supplementary file 2 — Supplementary Tables S1–S5. [file 41598_2023_51059_MOESM2_ESM.xlsx]

## Sheet: Table S1 Expo 
Table S1: Description of the transcriptome under Late Exponential conditions: list of 8 F. duncaniae A2-165 DE genes.
see Supplementary Information for legend
NCBI-RefSeq Locus Tag	Gene name	COG number	Protein annotation PATRIC	log2FoldChange	padj	Functional classification : 12 categories
CG447_11325		COG1609	LacI family transcriptional regulator	2.00263	1.38986e-08	Transcription & post transcriptional regulation
CG447_03550		COG1396, COG2033, COG3981	GNAT family N-acetyltransferase	-2.05883	3.30295e-26	Energy metabolism
CG447_05575		COG2267	alpha/beta hydrolase	-3.48373	0.0023766	Other metabolism
CG447_05540		COG1132	ABC transporter ATP-binding protein	-3.63746	0.0093325	Defense mechanism
CG447_02955		COG0348	4Fe-4S binding protein	-3.66257	0.0057834	Energy metabolism
CG447_05565		-	hypothetical protein	-4.10469	0.00428714	Hypothetical protein
CG447_05535		COG1132	ABC transporter ATP-binding protein	-4.3101	9.94251e-05	Defense mechanism
CG447_05560		-	hypothetical protein	-4.72448	0.00121119	Hypothetical protein

## Sheet: Table S2 Stat 
Table S2: Description of the transcriptome under Early Stationary conditions : list of 541 F. duncaniae A2-165 DE genes.
see Supplementary Information for legend
NCBI-RefSeq Locus Tag	gene name	COG number	Protein annotation PATRIC	log2FoldChange	padj	Functional classification : 12 categories
CG447_02950	-	COG3976	Polyferredoxin	8.04616	5.369e-10	Energy metabolism
CG447_06410	-	COG0477	Uncharacterized MFS-type transporter	7.35495	0	Import system
CG447_02940	-	-	hypothetical protein	7.2007	1.41206e-44	Hypothetical protein
CG447_02945	-	COG3976	hypothetical protein	6.37926	8.83907e-15	Hypothetical protein
CG447_05795	-	-	hypothetical protein	6.30011	2.00433e-26	Hypothetical protein
CG447_12745	feoA2	COG1918	Ferrous iron transporter-associated protein FeoA	5.91767	7.05283e-108	Import system
CG447_04535	-	-	tRNA-Phe	5.74751	1.06894e-25	Protein Synthesis
CG447_07305	rplM	COG0102	LSU ribosomal protein L13p (L13Ae)	5.67832	7.08686e-27	Protein Synthesis
CG447_07300	rpsI	COG0103	SSU ribosomal protein S9p (S16e)	5.61344	6.32416e-27	Protein Synthesis
CG447_12735	-	-	hypothetical protein	5.49912	1.07982e-61	Hypothetical protein
CG447_12740	feoA1	COG1918	FeoA-like protein CKL_1603	5.39876	3.20221e-98	Import system
CG447_14180	-	-	tRNA-Gly	5.33028	9.72808e-32	Protein Synthesis
CG447_06480	-	-	hypothetical protein	5.32235	1.50887e-20	Hypothetical protein
CG447_13235	-	COG0477, COG2814	Uncharacterized MFS-type transporter	5.19389	1.03815e-30	Import system
CG447_12750	feoB	COG0370	Ferrous iron transporter FeoB	5.18044	1.92537e-109	Import system
CG447_09210	-	-	tRNA-Lys	5.08887	1.5685e-25	Protein Synthesis
CG447_04550	-	-	tRNA-Gly	5.03365	1.93512e-14	Protein Synthesis
CG447_03310	-	COG0614	ABC transporter, substrate-binding protein (cluster 8, B12/iron complex)	4.99068	8.89465e-09	Import system
CG447_05800	-	-	tRNA-Lys	4.95751	1.72831e-21	Protein Synthesis
CG447_11190	pbuG	COG2252	Xanthine/uracil/thiamine/ascorbate permease family protein	4.89468	1.93796e-69	Import system
CG447_12680	eno	COG0148	Enolase (EC 4.2.1.11)	4.72078	2.70178e-14	Energy metabolism
CG447_12760	-	COG1321	hypothetical protein	4.6208	7.78514e-23	Hypothetical protein
CG447_05545	-	COG2138	hypothetical protein	4.60905	4.55925e-22	Hypothetical protein
CG447_05535	-	COG1132	Heterodimeric efflux ABC transporter, permease/ATP-binding subunit 2	4.56538	3.32187e-34	Export system
CG447_12755	feoC ?	-	Ferrous iron transporter-associated protein FeoC	4.50986	4.5795e-26	Import system
CG447_01525	-	-	hypothetical protein	4.48646	9.42214e-13	Hypothetical protein
CG447_05540	-	COG1132	Heterodimeric efflux ABC transporter, permease/ATP-binding subunit 1	4.46702	1.19675e-27	Export system
CG447_05230	infC	COG0290	Translation initiation factor 3	4.4619	7.73562e-108	Protein Synthesis
CG447_12765	cydD	COG4988	Heterodimeric efflux ABC transporter, permease/ATP-binding subunit 1	4.46114	1.32952e-20	Export system
CG447_11225	accD	COG0777	Acetyl-coenzyme A carboxyl transferase beta chain (EC 6.4.1.2)	4.42814	1.76968e-13	Energy metabolism
CG447_11360	-	COG0534	Multi antimicrobial extrusion protein (Na(+)/drug antiporter), MATE family of MDR efflux pumps	4.42518	4.22352e-17	Defense mechanism
CG447_02955	-	COG0348	Hypothetical iron-sulfur cluster binding protein YccM	4.40211	6.9678e-13	General function prediction
CG447_01530	-	COG0716	Flavodoxin	4.39477	1.46405e-11	Energy metabolism
CG447_03305	-	COG0609	ABC-type Fe3+-siderophore transport system, permease component	4.33968	0.000622653	Import system
CG447_00865	-	COG1296	hypothetical protein	4.33335	2.27721e-14	Hypothetical protein
CG447_10595	infA	COG0361	Translation initiation factor 1	4.32827	7.55006e-18	Protein Synthesis
CG447_01520	-	-	hypothetical protein	4.31513	1.3215e-15	Hypothetical protein
CG447_02935	gufA	COG0428	Metal transporter, ZIP family	4.26316	2.08407e-15	Import system
CG447_05210	dprA	COG0758	Rossmann fold nucleotide-binding protein Smf possibly involved in DNA uptake	4.25015	1.65073e-63	Other metabolism
CG447_06485	tig	COG0544	Cell division trigger factor (EC 5.2.1.8)	4.17831	1.26731e-31	Other metabolism
CG447_05420	-	-	hypothetical protein	4.16444	7.56639e-11	Hypothetical protein
CG447_08435	-	COG5496	hypothetical protein	4.15847	1.2056e-08	Hypothetical protein
CG447_14205	-	COG1132	hypothetical protein	4.13782	9.80008e-50	Hypothetical protein
CG447_12115	oppB	COG0601	Oligopeptide ABC transporter, permease protein OppB (TC 3.A.1.5.1)	4.1229	5.43214e-41	Import system
CG447_06460	-	-	hypothetical protein	4.12112	1.00218e-12	Hypothetical protein
CG447_02930	-	COG0500, COG2226	SAM-dependent methyltransferase	4.10709	1.24266e-14	General function prediction
CG447_12635	-	COG0671	PAP2 family protein	4.06422	8.56364e-11	General function prediction
CG447_05050	queT	COG4708	Substrate-specific component QueT (COG4708) of predicted queuosine-regulated ECF transporter	4.01465	1.06197e-36	Import system
CG447_11230	accA	COG0825	Acetyl-coenzyme A carboxyl transferase alpha chain (EC 6.4.1.2)	4.01146	1.31434e-24	Other metabolism
CG447_03580	acpP	COG0236	Acyl carrier protein	4.01036	4.62804e-08	Other metabolism
CG447_08565	-	COG2211	glucuronide permease	3.99487	1.93745e-44	Import system
CG447_06665	-	-	tRNA-Lys	3.99409	7.23926e-15	Protein Synthesis
CG447_05215	spoU	COG0566	23S rRNA methyltransferase (EC 2.1.1.-)	3.9864	9.65584e-43	Protein Synthesis
CG447_11010	iolC	COG0524	fructokinase	3.97641	5.02891e-16	Energy metabolism
CG447_11340	-	COG0395	Possible alpha-xyloside ABC transporter, permease component	3.96119	1.62669e-28	Import system
CG447_12150	-	-	tRNA-Leu	3.95763	9.08487e-23	Protein Synthesis
CG447_07185	-	COG5545	hypothetical protein	3.95527	1.83516e-14	Hypothetical protein
CG447_07190	-	COG0358	DNA primase amino-terminal domain	3.91337	1.10955e-11	Other metabolism
CG447_10475	rpsJ	COG0051	SSU ribosomal protein S10p (S20e)	3.88723	1.51721e-36	Protein Synthesis
CG447_01615	-	COG1131	Gliding motility-associated ABC transporter ATP-binding protein GldA	3.87072	1.08796e-13	Import system
CG447_04980	-	COG1625	Fe-S oxidoreductase, related to NifB/MoaA family with PDZ N-terminal domain	3.85352	7.3165e-55	Energy metabolism
CG447_01620	rpmE	COG0254	LSU ribosomal protein L31p @ LSU ribosomal protein L31p, zinc-dependent	3.85112	5.6829e-27	Protein Synthesis
CG447_04540	-	-	tRNA-Gly	3.80403	7.66108e-41	Protein Synthesis
CG447_04990	-	COG1399	FIG01269488: protein, clustered with ribosomal protein L32p	3.79359	2.935e-28	Protein Synthesis
CG447_07910	prfC	COG4108	Peptide chain release factor 3	3.76778	2.11602e-29	Protein Synthesis
CG447_00860	-	-	hypothetical protein	3.76465	4.83781e-15	Hypothetical protein
CG447_04505	rimP	COG0779	Bacterial ribosome SSU maturation protein RimP	3.75031	6.28292e-21	Protein Synthesis
CG447_10110	spoIIE	COG2208	hypothetical protein	3.74436	1.40604e-08	Hypothetical protein
CG447_04890	-	COG0534	hypothetical protein	3.73626	2.443e-11	Hypothetical protein
CG447_11335	-	COG1175	Possible alpha-xyloside ABC transporter, permease component	3.70012	2.00291e-21	Import system
CG447_05225	rpmI	COG0291	LSU ribosomal protein L35p	3.68766	4.08242e-71	Protein Synthesis
CG447_02920	-	-	hypothetical protein	3.68305	1.25394e-21	Hypothetical protein
CG447_06465	-	-	tRNA-Tyr	3.67865	8.28776e-46	Protein Synthesis
CG447_10785	recQ	COG0514	ATP-dependent DNA helicase RecQ	3.64252	2.43276e-13	Other metabolism
CG447_03295	fhuC	COG1120	Ferrichrome transport ATP-binding protein FhuC	3.64173	4.03611e-12	Import system
CG447_02100	rnr	COG0557	3'-to-5' exoribonuclease RNase R	3.62624	1.93604e-32	Protein Synthesis
CG447_11235	fabH	COG0332	3-oxoacyl-[acyl-carrier-protein] synthase, KASIII (EC 2.3.1.180)	3.61146	2.19286e-34	Other metabolism
CG447_05220	rplT	COG0292	LSU ribosomal protein L20p	3.60464	9.85396e-81	Protein Synthesis
CG447_05910	-	-	tRNA-Gln	3.59223	9.18598e-29	Protein Synthesis
CG447_02905	-	COG3315	O-methyltransferase domain protein	3.57835	8.18405e-15	General function prediction
CG447_02915	-	-	hypothetical protein	3.57413	5.41755e-13	Hypothetical protein
CG447_10450	-	COG1278	Zinc-ribbon domain Caur_1000.N / CxxC-x17-CxxC domain Caur_1000.C	3.56482	1.73226e-13	Other metabolism
CG447_08955	rpmH	COG0230	LSU ribosomal protein L34p	3.5516	5.79346e-13	Protein Synthesis
CG447_11740	-	COG3543	hypothetical protein	3.54535	1.08496e-07	Hypothetical protein
CG447_02020	rpmB	COG0227	LSU ribosomal protein L28p @ LSU ribosomal protein L28p, zinc-dependent	3.53959	1.12347e-32	Protein Synthesis
CG447_08420	-	COG2608	hypothetical protein	3.53641	1.62675e-28	Hypothetical protein
CG447_01010	rplS	COG0335	LSU ribosomal protein L19p	3.53522	2.99263e-20	Protein Synthesis
CG447_02910	-	COG1073	Hydrolase, alpha/beta fold family	3.50391	1.38302e-16	General function prediction
CG447_08400	rcoM2	COG3279	Two-component transcriptional response regulator, LuxR family	3.50191	3.88274e-26	Transcription & post transcriptional regulation
CG447_11680	-	-	tRNA-Arg	3.50019	3.99651e-20	Protein Synthesis
CG447_07665	glmU	COG1207	N-acetylglucosamine-1-phosphate uridyltransferase (EC 2.7.7.23) / Glucosamine-1-phosphate N-acetyltransferase (EC 2.3.1.157)	3.48893	1.18079e-65	Other metabolism
CG447_11745	bioY	COG1268	Substrate-specific component BioY of biotin ECF transporter	3.47833	0.00112027	Import system
CG447_02775	mrnC	COG1939	Mini-ribonuclease III	3.45972	3.77068e-60	Protein Synthesis
CG447_12545	lrgB	COG1346	LrgA-associated membrane protein LrgB	3.45711	7.10517e-08	Other metabolism
CG447_02900	-	COG1893	2-dehydropantoate 2-reductase (EC 1.1.1.169)	3.45445	7.49301e-10	Other metabolism
CG447_14145	ugpB	COG1653	Glycerol-3-phosphate ABC transporter, substrate-binding protein UgpB	3.44458	3.00834e-10	Import system
CG447_03845	-	-	tRNA-Tyr	3.43276	8.68638e-20	Protein Synthesis
CG447_01285	-	-	hypothetical protein	3.42891	4.84425e-10	Hypothetical protein
CG447_04985	rpmF	COG0333	LSU ribosomal protein L32p @ LSU ribosomal protein L32p, zinc-dependent	3.42511	2.08628e-41	Protein Synthesis
CG447_10995	-	COG1846	Transcriptional regulator, MarR family	3.41647	2.26282e-05	Transcription & post transcriptional regulation
CG447_10180	metH2	COG1410	Methionine synthase activation domain (EC 2.1.1.13)	3.40756	1.26178e-17	Protein Synthesis
CG447_04500	nusA	COG0195	Transcription termination protein NusA	3.39411	1.29825e-42	Transcription & post transcriptional regulation
CG447_13985	holA	COG1466	DNA polymerase III delta subunit (EC 2.7.7.7)	3.39097	2.57984e-14	Other metabolism
CG447_02895	-	-	hypothetical protein	3.382	1.52958e-08	Hypothetical protein
CG447_05275	-	COG0652	Peptidyl-prolyl cis-trans isomerase	3.35234	9.32827e-17	Protein Synthesis
CG447_11330	-	COG1653	ABC transporter, predicted N-acetylneuraminate-binding protein	3.34322	1.33004e-15	Import system
CG447_02780	obg	COG0536	GTP-binding protein Obg	3.34299	3.12542e-79	Protein Synthesis
CG447_05580	-	COG0491, COG0491	MBL-fold metallo-hydrolase superfamily	3.33752	1.57002e-13	General function prediction
CG447_12110	oppC	COG1173	Oligopeptide ABC transporter, permease protein OppC (TC 3.A.1.5.1)	3.33633	1.51382e-49	Import system
CG447_05550	-	COG2207	Transcriptional regulator, VCA0231 ortholog	3.32496	3.47249e-15	Transcription & post transcriptional regulation
CG447_14195	-	-	tRNA-Phe	3.31782	3.82553e-16	Protein Synthesis
CG447_02885	-	COG0596	hypothetical protein	3.29827	1.52361e-10	Hypothetical protein
CG447_05560	-	-	hypothetical protein	3.29738	1.92268e-11	Hypothetical protein
CG447_04495	ylxR	COG2740	COG2740: Predicted nucleic-acid-binding protein implicated in transcription termination	3.243	8.18291e-29	General function prediction
CG447_01505	-	COG1368	hypothetical protein	3.22567	2.34173e-34	Hypothetical protein
CG447_05570	-	-	hypothetical protein	3.22554	6.76227e-12	Hypothetical protein
CG447_06310	-	COG2607	hypothetical protein	3.22075	4.97087e-10	Hypothetical protein
CG447_05585	bphD	COG0596	2-Hydroxy-6-Oxo-6-Phenylhexa-2,4-Dienoate hydrolase	3.21977	2.10934e-15	Defense mechanism
CG447_01020	ylqF	COG1161	LSU ribosomal maturation GTPase RbgA (B. subtilis YlqF)	3.2194	5.43833e-36	Protein Synthesis
CG447_02925	-	COG0491	MBL-fold metallo-hydrolase superfamily	3.21912	2.77829e-10	General function prediction
CG447_09140	-	COG0534	Multi antimicrobial extrusion protein (Na(+)/drug antiporter), MATE family of MDR efflux pumps	3.21344	4.00632e-24	Defense mechanism
CG447_14210	-	COG1132	Heterodimeric efflux ABC transporter, permease/ATP-binding subunit 2	3.19379	5.58382e-51	Export system
CG447_02075	-	-	tRNA-Gln	3.18815	1.55991e-21	Protein Synthesis
CG447_05185	smc	COG1196	Chromosome partition protein smc	3.1769	8.11717e-37	Other metabolism
CG447_07740	-	COG1307	DegV family protein	3.16759	2.26536e-33	General function prediction
CG447_01015	lepB	COG0681	Signal peptidase I (EC 3.4.21.89)	3.16436	1.74047e-27	Protein Fate (folding, modification, targeting, degradation)
CG447_06255	fusA2	COG0480	Elongation factor G-like protein TM_1651	3.1633	1.02883e-38	Protein Synthesis
CG447_14340	fchA	COG3404	hypothetical protein	3.16028	5.16057e-20	Hypothetical protein
CG447_02770	rsmF	COG0144, COG3270	tRNA/RNA cytosine-C5-methylase (EC 2.1.1.-)	3.15988	2.53529e-52	Protein Synthesis
CG447_05205	topA	COG0550	DNA topoisomerase I (EC 5.99.1.2)	3.15454	1.41082e-61	Other metabolism
CG447_11325	-	COG1609	Transcriptional regulator, LacI family	3.13845	2.94511e-09	Transcription & post transcriptional regulation
CG447_08425	ziaR	COG0640	Cadmium efflux system accessory protein	3.13202	6.60816e-21	Export system
CG447_02105	secG	COG1314	hypothetical protein	3.13154	1.74347e-07	Hypothetical protein
CG447_06025	iscR	COG1959	Iron-sulfur cluster regulator IscR	3.1301	1.39417e-09	Transcription & post transcriptional regulation
CG447_06900	-	COG2337	Programmed cell death toxin YdcE	3.1143	2.53231e-09	Stress response
CG447_12105	oppD	COG0444	Oligopeptide ABC transporter, ATP-binding protein OppD (TC 3.A.1.5.1)	3.10495	5.6134e-44	Import system
CG447_08055	sstT	COG3633	Serine/threonine:Na+ symporter SstT	3.10111	1.71378e-16	Import system
CG447_03885	-	-	hypothetical protein	3.10101	7.71836e-26	Hypothetical protein
CG447_04460	rpsO	COG0184	SSU ribosomal protein S15p (S13e)	3.08881	6.02664e-19	Protein Synthesis
CG447_12415	mglA	COG1129	Galactose/methyl galactoside ABC transporter, ATP-binding protein MglA (EC 3.6.3.17)	3.08666	3.97758e-36	Import system
CG447_04490	-	-	hypothetical protein	3.08456	2.40316e-47	Hypothetical protein
CG447_12090	envE	COG2755	hypothetical protein	3.08281	2.87425e-09	Hypothetical protein
CG447_04975	engA	COG1160	GTP-binding protein EngA	3.08218	2.78477e-58	Protein Synthesis
CG447_09940	-	COG2081	hypothetical protein	3.08176	5.8982e-20	Hypothetical protein
CG447_02890	-	-	hypothetical protein	3.07848	2.77128e-08	Hypothetical protein
CG447_05190	rnc	COG0571	Ribonuclease III (EC 3.1.26.3)	3.06613	1.06282e-25	Protein Synthesis
CG447_11775	-	-	tRNA-Pro	3.0647	3.8421e-21	Protein Synthesis
CG447_08965	yidD	COG0759	hypothetical protein*	3.06331	6.3073e-28	Hypothetical protein
CG447_05520	fhu	COG0583	fhu operon transcription regulator	3.046	3.65749e-10	Transcription & post transcriptional regulation
CG447_12095	-	COG0318	Long-chain-fatty-acid--CoA ligase (EC 6.2.1.3)	3.03997	6.6195e-11	Other metabolism
CG447_05880	-	COG1670	Acetyltransferase, GNAT family	3.00915	2.17387e-09	General function prediction
CG447_05565	-	-	hypothetical protein	2.97254	5.17324e-09	Hypothetical protein
CG447_08445	-	COG1757	Na+/H+ antiporter	2.96262	2.46959e-45	Import system
CG447_05575	-	COG2267	hypothetical protein	2.9568	6.9678e-13	Hypothetical protein
CG447_03300	-	COG4779	transport system permease protein	2.95527	5.75855e-07	Import system
CG447_01965	-	COG1309	Transcriptional regulator, AcrR family	2.9421	3.79173e-08	Transcription & post transcriptional regulation
CG447_11610	-	COG2207	Transcriptional regulator	2.93429	1.23319e-08	Transcription & post transcriptional regulation
CG447_08835	yfiC	COG4123	tRNA (adenine37-N(6)-)-methyltransferase TrmN6	2.93116	6.77514e-46	Protein Synthesis
CG447_05820	-	-	tRNA-Ile	2.91758	2.84871e-31	Protein Synthesis
CG447_01025	rnhB	COG0164	Ribonuclease HII (EC 3.1.26.4)	2.91052	2.76487e-31	Protein Synthesis
CG447_12100	oppF	COG4608	Oligopeptide ABC transporter, ATP-binding protein OppF (TC 3.A.1.5.1)	2.89772	1.05889e-29	Import system
CG447_07670	pth	COG0193	Peptidyl-tRNA hydrolase (EC 3.1.1.29)	2.88743	1.85063e-07	Protein Synthesis
CG447_07860	-	COG0451	hypothetical protein	2.87948	4.42674e-31	Hypothetical protein
CG447_02230	-	-	hypothetical protein	2.87153	1.37665e-16	Hypothetical protein
CG447_04970	plsY	COG0344	Acyl-phosphate:glycerol-3-phosphate O-acyltransferase PlsY (EC 2.3.1.n3)	2.86294	1.68765e-44	Other metabolism
CG447_12420	mglC	COG4211	Galactose/methyl galactoside ABC transporter, permease protein MglC (EC 3.6.3.17)	2.85131	5.0991e-26	Import system
CG447_01610	-	COG1277	Gliding motility-associated ABC transporter permease protein GldF	2.82726	3.16376e-20	Import system
CG447_08970	yidC	COG0706	Inner membrane protein translocase and chaperone YidC, short form OxaI-like, sporulation protein A stage IV	2.81751	6.16267e-24	General function prediction
CG447_09125	-	-	hypothetical protein	2.80773	2.31708e-10	Hypothetical protein
CG447_02025	-	-	Uncharacterized protein BT_4646	2.80738	1.94863e-12	General function prediction
CG447_12255	-	COG2050	Thioesterase	2.80621	2.24668e-12	Other metabolism
CG447_04455	pnp	COG1185	Polyribonucleotide nucleotidyltransferase (EC 2.7.7.8)	2.8054	1.92152e-08	Protein Synthesis
CG447_13240	pheS	COG0016	Phenylalanyl-tRNA synthetase alpha chain (EC 6.1.1.20)	2.80309	1.99373e-09	Protein Synthesis
CG447_05035	-	COG2240	Pyridoxal kinase (EC 2.7.1.35)	2.80268	6.64284e-09	Other metabolism
CG447_08960	rnpA	COG0594	Ribonuclease P protein component (EC 3.1.26.5)	2.79334	1.76704e-12	Protein Synthesis
CG447_03755	-	-	hypothetical protein	2.78665	0.000101551	Hypothetical protein
CG447_11240	fabK	COG2070	Enoyl-[acyl-carrier-protein] reductase [FMN, NADH] (EC 1.3.1.9), FabK => refractory to triclosan	2.78489	7.66108e-41	Other metabolism
CG447_10815	-	-	tRNA-Ile	2.77663	6.14586e-23	Protein Synthesis
CG447_05885	hflX	COG2262	Ribosome LSU-associated GTP-binding protein HflX	2.76558	1.64706e-17	Protein Synthesis
CG447_01295	yajC	COG1862	Protein translocase subunit YajC	2.74534	6.56124e-10	General function prediction
CG447_00640	-	COG4868	ATP-dependent Zn protease	2.73943	1.95118e-13	Other metabolism
CG447_05200	trmFO	COG1206	Methylenetetrahydrofolate--tRNA-(uracil-5-)-methyltransferase TrmFO (EC 2.1.1.74)	2.73512	8.90105e-34	Protein Synthesis
CG447_09120	-	-	hypothetical protein	2.73361	1.25878e-18	Hypothetical protein
CG447_09070	ptsIIB, glvC	COG1263, COG1264	PTS system, maltose and glucose-specific IIC component / PTS system, maltose and glucose-specific IIB component (EC 2.7.1.208)	2.73168	2.80544e-15	Import system
CG447_10480	rplC	COG0087	LSU ribosomal protein L3p (L3e)	2.73043	3.77501e-15	Protein Synthesis
CG447_05195	plsX	COG0416	Phosphate:acyl-ACP acyltransferase PlsX (EC 2.3.1.n2)	2.72138	1.43481e-34	Other metabolism
CG447_14130	prfB	COG1186	Peptide chain release factor 2 @ programmed frameshift-containing	2.72057	4.35415e-05	Protein Synthesis
CG447_12050	rimM	COG0806	16S rRNA processing protein RimM	2.71807	1.09756e-23	Protein Synthesis
CG447_14990	-	COG0534	Multi antimicrobial extrusion protein (Na(+)/drug antiporter), MATE family of MDR efflux pumps	2.71296	8.64029e-11	Defense mechanism
CG447_09015	-	-	tRNA-Glu	2.70879	2.41497e-22	Protein Synthesis
CG447_00780	-	COG2755	hypothetical protein	2.69462	1.36386e-14	Hypothetical protein
CG447_14300	ribU	COG3601	Substrate-specific component RibU of riboflavin ECF transporter	2.68875	2.39424e-10	Import system
CG447_06890	-	COG0582	hypothetical protein	2.68387	3.08536e-06	Hypothetical protein
CG447_13980	rbmY	COG1658	Ribonuclease M5 (EC 3.1.26.8)	2.68215	6.73401e-25	Protein Synthesis
CG447_06895	-	-	hypothetical protein	2.67626	7.23688e-05	Hypothetical protein
CG447_00855	ylaC	COG1595	RNA polymerase ECF-type sigma factor	2.67619	2.02914e-11	Transcription & post transcriptional regulation
CG447_08540	-	COG0406	hypothetical protein	2.6759	1.69906e-05	Hypothetical protein
CG447_10600	rpmJ	COG0257	LSU ribosomal protein L36p @ LSU ribosomal protein L36p, zinc-dependent	2.67491	2.42024e-62	Protein Synthesis
CG447_10650	prmC	COG2890	Peptide chain release factor N(5)-glutamine methyltransferase (EC 2.1.1.297)	2.66872	3.52107e-38	Protein Synthesis
CG447_04470	truB	COG0130	tRNA pseudouridine(55) synthase (EC 5.4.99.25)	2.65013	6.59838e-19	Protein Synthesis
CG447_12410	mglB	COG1879	Galactose/methyl galactoside ABC transporter, substrate-binding protein MglB (EC 3.6.3.17)	2.63121	1.40516e-09	Import system
CG447_14310	-	COG0534	hypothetical protein	2.62959	4.54761e-10	Hypothetical protein
CG447_11295	-	COG3610	hypothetical protein	2.62697	3.47647e-11	Hypothetical protein
CG447_07195	-	COG0507, COG1196	plasmid mobilization system relaxase*	2.61977	1.85106e-15	Mobilome
CG447_05010	iscS	COG1104	hypothetical protein	2.61249	0.000103785	Hypothetical protein
CG447_11175	yocS	COG0385	Uncharacterized sodium-dependent transporter YocS	2.60624	3.65081e-17	Import system
CG447_05140	rpsU	COG0828	SSU ribosomal protein S21p	2.60124	1.91588e-12	Protein Synthesis
CG447_12055	trmpD	COG0336, COG0454	tRNA (guanine(37)-N(1))-methyltransferase (EC 2.1.1.228)	2.59676	1.19469e-20	Protein Synthesis
CG447_03890	yabP	-	hypothetical protein	2.58204	9.24654e-21	Hypothetical protein
CG447_12675	-	-	hypothetical protein	2.58004	2.79396e-23	Hypothetical protein
CG447_02235	-	-	hypothetical protein	2.57371	5.68074e-18	Hypothetical protein
CG447_01030	-	COG0792	UPF0102 protein YraN	2.56861	6.60904e-17	General function prediction
CG447_04900	speA	COG1982	Arginine decarboxylase (EC 4.1.1.19)	2.56431	1.36467e-22	Other metabolism
CG447_09295	azlC	COG1296	Branched-chain amino acid transport protein AzlC	2.55611	4.8294e-09	Import system
CG447_02620	-	COG1283	Sodium-dependent phosphate transporter	2.55383	2.86187e-13	Import system
CG447_07210	-	-	hypothetical protein	2.5469	3.31108e-06	Hypothetical protein
CG447_01305	queA	COG0809	S-adenosylmethionine:tRNA ribosyltransferase-isomerase (EC 2.4.99.17)	2.52013	4.76646e-08	Protein Synthesis
CG447_11290	-	COG2966	Integral membrane protein	2.51793	8.91031e-07	General function prediction
CG447_14490	rnj	COG0595	Ribonuclease J (endonuclease and 5' exonuclease)	2.50873	6.50684e-55	Other metabolism
CG447_10485	rplD	COG0088	LSU ribosomal protein L4p (L1e)	2.4998	4.47607e-16	Protein Synthesis
CG447_02030	-	COG4947	hypothetical protein	2.49801	3.39325e-25	Hypothetical protein
CG447_10605	rpsM	COG0099	SSU ribosomal protein S13p (S18e)	2.49077	1.2795e-52	Protein Synthesis
CG447_10385	iscS	COG1104	Cysteine desulfurase (EC 2.8.1.7)	2.4857	1.48819e-14	Other metabolism
CG447_12540	LrgA	COG1380	Antiholin-like protein LrgA	2.47302	3.40391e-05	Other metabolism
CG447_14140	-	COG5001	hypothetical protein	2.46812	1.02729e-16	Hypothetical protein
CG447_02765	yebC	COG0217	Probable transcriptional regulatory protein YebC	2.4681	5.90073e-06	General function prediction
CG447_10230	-	COG2138	hypothetical protein	2.46318	8.83907e-15	Hypothetical protein
CG447_14200	-	-	tRNA-Gly	2.46002	4.59024e-12	Protein Synthesis
CG447_04485	infB	COG0532	Translation initiation factor 2	2.45871	1.68058e-33	Protein Synthesis
CG447_10800	nrdD	COG1327, COG1328	Ribonucleotide reductase of class III (anaerobic), large subunit (EC 1.17.4.2)	2.45513	8.68613e-26	Protein Synthesis
CG447_07510	-	COG2855	Putative membrane protein YeiH	2.43715	3.03712e-16	General function prediction
CG447_02225	-	COG1595	hypothetical protein	2.43609	4.66357e-18	Hypothetical protein
CG447_10610	rpsK	COG0100	SSU ribosomal protein S11p (S14e)	2.4208	2.02772e-42	Protein Synthesis
CG447_05015	yqeV	COG0621	tRNA t(6)A37-methylthiotransferase (EC 2.8.4.5)	2.41437	3.51416e-09	Protein Synthesis
CG447_09180	-	-	tRNA-Arg	2.40505	7.50098e-08	Protein Synthesis
CG447_06145	cysE	COG1045	Serine acetyltransferase (EC 2.3.1.30)	2.40226	8.74551e-33	Other metabolism
CG447_08410	pepQ	COG0006	Xaa-Pro aminopeptidase (EC 3.4.11.9)	2.38914	3.0316e-09	Other metabolism
CG447_11780	-	COG2379	D-glycerate 2-kinase (EC 2.7.1.165)	2.38713	3.17749e-18	Other metabolism
CG447_06695	-	COG1396	hypothetical protein	2.37887	0.000146336	Hypothetical protein
CG447_01560	-	-	tRNA-Leu	2.37473	3.62389e-10	Protein Synthesis
CG447_06905	-	-	hypothetical protein	2.37343	5.70983e-07	Hypothetical protein
CG447_04375	-	-	hypothetical protein	2.37015	3.55088e-13	Hypothetical protein
CG447_12040	rpsP	COG0228	SSU ribosomal protein S16p	2.36126	7.83398e-48	Protein Synthesis
CG447_03555	mgtE	COG2239	Mg/Co/Ni transporter MgtE, CBS domain-containing	2.35734	1.33863e-22	Import system
CG447_11390	btuF	COG0614	Vitamin B12 ABC transporter, substrate-binding protein BtuF	2.35278	1.87642e-12	Import system
CG447_01690	coaE	COG0237	Threonylcarbamoyl-AMP synthase (EC 2.7.7.87) / SUA5 domain with internal deletion	2.35202	5.77641e-15	General function prediction
CG447_14545	-	COG0534	Multi antimicrobial extrusion protein (Na(+)/drug antiporter), MATE family of MDR efflux pumps	2.34523	6.49822e-12	Defense mechanism
CG447_00720	-	COG3279	hypothetical protein	2.33911	2.79486e-15	Hypothetical protein
CG447_00850	-	COG1595	hypothetical protein	2.33869	4.64047e-09	Hypothetical protein
CG447_01280	-	-	tRNA-Thr	2.33271	6.37554e-11	Protein Synthesis
CG447_10185	metH	COG0646, COG1410	5-methyltetrahydrofolate--homocysteine methyltransferase (EC 2.1.1.13)	2.31875	3.6752e-21	Other metabolism
CG447_10465	-	COG0327	GTP cyclohydrolase 1 type 2 homolog YbgI	2.31787	2.31371e-13	Protein Synthesis
CG447_07260	-	COG3505	TrsK-like protein	2.31754	3.09294e-06	General function prediction
CG447_01605	-	COG3225	Gliding motility-associated ABC transporter substrate-binding protein GldG	2.30604	1.26178e-17	Import system
CG447_02810	-	COG1876	D-alanyl-D-alanine carboxypeptidase family protein	2.30092	8.70715e-07	Other metabolism
CG447_04920	nspC	COG0019	Carboxynorspermidine decarboxylase (EC 4.1.1.96)	2.29173	8.89465e-09	Other metabolism
CG447_14135	-	COG0178	Excinuclease ABC subunit A paralog of unknown function	2.28858	2.31371e-13	Other metabolism
CG447_12045	ylqC	COG1837	KH domain RNA binding protein YlqC	2.28586	7.85601e-28	General function prediction
CG447_07525	-	COG1301	sodium:dicarboxylate symporter family protein	2.28451	1.6561e-17	Import system
CG447_07675	mfd	COG1197	Transcription-repair coupling factor	2.27841	3.29555e-40	other metabolism
CG447_03895	hslR	COG1188	Ribosome-associated heat shock protein implicated in the recycling of the 50S subunit (S4 paralog)	2.27764	4.37127e-15	Protein Synthesis
CG447_00840	-	COG1091	dTDP-4-dehydrorhamnose reductase (EC 1.1.1.133)	2.27414	1.06144e-08	Energy metabolism
CG447_00785	-	COG1940	ROK family protein (putative glucokinase)	2.2737	3.96168e-07	General function prediction
CG447_07320	alr	COG0787	Alanine racemase (EC 5.1.1.1)	2.25984	3.71831e-36	Other metabolism
CG447_08915	mntP	COG1971	Putative manganese efflux pump MntP	2.2571	3.10908e-15	Export system
CG447_03855	glmS	COG0449	Glutamine--fructose-6-phosphate aminotransferase [isomerizing] (EC 2.6.1.16)	2.25177	6.25163e-32	Energy metabolism
CG447_01270	-	-	hypothetical protein	2.25152	1.48389e-05	Hypothetical protein
CG447_04480	rbfA	COG0858	Ribosome-binding factor A	2.24906	2.39445e-19	Protein Synthesis
CG447_12725	-	COG0572	Uridine kinase, type 2 (EC 2.7.1.48)	2.24707	0.002728	Other metabolism
CG447_10490	rplW	COG0089	LSU ribosomal protein L23p (L23Ae)	2.24212	1.20277e-10	Protein Synthesis
CG447_11400	btuC	COG0609	Vitamin B12 ABC transporter, permease protein BtuC	2.23725	1.03904e-06	Import system
CG447_10460	trmK	COG2384	tRNA (adenine(22)-N(1))-methyltransferase (EC 2.1.1.217)	2.2359	6.59736e-21	Protein Synthesis
CG447_08975	jag	COG1847	RNA-binding protein Jag	2.2352	2.34173e-34	Transcription & post transcriptional regulation
CG447_03625	tetP	COG0480, COG3688	Ribosome protection-type tetracycline resistance related proteins, group 2 / YacP-like NYN domain	2.22865	1.25987e-11	Protein Synthesis
CG447_10400	-	COG4990	hypothetical protein	2.2281	5.55491e-05	Hypothetical protein
CG447_07295	-	COG3617, COG3645	BRO-like protein	2.22598	0.000832599	General function prediction
CG447_04465	ribF	COG0196	FMN adenylyltransferase (EC 2.7.7.2) / Riboflavin kinase (EC 2.7.1.26)	2.22568	2.23876e-15	Energy metabolism
CG447_05825	-	-	tRNA-Ala	2.22222	3.25599e-09	Protein Synthesis
CG447_12960	rplJ	COG0244	LSU ribosomal protein L10p (P0)	2.2185	1.13718e-17	Protein Synthesis
CG447_14680	yycJ	COG1235	Zn-dependent hydrolase (beta-lactamase superfamily)	2.21539	2.4886e-10	Energy metabolism
CG447_08360	ptsIIC, nagE	COG1263, COG1264	PTS system, N-acetylglucosamine-specific IIC component / PTS system, N-acetylglucosamine-specific IIB component (EC 2.7.1.193)	2.21414	3.54046e-14	Import system
CG447_10225	-	-	tRNA-Met	2.21244	2.65193e-19	Protein Synthesis
CG447_10615	rpsD	COG0522	SSU ribosomal protein S4p (S9e) @ SSU ribosomal protein S4p (S9e), zinc-independent	2.20546	1.29946e-27	Protein Synthesis
CG447_06305	ilvB	COG0028	Acetolactate synthase large subunit (EC 2.2.1.6)	2.20497	1.25063e-05	Other metabolism
CG447_01275	-	COG1309	hypothetical protein	2.1976	0.00180222	Hypothetical protein
CG447_07155	-	-	hypothetical protein	2.18906	0.00044838	Hypothetical protein
CG447_12605	-	-	hypothetical protein	2.18821	7.68728e-08	Hypothetical protein
CG447_04565	recG	COG1200	ATP-dependent DNA helicase RecG (EC 3.6.4.12)	2.18349	4.23751e-26	Other metabolism
CG447_06830	rpsT	COG0268	SSU ribosomal protein S20p	2.181	5.21777e-16	Protein Synthesis
CG447_12670	-	-	hypothetical protein	2.18036	3.51682e-14	Hypothetical protein
CG447_10645	prmC	COG3872	hypothetical protein	2.17503	5.23784e-10	Hypothetical protein
CG447_03850	-	-	tRNA-Thr	2.17383	1.41379e-10	Protein Synthesis
CG447_10795	nrdG	COG0602	Ribonucleotide reductase of class III (anaerobic), activating protein (EC 1.97.1.4)	2.17192	1.64273e-10	Protein Synthesis
CG447_13315	-	-	tRNA-Pro	2.1714	9.66016e-09	Protein Synthesis
CG447_10390	nifU	COG0822	Iron-sulfur cluster assembly scaffold protein IscU/NifU-like	2.16873	6.17393e-09	Other metabolism
CG447_04545	-	-	tRNA-Asp	2.16405	5.605e-12	Protein Synthesis
CG447_03805	-	-	tRNA-Asn	2.16348	1.51034e-12	Protein Synthesis
CG447_00725	-	COG3290	signal transduction histidine kinase regulating citrate/malate metabolism	2.15982	9.34197e-18	Protein Fate (folding, modification, targeting, degradation)
CG447_07935	-	COG2378	hypothetical protein	2.158	2.51111e-10	Hypothetical protein
CG447_09890	-	-	tRNA-Ser	2.15768	2.63552e-09	Protein Synthesis
CG447_01695	sua	COG0009	Threonylcarbamoyl-AMP synthase (EC 2.7.7.87) / SUA5 domain with internal deletion	2.15747	1.31628e-16	Protein Synthesis
CG447_11200	-	COG1696	Probable poly(beta-D-mannuronate) O-acetylase (EC 2.3.1.-)	2.15016	9.52153e-08	General function prediction
CG447_06375	-	-	hypothetical protein	2.14929	0.000123218	Hypothetical protein
CG447_04905	speE	COG0421	Spermidine synthase (EC 2.5.1.16)	2.14748	4.70996e-09	Other metabolism
CG447_07120	topB	COG0550	DNA topoisomerase III (EC 5.99.1.2)	2.14705	0.000171826	Other metabolism
CG447_00790	nanEK	COG3010	N-acetylmannosamine-6-phosphate 2-epimerase (EC 5.1.3.9)	2.13232	6.79311e-06	Energy metabolism
CG447_03760	apbE	COG1477	FAD:protein FMN transferase (EC 2.7.1.180)	2.12844	5.77888e-10	Energy metabolism
CG447_08745	-	COG0358	DNA primase amino-terminal domain	2.12572	6.61965e-07	Other metabolism
CG447_03630	-	-	hypothetical protein	2.12358	0.00138352	Hypothetical protein
CG447_04910	speB	COG0010	Agmatinase (EC 3.5.3.11)	2.11576	8.59899e-09	Other metabolism
CG447_04665	-	-	hypothetical protein	2.11531	1.27125e-07	Hypothetical protein
CG447_11815	cbiG	COG2073	Cobalt-precorrin 5A hydrolase (EC 3.7.1.12)	2.10909	2.43276e-13	Other metabolism
CG447_07150	-	COG3451	TrsE-like protein	2.10869	0.000215089	General function prediction
CG447_01045	tig	COG0544	Cell division trigger factor (EC 5.2.1.8)	2.10176	1.69441e-18	Other metabolism
CG447_11270	-	-	tRNA-Val	2.10001	5.12733e-14	Protein Synthesis
CG447_09865	-	COG0733	hypothetical protein	2.09672	4.16954e-14	Hypothetical protein
CG447_01500	rpsB	COG0052	SSU ribosomal protein S2p (SAe)	2.09475	3.06603e-25	Protein Synthesis
CG447_07285	dnaI	COG1484	Helicase loader DnaI	2.08758	6.76875e-05	Other metabolism
CG447_10620	rpoA	COG0202	DNA-directed RNA polymerase alpha subunit (EC 2.7.7.6)	2.08512	1.61958e-22	Transcription & post transcriptional regulation
CG447_07270	-	COG4734	hypothetical protein	2.08416	4.38269e-05	Hypothetical protein
CG447_03110	-	-	hypothetical protein	2.08143	7.23907e-06	Hypothetical protein
CG447_07095	-	COG0553, COG0827, COG4646	hypothetical protein	2.0792	0.000119651	Hypothetical protein
CG447_12965	rplL	COG0222	LSU ribosomal protein L7p/L12p (P1/P2)	2.07375	1.75434e-13	Protein Synthesis
CG447_07160	-	-	Tn5252, Orf23	2.07232	2.55405e-08	General function prediction
CG447_10590	map	COG0024	Methionine aminopeptidase (EC 3.4.11.18)	2.07164	1.65322e-20	Protein Synthesis
CG447_11415	-	COG2197	hypothetical protein	2.06559	1.67187e-15	Hypothetical protein
CG447_08840	rsmI	COG0313	16S rRNA (cytidine(1402)-2'-O)-methyltransferase (EC 2.1.1.198)	2.0482	4.71908e-31	Protein Synthesis
CG447_07500	-	COG2888	hypothetical protein	2.04508	9.18927e-13	Hypothetical protein
CG447_14685	-	COG0789	hypothetical protein	2.04452	6.04232e-07	Hypothetical protein
CG447_04670	-	-	hypothetical protein	2.03957	8.25852e-07	Hypothetical protein
CG447_07290	-	COG3935	hypothetical protein	2.03209	0.000361687	Hypothetical protein
CG447_09320	-	-	tRNA-Glu	2.02656	2.36188e-15	Protein Synthesis
CG447_06880	-	COG0582	hypothetical protein	2.02635	3.30233e-07	Hypothetical protein
CG447_10165	metY	COG2873	O-acetylhomoserine sulfhydrylase (EC 2.5.1.49) @ O-succinylhomoserine sulfhydrylase (EC 2.5.1.48)	2.02354	3.30528e-08	Other metabolism
CG447_11395	btuD	COG1120	Vitamin B12 ABC transporter, ATP-binding protein BtuD	2.0191	1.44166e-06	Import system
CG447_02705	mrp	COG0489	Iron-sulfur cluster carrier protein, CA_C2982 type	2.0178	5.58753e-09	General function prediction
CG447_05040	trmL	COG0219	tRNA (cytidine(34)-2'-O)-methyltransferase (EC 2.1.1.207)	2.01778	2.4522e-05	Protein Synthesis
CG447_11000	-	COG1132	Heterodimeric efflux ABC transporter, permease/ATP-binding subunit 1	2.01507	3.93868e-10	Export system
CG447_14345	folD	COG0190	Methenyltetrahydrofolate cyclohydrolase (EC 3.5.4.9) / Methylenetetrahydrofolate dehydrogenase (NADP+) (EC 1.5.1.5)	2.00126	6.88526e-19	Energy metabolism
CG447_12290	-	COG0444	Oligopeptide ABC transporter 2C ATP-binding protein OppD (TC 3.A.1.5.1)	-1.46849	0.00401104	Import system
CG447_06775	trxA	COG3118	Thioredoxin	-1.55953	2.25025e-06	Energy metabolism
CG447_12285	-	COG1173	Oligopeptide ABC transporter 2C permease protein OppC (TC 3.A.1.5.1)	-1.59577	0.0084349	Import system
CG447_12295	-	COG4608	Oligopeptide ABC transporter 2C ATP-binding protein OppF (TC 3.A.1.5.1)	-1.86868	0.00141252	Import system
CG447_06560	-	-	hypothetical protein	-2.00086	1.58626e-22	Hypothetical protein
CG447_13760	-	-	hypothetical protein	-2.00394	8.21867e-06	Hypothetical protein
CG447_06210	-	COG0739	hypothetical protein	-2.00454	1.27941e-06	Hypothetical protein
CG447_07570	-	-	hypothetical protein	-2.0125	9.77023e-14	Hypothetical protein
CG447_11075	-	COG1396	hypothetical protein	-2.02043	3.75955e-14	Hypothetical protein
CG447_03720	-	COG3363	IMP cyclohydrolase (EC 3.5.4.10)	-2.02149	4.13302e-10	Energy metabolism
CG447_04720	-	COG0348	Polyferredoxin NapH (periplasmic nitrate reductase)	-2.02233	3.73072e-10	Energy metabolism
CG447_02985	-	COG0673	hypothetical protein	-2.02781	3.0045e-14	Hypothetical protein
CG447_07550	-	-	hypothetical protein	-2.02955	5.8754e-13	Hypothetical protein
CG447_03315	fruR	COG1609	Transcriptional regulator%2C LacI family	-2.02991	2.7363e-19	Transcription & post transcriptional regulation
CG447_10420	-	COG1284	Uncharacterized UPF0750 membrane protein	-2.04126	1.53521e-12	General function prediction
CG447_04710	msrB	COG0225, COG0229	Peptide-methionine (R)-S-oxide reductase MsrB (EC 1.8.4.12)	-2.04443	1.56261e-12	Other metabolism
CG447_06120	pyrE	COG0461	Orotate phosphoribosyltransferase (EC 2.4.2.10)	-2.04798	2.55563e-11	Other metabolism
CG447_01570	guaB	COG0516, COG0517	Inosine-5'-monophosphate dehydrogenase (EC 1.1.1.205) / CBS domain	-2.05304	7.65181e-22	Energy metabolism
CG447_08345	-	COG0454, COG0456	hypothetical protein	-2.05799	2.93882e-06	Hypothetical protein
CG447_00870	-	COG1132	Efflux ABC transporter%2C permease/ATP-binding protein BLi02169	-2.06217	4.987e-18	Export system
CG447_05280	-	COG3906	hypothetical protein	-2.06435	2.55201e-08	Hypothetical protein
CG447_03385	pth_2	COG1990	Peptidyl-tRNA hydrolase%2C archaeal type (EC 3.1.1.29)	-2.06568	7.03571e-11	Protein synthesis
CG447_08340	-	-	hypothetical protein	-2.07856	1.74773e-08	Hypothetical protein
CG447_04430	-	COG0735	Ferric uptake regulation protein FUR	-2.07908	2.37577e-09	Transcription & post transcriptional regulation
CG447_12280	-	COG0601	Oligopeptide ABC transporter 2C permease protein OppB (TC 3.A.1.5.1)	-2.07931	2.42707e-05	Import system
CG447_09185	-	COG0793	Peptidase S41	-2.08329	7.87452e-09	Other metabolism
CG447_05905	-	COG1266	membrane-bound protease%2C CAAX family	-2.09012	9.36338e-14	General function prediction
CG447_05935	rfbD	COG1091	dTDP-4-dehydrorhamnose reductase (EC 1.1.1.133)	-2.09419	2.06964e-17	Energy metabolism
CG447_00210	-	COG1595	hypothetical protein	-2.1008	1.26787e-23	Hypothetical protein
CG447_02640	dxr	COG0743	1-deoxy-D-xylulose 5-phosphate reductoisomerase (EC 1.1.1.267)	-2.10142	5.92265e-08	Energy metabolism
CG447_10300	-	COG4512	hypothetical protein	-2.10426	1.38795e-10	Hypothetical protein
CG447_02170	-	COG3600	Uncharacterized phage-associated protein	-2.10489	1.28382e-18	General function prediction
CG447_02750	-	COG3668	hypothetical protein	-2.1074	1.58825e-07	Hypothetical protein
CG447_13840	-	-	hypothetical protein	-2.1132	2.45199e-06	Hypothetical protein
CG447_06870	-	COG5660	hypothetical protein	-2.11374	1.25814e-06	Hypothetical protein
CG447_00225	-	COG1725	Transcriptional regulator%2C GntR family	-2.11528	3.14763e-16	Transcription & post transcriptional regulation
CG447_00485	-	COG1961	Site-specific recombinase	-2.12243	1.94863e-12	other metabolism
CG447_05930	rfbB	COG1088	dTDP-glucose 4%2C6-dehydratase (EC 4.2.1.46)	-2.12703	5.68074e-18	Energy metabolism
CG447_13940	-	-	hypothetical protein	-2.12754	1.47526e-15	Hypothetical protein
CG447_04630	atpF	COG0711	ATP synthase F0 sector subunit b (EC 3.6.3.14)	-2.13002	8.69462e-28	Energy metabolism
CG447_04765	-	-	hypothetical protein	-2.13243	4.15458e-15	Hypothetical protein
CG447_02305	-	COG1396	hypothetical protein	-2.13509	1.68893e-26	Hypothetical protein
CG447_09965	dnaK	COG0443	Chaperone protein DnaK	-2.14377	1.2876e-13	Stress response
CG447_03105	-	COG3550	hypothetical protein	-2.15022	3.23572e-08	Hypothetical protein
CG447_11995	-	COG1175	ABC transporter 2C permease protein 1 (cluster 1 2C maltose/g3p/polyamine/iron)	-2.15166	3.25734e-07	Import system
CG447_08430	-	-	Integral membrane protein	-2.15426	6.06934e-08	General function prediction
CG447_14020	htpG	COG0326	Chaperone protein HtpG	-2.15878	2.02516e-17	Stress response
CG447_00690	-	-	hypothetical protein	-2.15984	2.51905e-07	Hypothetical protein
CG447_01815	coaD	COG0669	Phosphopantetheine adenylyltransferase (EC 2.7.7.3)	-2.16348	8.04276e-30	Energy metabolism
CG447_06280	-	COG3206	hypothetical protein	-2.16818	3.52152e-11	Hypothetical protein
CG447_09820	-	COG0642, COG5000, COG2205	hypothetical protein	-2.1713	4.77048e-16	Hypothetical protein
CG447_06440	-	COG0568	RNA polymerase sigma factor RpoD	-2.17971	1.37421e-38	Transcription & post transcriptional regulation
CG447_04020	-	-	hypothetical protein	-2.18767	2.33474e-08	Hypothetical protein
CG447_03030	-	COG1335	Isochorismatase (EC 3.3.2.1)	-2.19011	1.71094e-11	Other metabolism
CG447_04715	-	COG0526, COG0526	hypothetical protein	-2.19372	1.78205e-14	Hypothetical protein
CG447_04620	atpB	COG0356	ATP synthase F0 sector subunit a (EC 3.6.3.14)	-2.20048	1.29315e-36	Energy metabolism
CG447_09240	-	COG1609	Transcriptional regulator 2C LacI family	-2.2013	7.77042e-08	Transcription & post transcriptional regulation
CG447_13850	-	COG1961	Site-specific recombinase	-2.20283	2.0691e-08	Other metabolism
CG447_06875	-	COG1595	RNA polymerase sigma-70 factor	-2.20782	2.68528e-07	Transcription & post transcriptional regulation
CG447_01795	bcd	COG1960	Electron bifurcating butyryl-CoA dehydrogenase (NAD+2C ferredoxin)	-2.2328	6.38259e-16	Energy metabolism
CG447_07575	-	-	hypothetical protein	-2.23354	3.93891e-11	Hypothetical protein
CG447_13120	pgk	COG0126	Phosphoglycerate kinase (EC 2.7.2.3)	-2.23723	1.97076e-23	Energy metabolism
CG447_12875	-	COG0642, COG2205	Two-component system sensor histidine kinase	-2.24841	1.11227e-07	Protein Fate (folding, modification, targeting, degradation)
CG447_04775	-	COG3394	Cellobiose phosphotransferase system YdjC-like protein	-2.25836	3.14441e-18	Energy metabolism
CG447_13845	-	-	hypothetical protein	-2.2602	1.05398e-08	Hypothetical protein
CG447_06215	-	COG0670	hypothetical protein	-2.26783	7.53104e-11	Hypothetical protein
CG447_14125	-	-	hypothetical protein	-2.26798	1.97545e-23	Hypothetical protein
CG447_04635	atpA	COG0056	ATP synthase alpha chain (EC 3.6.3.14)	-2.26988	2.39939e-18	Energy metabolism
CG447_06445	-	COG3093	Antitoxin HigA / unknown domain	-2.27374	4.17839e-33	Stress response
CG447_06115	carA	COG0505	Carbamoyl-phosphate synthase small chain (EC 6.3.5.5)	-2.27608	1.07686e-15	Other metabolism
CG447_12085	gpsA	COG0240	Glycerol-3-phosphate dehydrogenase [NAD(P)+] (EC 1.1.1.94)	-2.28989	5.40741e-17	Other metabolism
CG447_14980	-	-	hypothetical protein	-2.30572	7.60451e-08	Hypothetical protein
CG447_04050	-	COG1396	Transcriptional regulator 2C Xre family	-2.30578	1.31454e-07	Transcription & post transcriptional regulation
CG447_03710	purD	COG0151	Phosphoribosylamine--glycine ligase (EC 6.3.4.13)	-2.30656	2.88806e-10	Energy metabolism
CG447_13990	-	COG1228	possible prolidase (X-Pro dipeptidase) or chlorohydrolase	-2.30915	1.63966e-12	Other metabolism
CG447_04770	nagA	COG1820	N-acetylglucosamine-6-phosphate deacetylase (EC 3.5.1.25)	-2.31947	1.71378e-16	Energy metabolism
CG447_04625	atpE	COG0636	ATP synthase F0 sector subunit c (EC 3.6.3.14)	-2.3319	7.19699e-26	Energy metabolism
CG447_04640	atpG	COG0224	ATP synthase gamma chain (EC 3.6.3.14)	-2.33728	4.31552e-14	Energy metabolism
CG447_08350	nagA	COG1820	N-acetylglucosamine-6-phosphate deacetylase (EC 3.5.1.25)	-2.34869	1.35898e-07	Other metabolism
CG447_02975	-	COG0716, COG1149	Ferredoxin	-2.35311	5.22257e-15	Energy metabolism
CG447_03715	purH	COG0138	Phosphoribosylaminoimidazolecarboxamide formyltransferase (EC 2.1.2.3)	-2.36718	4.97541e-13	Energy metabolism
CG447_02755	-	COG2161	hypothetical protein	-2.37252	2.12581e-09	Hypothetical protein
CG447_04645	atpD	COG0055	ATP synthase beta chain (EC 3.6.3.14)	-2.37709	1.0278e-08	Energy metabolism
CG447_02650	uppS	COG0020	Undecaprenyl diphosphate synthase (EC 2.5.1.31)	-2.385	7.28862e-11	Other metabolism
CG447_03370	-	COG2304	hypothetical protein	-2.38829	9.92633e-30	Hypothetical protein
CG447_03390	-	COG1357	McbG-like protein	-2.38931	3.89209e-13	General function prediction
CG447_12660	-	-	hypothetical protein	-2.40417	2.20051e-09	Hypothetical protein
CG447_12395	-	COG3250	beta-glucuronidase (EC 3.2.1.31)	-2.40644	2.88979e-09	Energy metabolism
CG447_01785	etfA	COG2025	Electron bifurcating butyryl-CoA dehydrogenase2C electron transfer flavoprotein alpha	-2.42855	1.04742e-17	Energy metabolism
CG447_12665	-	-	hypothetical protein	-2.43298	4.90644e-09	Hypothetical protein
CG447_07745	-	-	hypothetical protein	-2.43306	5.42104e-07	Hypothetical protein
CG447_07750	-	COG2026	hypothetical protein	-2.43526	2.33474e-08	Hypothetical protein
CG447_04615	-	-	hypothetical protein	-2.43906	3.37384e-09	Hypothetical protein
CG447_08550	-	COG3250	beta-galactosidase (EC 3.2.1.23)	-2.44014	8.41122e-28	Energy metabolism
CG447_00420	-	-	hypothetical protein	-2.44674	5.52423e-06	Hypothetical protein
CG447_02645	cdsA	COG0575	Phosphatidate cytidylyltransferase (EC 2.7.7.41)	-2.44733	2.96848e-10	Energy metabolism
CG447_00645	-	-	hypothetical protein	-2.45723	1.60513e-20	Hypothetical protein
CG447_08405	-	COG0463	Putative glycosyltransferase	-2.47834	7.31908e-41	General function prediction
CG447_08490	-	COG1653	ABC transporter 2C substrate-binding protein (cluster 1 2C maltose/g3p/polyamine/iron)	-2.48004	1.19225e-16	Import system
CG447_01790	-	COG2086	Electron bifurcating butyryl-CoA dehydrogenase2C electron transfer flavoprotein beta	-2.48081	4.32872e-18	Energy metabolism
CG447_12870	-	COG0745	Two-component transcriptional response regulator%2C OmpR family	-2.50119	8.91679e-11	Transcription & post transcriptional regulation
CG447_00580	-	COG1609	Transcriptional regulator%2C LacI family	-2.51802	9.00412e-44	Transcription & post transcriptional regulation
CG447_10170	-	COG3668	hypothetical protein	-2.55228	3.46146e-06	Hypothetical protein
CG447_03475	noxC	COG0778	Nitroreductase family protein	-2.55898	6.41714e-22	Energy metabolism
CG447_04420	fucO	COG1454	Lactaldehyde reductase (EC 1.1.1.77)	-2.56539	2.11623e-11	Energy metabolism
CG447_01830	-	COG0535	hypothetical protein	-2.57739	1.34737e-13	Hypothetical protein
CG447_09275	-	-	hypothetical protein	-2.60491	1.54058e-16	Hypothetical protein
CG447_03365	-	COG1397	Putative hydrolase	-2.60621	2.74614e-37	General function prediction
CG447_12620	-	COG0524	2-dehydro-3-deoxygluconokinase (EC 2.7.1.45)	-2.60702	1.47803e-53	Energy metabolism
CG447_08885	-	COG3620	Antitoxin HigA	-2.63739	3.59487e-07	Stress response
CG447_11980	-	COG5434	Polygalacturonase (EC 3.2.1.15)	-2.64807	2.13099e-12	Energy metabolism
CG447_02295	-	-	hypothetical protein	-2.64987	2.35423e-20	Hypothetical protein
CG447_13125	tpiA	COG0149	Triosephosphate isomerase (EC 5.3.1.1)	-2.65115	9.42498e-29	Energy metabolism
CG447_07455	cysS	COG0215	Cysteinyl-tRNA synthetase (EC 6.1.1.16)	-2.66731	5.68976e-55	Protein synthesis
CG447_09270	-	COG0523, COG3689	Putative GTPases (G3E family)-like	-2.67713	1.42391e-16	General function prediction
CG447_02300	-	-	hypothetical protein	-2.68428	4.23877e-33	Hypothetical protein
CG447_13130	gpml	COG0696	2%2C3-bisphosphoglycerate-independent phosphoglycerate mutase (EC 5.4.2.12)	-2.69022	1.67358e-19	Energy metabolism
CG447_08505	-	COG1175	N-acetyl-D-glucosamine ABC transporter 2C permease protein 1	-2.69179	2.70658e-17	Import system
CG447_03440	-	COG0737	hypothetical protein	-2.72208	1.43241e-71	Hypothetical protein
CG447_11300	-	-	hypothetical protein	-2.73227	1.62345e-23	Hypothetical protein
CG447_11990	-	COG0395	ABC transporter 2C permease protein 2 (cluster 1 2C maltose/g3p/polyamine/iron)	-2.73985	2.27352e-14	Import system
CG447_02290	-	COG1595	hypothetical protein	-2.74338	2.65803e-14	Hypothetical protein
CG447_07450	-	-	hypothetical protein	-2.74941	4.35569e-21	Hypothetical protein
CG447_06095	-	COG0789	hypothetical protein	-2.76055	2.94153e-05	Hypothetical protein
CG447_02050	-	COG0438	Glycosyltransferase	-2.7644	4.52601e-07	Energy metabolism
CG447_09090	-	COG0671	hypothetical protein	-2.82052	3.7093e-40	Hypothetical protein
CG447_11975	-	COG4225	Rhamnogalacturonides degradation protein RhiN	-2.83077	1.77786e-13	Energy metabolism
CG447_10425	-	COG0347	Putative regulatory protein%2C P-II family / Putative regulatory protein%2C P-II family	-2.87298	2.75683e-18	General function prediction
CG447_07460	-	COG0398	Alkaline phosphatase like protein	-2.90835	2.06325e-12	General function prediction
CG447_12435	ftsH	COG0465	Cell division-associated%2C ATP-dependent zinc metalloprotease FtsH	-2.92349	2.56962e-16	Protein Fate (folding, modification, targeting, degradation)
CG447_06110	carB	COG0458	Carbamoyl-phosphate synthase large chain (EC 6.3.5.5)	-2.92422	2.93612e-38	Other metabolism
CG447_04435	asnB	COG0367	Asparagine synthetase [glutamine-hydrolyzing] (EC 6.3.5.4)	-2.94383	6.10807e-10	Other metabolism
CG447_08515	-	COG0491	MBL-fold metallo-hydrolase superfamily	-2.94446	1.4465e-18	General function prediction
CG447_14100	-	-	hypothetical protein	-2.95221	5.20064e-14	Hypothetical protein
CG447_08510	-	COG0395	ABC transporter 2C permease protein 2 (cluster 1 2C maltose/g3p/polyamine/iron)	-2.98052	1.73504e-29	Import system
CG447_10175	-	COG3077	hypothetical protein	-2.98165	1.55875e-07	Hypothetical protein
CG447_02670	-	COG4679	Toxin HigB	-2.99674	3.1156e-06	Stress response
CG447_07705	ptsP	COG1080	Phosphoenolpyruvate-protein phosphotransferase of PTS system (EC 2.7.3.9)	-3.02269	2.11239e-18	Energy metabolism
CG447_06090	-	COG0393	UPF0145 protein TM_0763	-3.02754	1.8357e-05	General function prediction
CG447_12615	kdul	COG3717	4-deoxy-L-threo-5-hexosulose-uronate ketol-isomerase (EC 5.3.1.17)	-3.05083	8.86856e-49	Energy metabolism
CG447_04815	-	-	hypothetical protein	-3.05401	9.03083e-19	Hypothetical protein
CG447_01865	-	COG1053, COG3976	redox proteins related to the succinate dehydrogenases and fumarate reductases	-3.09077	1.13489e-19	Energy metabolism
CG447_06770	-	COG4679	Toxin HigB	-3.09667	1.24311e-09	Stress response
CG447_01810	thlA	COG0183	3-ketoacyl-CoA thiolase (EC 2.3.1.16) @ Acetyl-CoA acetyltransferase (EC 2.3.1.9)	-3.1262	6.1014e-41	Energy metabolism
CG447_06275	-	COG1595	hypothetical protein	-3.1374	5.439e-16	Hypothetical protein
CG447_12610	-	COG1028	2-dehydro-3-deoxy-D-gluconate 5-dehydrogenase (EC 1.1.1.127) @ 2-deoxy-D-gluconate 3-dehydrogenase (EC 1.1.1.125)	-3.17445	2.83684e-23	Energy metabolism
CG447_11640	-	COG1396	hypothetical protein	-3.176	1.30164e-16	Hypothetical protein
CG447_01805	crt	COG1024	3-hydroxybutyryl-CoA dehydratase (EC 4.2.1.55)	-3.20108	2.38641e-37	Energy metabolism
CG447_12430	-	-	hypothetical protein	-3.21075	9.01936e-24	Hypothetical protein
CG447_00565	-	COG0395	ABC transporter 2C permease protein 2 (cluster 1 2C maltose/g3p/polyamine/iron)	-3.23055	2.56485e-43	Import system
CG447_02735	-	COG5492	hypothetical protein	-3.23268	5.89493e-43	Hypothetical protein
CG447_06085	-	COG1266	CAAX amino terminal protease family protein	-3.26752	4.08786e-06	General function prediction
CG447_03470	-	COG0826	hypothetical protein	-3.27561	5.30621e-15	Hypothetical protein
CG447_04385	macB1	COG0577	ABC-type antimicrobial peptide transport system 2C permease component	-3.28531	7.88934e-17	Import system
CG447_10430	-	COG0589	Putative membrane-spanning protein	-3.34165	5.71497e-53	General function prediction
CG447_03465	-	COG5523	hypothetical protein	-3.35213	8.44605e-17	Hypothetical protein
CG447_06765	-	COG1813	Antitoxin HigA	-3.44606	5.63096e-13	Stress response
CG447_08795	feoAB	COG0370	Ferrous iron transporter-associated protein FeoA / Ferrous iron transporter FeoB	-3.44796	1.49243e-08	Import system
CG447_14275	-	-	Membrane protein	-3.45896	2.57168e-27	General function prediction
CG447_00575	amyE	COG1653	ABC transporter 2C substrate-binding protein (cluster 1 2C maltose/g3p/polyamine/iron)	-3.45972	2.11003e-54	Import system
CG447_14120	galU	COG1210	UTP--glucose-1-phosphate uridylyltransferase (EC 2.7.7.9)	-3.46885	2.20271e-24	Energy metabolism
CG447_06780	-	-	hypothetical protein	-3.50556	5.23405e-14	Hypothetical protein
CG447_01800	hbd	COG1250	3-hydroxybutyryl-CoA dehydrogenase (EC 1.1.1.157)	-3.54769	4.47789e-31	Energy metabolism
CG447_03535	-	COG1585	Putative activity regulator of membrane protease YbbK	-3.56246	6.26045e-12	General function prediction
CG447_04380	-	-	S-layer-like domain containing protein	-3.57205	8.98802e-36	General function prediction
CG447_00570	-	COG1175	ABC transporter 2C permease protein 1 (cluster 1 2C maltose/g3p/polyamine/iron)	-3.59719	4.17766e-58	Import system
CG447_02665	-	COG3620, COG4679	Antitoxin HigA	-3.6723	1.99373e-09	Stress response
CG447_08880	-	COG4679	Toxin HigB	-3.72178	3.57305e-10	Stress response
CG447_05895	-	-	hypothetical protein	-3.76781	5.2985e-52	Hypothetical protein
CG447_03545	-	COG2731	hypothetical protein	-3.79626	2.94888e-15	Hypothetical protein
CG447_06785	-	-	hypothetical protein	-3.855	2.30162e-14	Hypothetical protein
CG447_02095	-	COG4716	Oleate hydratase (EC 4.2.1.53)	-3.97813	5.78849e-19	Other metabolism
CG447_08480	-	-	hypothetical protein	-4.05692	9.1604e-17	Hypothetical protein
CG447_08310	-	COG2169	hypothetical protein	-4.05741	6.80883e-29	Hypothetical protein
CG447_03540	qmcA	COG0330	Protein QmcA (possibly involved in integral membrane quality control)	-4.09533	2.95269e-16	Other metabolism
CG447_11970	-	-	hypothetical protein	-4.16881	2.38002e-60	Hypothetical protein
CG447_11955	-	COG1595	RNA polymerase sigma-70 factor	-4.17007	1.04312e-40	Transcription & post transcriptional regulation
CG447_13190	-	COG3077	Antitoxin DinJ (binds YafQ toxin)	-4.20197	3.15632e-17	Stress response
CG447_09995	-	-	hypothetical protein	-4.22918	2.71341e-23	Hypothetical protein
CG447_09115	-	-	hypothetical protein	-4.31616	1.51315e-62	Hypothetical protein
CG447_03430	-	-	hypothetical protein	-4.33814	9.288e-21	Hypothetical protein
CG447_03435	-	-	hypothetical protein	-4.36019	6.00972e-17	Hypothetical protein
CG447_04025	-	-	hypothetical protein	-4.41277	4.06397e-19	Hypothetical protein
CG447_11960	-	-	hypothetical protein	-4.4795	8.86992e-32	Hypothetical protein
CG447_14105	-	COG0226	Phosphate ABC transporter 2C substrate-binding protein PstS (TC 3.A.1.7.1)	-4.54693	3.58586e-17	Import system
CG447_14110	-	-	hypothetical protein	-4.5491	1.25861e-15	Hypothetical protein
CG447_09310	-	COG1396	hypothetical protein	-4.56203	8.23399e-15	Hypothetical protein
CG447_05475	-	COG1131	ATPase component of general energizing module of ECF transporters	-4.57769	8.75696e-47	Import system
CG447_04370	-	-	hypothetical protein	-4.59645	9.62128e-16	Hypothetical protein
CG447_11965	-	-	putative membrane protein	-4.6317	5.9652e-46	General function prediction
CG447_05470	-	COG1277	hypothetical protein	-4.65109	2.72574e-41	Hypothetical protein
CG447_05480	-	-	hypothetical protein	-4.66213	1.13807e-29	Hypothetical protein
CG447_10830	-	COG4894	hypothetical protein	-5.02056	2.92854e-24	Hypothetical protein
CG447_05485	-	COG1595	RNA polymerase sigma factor RpoE	-5.2141	1.04072e-26	Transcription & post transcriptional regulation
CG447_14095	-	COG4115	YoeB toxin protein	-5.28028	1.81254e-23	Stress response
CG447_08070	-	-	hypothetical protein	-5.30175	3.64464e-35	Hypothetical protein
CG447_08050	-	-	hypothetical protein	-5.33723	4.71439e-29	Hypothetical protein
CG447_14090	-	COG3077	Antitoxin DinJ (binds YafQ toxin)	-5.35514	8.12806e-24	Stress response
CG447_14630	-	COG1686	D-alanyl-D-alanine carboxypeptidase (EC 3.4.16.4)	-5.45758	6.93611e-76	Other metabolism
CG447_14230	-	-	hypothetical protein	-6.32735	1.05111e-76	Hypothetical protein
CG447_03550	-	COG1396, COG2033, COG3981	Acetyltransferase	-6.33725	2.07213e-47	Energy metabolism
CG447_14475	-	COG2340	hypothetical protein	-7.50701	4.20931e-33	Hypothetical protein

## Sheet: Table S3 Low Ac. 
Table S3 : Description of the transcriptome under Low Acetate conditions: list of 492 F. duncaniae A2-165 DE genes.
see Supplementary Information for legend
NCBI-RefSeq Locus Tag	gene name	COG number	Protein annotation PATRIC	log2FoldChange	padj	Functional classification : 12 categories
CG447_14475		COG2340	hypothetical protein	8.22589	1.72885e-38	Hypothetical protein
CG447_02095		COG4716	Oleate hydratase (EC 4.2.1.53)	6.3183	3.19276e-43	other metabolism
CG447_14090		COG3077	Antitoxin DinJ (binds YafQ toxin)	6.20102	3.82728e-30	Stress response
CG447_08050		-	hypothetical protein	6.12265	1.31115e-25	Hypothetical protein
CG447_14095		COG4115	YoeB toxin protein	6.047	2.21913e-28	Stress response
CG447_05485	sigE2	COG1595	RNA polymerase sigma factor RpoE	5.46722	1.26771e-25	Transcription & Post transcriptional regulation
CG447_06210		COG0739	hypothetical protein	5.35642	8.88176e-28	Hypothetical protein
CG447_14110		-	hypothetical protein	5.29622	4.73597e-20	hypothetical protein
CG447_10830		COG4894	hypothetical protein	5.28811	1.75816e-28	Hypothetical protein
CG447_09310		COG1396	hypothetical protein	5.18993	5.83103e-27	Hypothetical protein
CG447_04025		-	hypothetical protein	5.17601	1.68695e-25	Hypothetical protein
CG447_14105		COG0226	Phosphate ABC transporter substrate-binding protein PstS (TC 3.A.1.7.1)	5.00424	9.34744e-20	Import system
CG447_12435	ftsh	COG0465	Cell division-associated%2C ATP-dependent zinc metalloprotease FtsH	4.91376	4.30749e-35	Protein fate & post translational regulation
CG447_04370		-	hypothetical protein	4.91284	3.14191e-17	Hypothetical protein
CG447_05475		COG1131	ATPase component of general energizing module of ECF transporters	4.78046	1.07979e-53	Import system
CG447_01830		COG0535	hypothetical protein	4.73071	1.25697e-33	hypothetical protein
CG447_05470		COG1277	hypothetical protein	4.62631	1.70851e-62	Hypothetical protein
CG447_13190		COG3077	Antitoxin DinJ (binds YafQ toxin)	4.61558	3.60612e-19	Stress response
CG447_05480		-	hypothetical protein	4.59594	6.96849e-29	Hypothetical protein
CG447_14230		-	hypothetical protein	4.54662	1.26299e-37	Hypothetical protein
CG447_08480		-	hypothetical protein	4.49518	3.88792e-18	Hypothetical protein
CG447_08880		COG4679	Toxin HigB	4.4084	1.8568e-13	Stress response
CG447_09115		-	hypothetical protein	4.31409	1.56465e-45	Hypothetical protein
CG447_09995		-	hypothetical protein	4.25004	1.53488e-23	Hypothetical protein
CG447_06085		COG1266	CAAX amino terminal protease family protein	4.2023	8.05265e-11	General function prediction
CG447_06090		COG0393	UPF0145 protein TM_0763	4.19526	1.58804e-11	General function prediction
CG447_03465		COG5523	hypothetical protein	4.15935	4.56398e-24	Hypothetical protein
CG447_08310		COG2169	hypothetical protein	4.07037	3.96969e-28	Hypothetical protein
CG447_06780		-	hypothetical protein	4.06495	4.99442e-18	Hypothetical protein
CG447_06785		-	hypothetical protein	4.05908	2.35554e-15	Hypothetical protein
CG447_03540		COG0330	Protein QmcA (possibly involved in integral membrane quality control)	4.02343	9.59777e-18	General function prediction
CG447_08160	sig ECF	COG1595	RNA polymerase ECF-type sigma factor	4.00025	4.08731e-25	Transcription & Post transcriptional regulation
CG447_03435		-	hypothetical protein	3.9728	8.92445e-16	Hypothetical protein
CG447_04045		COG2826	Transposase	3.9363	3.05885e-07	other metabolism
CG447_14120		COG1210	UTP--glucose-1-phosphate uridylyltransferase (EC 2.7.7.9)	3.93223	1.05578e-30	Energy metabolism
CG447_09275		-	hypothetical protein	3.87477	2.34663e-33	Hypothetical protein
CG447_06215		COG0670	hypothetical protein	3.86612	2.65274e-35	Hypothetical protein
CG447_02825		COG0071	hypothetical protein	3.84812	9.93705e-20	Hypothetical protein
CG447_02665		COG3620, COG4679	Antitoxin HigA	3.823	1.49213e-09	Stress response
CG447_03550		COG1396	Acetyltransferase	3.81684	5.03915e-21	Energy metabolism
CG447_07435		COG4416	hypothetical protein	3.77672	1.60487e-23	Hypothetical protein
CG447_03545		COG2731	hypothetical protein	3.76863	8.51624e-17	Hypothetical protein
CG447_03470		COG0826	hypothetical protein	3.75605	7.49477e-19	Hypothetical protein
CG447_02215	sigE1	COG1595	RNA polymerase sigma factor RpoE	3.74022	1.38119e-16	Transcription & Post transcriptional regulation
CG447_02670		COG4679	Toxin HigB	3.71415	7.72454e-10	Stress response
CG447_07745		-	hypothetical protein	3.69808	2.90002e-14	Hypothetical protein
CG447_06095		COG0789	hypothetical protein	3.682	4.09938e-09	Hypothetical protein
CG447_04615		-	hypothetical protein	3.67447	4.14556e-19	Hypothetical protein
CG447_08885		COG3620	Antitoxin HigA	3.65674	1.67415e-12	Stress response
CG447_11325		COG1609	Transcriptional regulator%2C LacI family	3.62062	2.26932e-10	Transcription & Post transcriptional regulation
CG447_02220		-	hypothetical protein	3.61659	5.49275e-21	Hypothetical protein
CG447_03430		-	hypothetical protein	3.60806	3.40279e-15	Hypothetical protein
CG447_01835		COG4716	Oleate hydratase (EC 4.2.1.53)	3.58259	3.20659e-27	other metabolism
CG447_03535		COG1585	Putative activity regulator of membrane protease YbbK	3.5508	9.60485e-12	General function prediction
CG447_12430		-	hypothetical protein	3.5069	6.61948e-27	Hypothetical protein
CG447_04815		-	hypothetical protein	3.48674	5.65974e-24	Hypothetical protein
CG447_06445		COG3093	Antitoxin HigA / unknown domain	3.47456	3.82132e-76	Stress response
CG447_07780		COG5492	hypothetical protein	3.45888	1.73369e-11	Hypothetical protein
CG447_09270		COG0523, COG3689	Putative GTPases (G3E family)-like	3.39147	3.64059e-25	General function prediction
CG447_14125		-	hypothetical protein	3.36694	1.78256e-57	Hypothetical protein
CG447_06765		COG1813	Antitoxin HigA	3.34492	2.02786e-12	Stress response
CG447_11300		-	hypothetical protein	3.3057	9.07695e-73	Hypothetical protein
CG447_10175		COG3077	hypothetical protein	3.26045	1.48761e-08	Hypothetical protein
CG447_09820		COG0642, COG5000, COG2205	hypothetical protein	3.25696	2.13668e-30	Hypothetical protein
CG447_07450		-	hypothetical protein	3.24482	1.14288e-27	Hypothetical protein
CG447_07750		COG2026	hypothetical protein	3.23588	4.54732e-14	Hypothetical protein
CG447_07440		-	hypothetical protein	3.20744	1.73548e-17	Hypothetical protein
CG447_06770		COG4679	Toxin HigB	3.17149	1.43005e-11	Stress response
CG447_11320		COG3459	Cellobiose phosphorylase (EC 2.4.1.20)	3.16592	7.72098e-13	Energy metabolism
CG447_02455		-	hypothetical protein	3.16523	2.44305e-17	Hypothetical protein
CG447_06440	sigD1	COG0568	RNA polymerase sigma factor RpoD	3.15254	1.06811e-62	Transcription & Post transcriptional regulation
CG447_03475		COG0778	Nitroreductase family protein	3.12967	8.52135e-33	other metabolism
CG447_00815		COG1653	ABC transporter predicted N-acetylneuraminate-binding protein	3.09455	4.04155e-12	Import system
CG447_11640		COG1396	hypothetical protein	3.07839	5.58416e-16	Hypothetical protein
CG447_04420		COG1454	Lactaldehyde reductase (EC 1.1.1.77)	3.0594	6.31661e-15	Energy metabolism
CG447_00420		-	hypothetical protein	3.05802	1.04e-06	Hypothetical protein
CG447_02735		COG5492	hypothetical protein	3.05089	1.34257e-36	Hypothetical protein
CG447_12335		-	hypothetical protein	3.04327	0.00544867	Hypothetical protein
CG447_02450		-	hypothetical protein	3.02378	1.78708e-18	Hypothetical protein
CG447_02050		COG0438	Glycosyltransferase	3.00816	6.38688e-08	Energy metabolism
CG447_04435		COG0367	Asparagine synthetase [glutamine-hydrolyzing] (EC 6.3.5.4)	2.98779	6.15262e-10	other metabolism
CG447_06775	trxA	COG3118	Thioredoxin	2.98389	1.44296e-17	Energy metabolism
CG447_10170		COG3668	hypothetical protein	2.97618	5.58319e-08	Hypothetical protein
CG447_08070		-	hypothetical protein	2.97005	4.412e-14	Hypothetical protein
CG447_07705	ptsP	COG1080	Phosphoenolpyruvate-protein phosphotransferase of PTS system (EC 2.7.3.9)	2.95978	1.42025e-16	Energy metabolism
CG447_08405		COG0463	Putative glycosyltransferase	2.95879	1.44692e-54	General function prediction
CG447_10835		COG1670	hypothetical protein	2.92584	7.51976e-17	Hypothetical protein
CG447_10095		COG0745	Two-component transcriptional response regulator%2C OmpR family	2.91081	1.01381e-15	Transcription & Post transcriptional regulation
CG447_14275		-	Membrane protein	2.91006	2.90192e-20	General function prediction
CG447_00830		-	hypothetical protein	2.90859	4.76312e-39	Hypothetical protein
CG447_13845		-	hypothetical protein	2.89184	4.96147e-13	Hypothetical protein
CG447_05965	clpB	COG0542	Chaperone protein ClpB (ATP-dependent unfoldase)	2.8714	5.25505e-37	Stress response
CG447_06870		COG5660	hypothetical protein	2.86198	1.22594e-10	Hypothetical protein
CG447_09815		COG0745	Two-component transcriptional response regulator%2C OmpR family	2.85045	7.63237e-38	Transcription & Post transcriptional regulation
CG447_03400		COG1683	Uncharacterized protein YbbK	2.85016	6.08446e-13	General function prediction
CG447_13840		-	hypothetical protein	2.84369	3.38024e-10	Hypothetical protein
CG447_08350	nagA	COG1820	N-acetylglucosamine-6-phosphate deacetylase (EC 3.5.1.25)	2.84138	2.62965e-10	other metabolism
CG447_11960		-	hypothetical protein	2.82338	2.96973e-13	Hypothetical protein
CG447_10300		COG4512	hypothetical protein	2.78235	4.45574e-16	Hypothetical protein
CG447_09990		COG3940	secreted hydrolase	2.78181	1.6382e-20	General function prediction
CG447_05350		COG4443	bacterial seryl-tRNA synthetase related	2.76879	7.33185e-13	General function prediction
CG447_11330		COG1653	ABC transporter%2C predicted N-acetylneuraminate-binding protein	2.76546	1.74449e-10	Import system
CG447_09240		COG1609	Transcriptional regulator%2C LacI family	2.7576	2.34006e-11	Transcription & Post transcriptional regulation
CG447_07575		-	hypothetical protein	2.7525	5.20225e-21	Hypothetical protein
CG447_08515		COG0491	MBL-fold metallo-hydrolase superfamily	2.7518	3.2133e-28	General function prediction
CG447_07460		COG0398	Alkaline phosphatase like protein	2.74038	6.55753e-11	General function prediction
CG447_10100		COG0642, COG2770, COG2205	hypothetical protein	2.73441	1.25074e-11	Hypothetical protein
CG447_06875	sigE3	COG1595	RNA polymerase sigma-70 factor	2.73162	8.69685e-10	Transcription & Post transcriptional regulation
CG447_13850		COG1961	Site-specific recombinase	2.72413	2.24229e-11	other metabolism
CG447_11365		COG5492	hypothetical protein	2.71754	5.15038e-05	Hypothetical protein
CG447_12870		COG0745	Two-component transcriptional response regulator%2C OmpR family	2.70109	1.21313e-11	Transcription & Post transcriptional regulation
CG447_09265	chap1	COG0523	Metal chaperone 2C involved in Zn homeostasis	2.69582	1.55791e-45	Stress response
CG447_05925		-	hypothetical protein	2.64683	4.72278e-21	Hypothetical protein
CG447_06435		-	hypothetical protein	2.63718	3.07838e-21	Hypothetical protein
CG447_12495		COG1512	hypothetical protein	2.63185	4.06533e-19	Hypothetical protein
CG447_05895		-	hypothetical protein	2.62713	4.99064e-25	Hypothetical protein
CG447_04050		COG1396	Transcriptional regulator%2C Xre family	2.62285	2.1908e-10	Transcription & Post transcriptional regulation
CG447_12555		COG0744	Multimodular transpeptidase-transglycosylase (EC 2.4.1.129) (EC 3.4.-.-)	2.61318	3.82853e-35	other metabolism
CG447_08550		COG3250	beta-galactosidase (EC 3.2.1.23)	2.60729	6.04066e-35	Energy metabolism
CG447_12345		-	hypothetical protein	2.59935	0.00852201	Hypothetical protein
CG447_11085	dnaK	COG0443	Chaperone protein DnaK	2.57594	4.68466e-27	Stress response
CG447_11965		-	putative membrane protein	2.56781	9.17781e-15	General function prediction
CG447_03440		COG0737	hypothetical protein	2.5654	2.23982e-58	Hypothetical protein
CG447_08345		COG0454, COG0456	hypothetical protein	2.54153	1.15003e-08	Hypothetical protein
CG447_06865		COG0739	hypothetical protein	2.51535	2.38285e-07	Hypothetical protein
CG447_08625		COG0137	Argininosuccinate synthase (EC 6.3.4.5)	2.51354	5.37821e-47	other metabolism
CG447_03105		COG3550	hypothetical protein	2.51228	2.36117e-10	Hypothetical protein
CG447_02755		COG2161	hypothetical protein	2.493	1.35694e-10	Hypothetical protein
CG447_12665		-	hypothetical protein	2.4806	5.71698e-09	hypothetical protein
CG447_14100		-	hypothetical protein	2.48054	3.28073e-09	Hypothetical protein
CG447_12660		-	hypothetical protein	2.46547	1.57134e-09	hypothetical protein
CG447_08510		COG0395	ABC transporter%2C permease protein 2 (cluster 1%2C maltose/g3p/polyamine/iron)	2.46043	7.27372e-21	Import system
CG447_14020	htpG	COG0326	Chaperone protein HtpG	2.4555	1.81721e-22	Stress response
CG447_06950		COG0389	DNA polymerase IV (EC 2.7.7.7)	2.45297	1.24122e-12	other metabolism
CG447_02170		COG3600	Uncharacterized phage-associated protein*	2.43623	1.14431e-26	mobilome: plasmids, prophages
CG447_02175		-	hypothetical protein	2.4353	1.61393e-09	Hypothetical protein
CG447_04645	atpD	COG0055	ATP synthase beta chain (EC 3.6.3.14)	2.43122	3.72378e-08	Energy metabolism
CG447_07445	dnaJ	COG0484	Chaperone protein DnaJ	2.42757	2.48439e-11	Stress response
CG447_00310		COG4200	putative lantibiotic ABC transporter%2C permease protein	2.40291	3.72275e-12	Import system
CG447_05095		COG2755	hypothetical protein	2.40276	5.49185e-11	Hypothetical protein
CG447_07240		COG0671	hypothetical protein	2.38176	1.76978e-11	Hypothetical protein
CG447_04955		COG0662, COG2207	hypothetical protein	2.38147	8.12053e-11	Hypothetical protein
CG447_02185		COG0234	Heat shock protein 10 kDa family chaperone GroES	2.37562	3.56875e-17	Stress response
CG447_13940		-	hypothetical protein	2.3622	1.05578e-30	hypothetical protein
CG447_12875		COG0642, COG2205	Two-component system sensor histidine kinase	2.35453	1.20554e-07	Protein fate & post translational regulation
CG447_10325		-	hypothetical protein	2.33243	4.29278e-16	Hypothetical protein
CG447_07550		-	hypothetical protein	2.32575	4.0651e-17	Hypothetical protein
CG447_09090		COG0671	hypothetical protein	2.32094	2.25833e-34	Hypothetical protein
CG447_06275		COG1595	hypothetical protein	2.3185	3.45147e-09	Hypothetical protein
CG447_00305		COG1668	hypothetical protein	2.3111	4.71404e-14	Hypothetical protein
CG447_03910		-	hypothetical protein	2.30019	1.07236e-15	Hypothetical protein
CG447_07570		-	hypothetical protein	2.2895	2.33479e-17	Hypothetical protein
CG447_09960	grpE	COG0576	Heat shock protein GrpE	2.27364	2.72608e-16	Stress response
CG447_11970		-	hypothetical protein	2.26349	2.53596e-18	Hypothetical protein
CG447_08355	nagB	COG0363	Glucosamine-6-phosphate deaminase (EC 3.5.99.6)	2.25711	2.6173e-09	other metabolism
CG447_14350		-	hypothetical protein	2.25327	1.48552e-09	Hypothetical protein
CG447_08505		COG1175	N-acetyl-D-glucosamine ABC transporter%2C permease protein 1	2.24892	3.19729e-14	Import system
CG447_06945		-	hypothetical protein	2.24761	3.27595e-06	Hypothetical protein
CG447_01645		COG4974	hypothetical protein	2.23934	0.00651318	Hypothetical protein
CG447_07235		COG1476	Transcriptional regulator%2C Xre family	2.23916	1.48534e-14	Transcription & Post transcriptional regulation
CG447_02750		COG3668	hypothetical protein	2.23846	8.79249e-08	Hypothetical protein
CG447_00300		COG1131	Efflux ABC transporter%2C ATP-binding protein	2.23828	2.48661e-12	Export system
CG447_14630		COG1686	D-alanyl-D-alanine carboxypeptidase (EC 3.4.16.4)	2.22662	1.17796e-11	other metabolism
CG447_11335		COG1175	Possible alpha-xyloside ABC transporter%2C permease component	2.22319	1.86554e-07	Import system
CG447_04415		COG4905	Uncharacterized DUF1113 membrane protein family	2.21363	2.569e-05	General function prediction
CG447_05025		-	hypothetical protein	2.20506	2.22477e-12	Hypothetical protein
CG447_00065		COG0745	ABC transporter-coupled two-component system%2C LuxR family response regulator	2.20306	2.36899e-23	Transcription & Post transcriptional regulation
CG447_05355		COG3481	hypothetical protein	2.19578	4.68671e-11	Hypothetical protein
CG447_11165		COG3668	Death on curing protein 2C Doc toxin	2.18118	1.12819e-08	Stress response
CG447_14360		COG0714	hypothetical protein	2.17902	7.46466e-07	Hypothetical protein
CG447_08430		-	Integral membrane protein	2.17513	4.44192e-07	General function prediction
CG447_00060		COG0642, COG2205	ABC transporter-coupled two-component system%2C signal transduction histidine kinase	2.1704	1.40294e-31	Protein fate & post translational regulation
CG447_02225	sigA	COG1595	sigma-70 family RNA polymerase sigma factor	2.162	5.01632e-15	Transcription & Post transcriptional regulation
CG447_14290		COG1132	Efflux ABC transporter%2C permease/ATP-binding protein	2.15687	4.67506e-07	Export system
CG447_02995		COG1309	Transcriptional regulator%2C AcrR family	2.14163	6.51478e-05	Transcription & Post transcriptional regulation
CG447_02990		COG0062	NAD(P)H-hydrate epimerase (EC 5.1.99.6)	2.14077	1.13346e-12	other metabolism
CG447_00225		COG1725	Transcriptional regulator%2C GntR family	2.13557	1.48902e-24	Transcription & Post transcriptional regulation
CG447_07640		-	hypothetical protein	2.13474	3.07231e-15	Hypothetical protein
CG447_04650	atpC	COG0355	ATP synthase epsilon chain (EC 3.6.3.14)	2.1327	5.17544e-08	Energy metabolism
CG447_03190		COG1396	hypothetical protein	2.12383	2.08726e-17	Hypothetical protein
CG447_02745		COG2815	hypothetical protein	2.12106	3.39879e-08	Hypothetical protein
CG447_03185		-	hypothetical protein	2.11194	5.3999e-16	Hypothetical protein
CG447_04995		COG0433	hypothetical protein	2.11179	4.02839e-14	Hypothetical protein
CG447_05870		COG2161	Prevent-host-death family protein	2.11158	6.05698e-07	Stress response
CG447_05680		COG5464	hypothetical protein	2.11031	3.78646e-21	Hypothetical protein
CG447_09155		COG1966	Carbon starvation protein A	2.1062	1.96276e-08	Transcription & Post transcriptional regulation
CG447_06430		-	hypothetical protein	2.10397	5.58416e-16	Hypothetical protein
CG447_01800		COG1250	3-hydroxybutyryl-CoA dehydrogenase (EC 1.1.1.157)	2.09974	1.13048e-15	Energy metabolism
CG447_03340		-	hypothetical protein	2.0931	4.95294e-16	Hypothetical protein
CG447_04640	atpG	COG0224	ATP synthase gamma chain (EC 3.6.3.14)	2.08268	5.35575e-09	Energy metabolism
CG447_05875		COG3668	Death on curing protein 2C Doc toxin	2.08097	3.16597e-08	Stress response
CG447_11160		COG2161	hypothetical protein	2.07853	1.6828e-08	Hypothetical protein
CG447_14215		COG2199	hypothetical protein	2.07758	1.70222e-18	hypothetical protein
CG447_09235		COG5578	hypothetical protein	2.07755	1.95124e-13	Hypothetical protein
CG447_08340		-	hypothetical protein	2.07674	1.07962e-08	Hypothetical protein
CG447_08645		-	hypothetical protein	2.06956	3.11238e-15	Hypothetical protein
CG447_01145	apbA_C	COG1893	2-dehydropantoate 2-reductase (EC 1.1.1.169)	2.06479	1.65317e-06	other metabolism
CG447_08815		COG4942	hypothetical protein	2.05368	6.9381e-11	Hypothetical protein
CG447_10060		COG1476	Transcriptional regulator%2C Xre family	2.05014	6.43276e-07	Transcription & Post transcriptional regulation
CG447_08490		COG1653	ABC transporter substrate-binding protein (cluster 1%2C maltose/g3p/polyamine/iron)	2.04513	2.58762e-13	Import system
CG447_13270		COG0657	Esterase/lipase-like	2.03905	4.05601e-10	other metabolism
CG447_07555		-	hypothetical protein	2.03283	1.20505e-09	Hypothetical protein
CG447_01845	proC	COG0345	Pyrroline-5-carboxylate reductase (EC 1.5.1.2)	2.02914	5.02598e-07	other metabolism
CG447_13635		-	hypothetical protein	2.01481	1.9487e-08	Hypothetical protein
CG447_13990		COG1228	possible prolidase (X-Pro dipeptidase) or chlorohydrolase	2.01344	1.26352e-08	General function prediction
CG447_03380		COG4422	hypothetical protein	2.01018	1.34012e-08	Hypothetical protein
CG447_02610		COG1598	hypothetical protein	2.0075	3.6177e-09	Hypothetical protein
CG447_12065		COG0322	Excinuclease ABC subunit C	2.00692	2.48341e-07	other metabolism
CG447_03345	ade	COG1001	Adenine deaminase (EC 3.5.4.2)	2.00057	2.78303e-19	other metabolism
CG447_11340		COG0395	carbohydrate ABC transporter permease	1.79245	7.4291e-06	Import system
CG447_00790	nanE	COG3010	N-acetylmannosamine-6-phosphate 2-epimerase (EC 5.1.3.9)	1.75878	0.0105676	other metabolism
CG447_00810		COG1175	ABC transporter predicted N-acetylneuraminate transport system permease protein 1	1.6542	3.27126e-05	Import system
CG447_00785		COG1940	ROK family protein (putative glucokinase)	1.63653	0.00779912	Energy metabolism
CG447_00795		COG2731	Protein YjgK%2C linked to biofilm formation	1.62695	0.0226696	General function prediction
CG447_00800	nanA	COG0329	N-acetylneuraminate lyase (EC 4.1.3.3)	1.62147	7.95605e-05	other metabolism
CG447_00805		COG0395	ABC transporter predicted N-acetylneuraminate transport system permease protein 2	1.51133	0.00065273	Import system
CG447_09070		COG1263, COG1264	PTS system 2C maltose and glucose-specific IIC component / PTS system%2C maltose and glucose-specific IIB component (EC 2.7.1.208)	-1.96764	1.51407e-06	import system
CG447_00565		COG0395	ABC transporter%2C permease protein 2 (cluster 1%2C maltose/g3p/polyamine/iron)	-1.97337	1.11847e-18	Import system
CG447_10800		COG1327, COG1328	Ribonucleotide reductase of class III (anaerobic)%2C large subunit (EC 1.17.4.2)	-2.00328	6.05475e-10	Protein Synthesis
CG447_01700		COG0216	Peptide chain release factor 1	-2.00342	1.24457e-12	Protein Synthesis
CG447_13185	deoD	COG0813	Purine nucleoside phosphorylase (EC 2.4.2.1)	-2.00472	3.08676e-07	Other metabolism
CG447_01500	rpsB	COG0052	SSU ribosomal protein S2p (SAe)	-2.01655	4.0983e-20	Protein Synthesis
CG447_13180		COG0739	Membrane proteins related to metalloendopeptidases	-2.0224	4.7658e-09	General function prediction
CG447_13250		COG0350	Methylated-DNA--protein-cysteine methyltransferase (EC 2.1.1.63)	-2.02485	9.10738e-19	Other metabolism
CG447_04375		-	hypothetical protein	-2.02542	4.10046e-09	Hypothetical protein
CG447_14165		COG1349	Transcriptional repressor of the fructose operon%2C DeoR family	-2.02986	7.48587e-11	Transcription & Post transcriptional regulation
CG447_04485		COG0532	Translation initiation factor 2	-2.03802	4.15902e-30	Protein Synthesis
CG447_07495		COG4260	hypothetical protein	-2.04318	6.63013e-07	Hypothetical protein
CG447_11820	cobJ	COG1010	Cobalt-precorrin-3 C(17)-methyltransferase (EC 2.1.1.272)	-2.0442	2.84912e-09	Protein fate & post translational regulation
CG447_05045		COG1307	DegV family protein	-2.04771	0.00017399	Other metabolism
CG447_05040		COG0219	tRNA (cytidine(34)-2'-O)-methyltransferase (EC 2.1.1.207)	-2.07591	1.46216e-05	Protein Synthesis
CG447_06300		COG0440	Acetolactate synthase small subunit (EC 2.2.1.6)	-2.07958	6.82199e-10	Other metabolism
CG447_03630		-	hypothetical protein	-2.08464	0.00240015	Hypothetical protein
CG447_10470		COG1293	Fibronectin/fibrinogen-binding protein	-2.08587	1.05578e-30	General function prediction
CG447_11815		COG2073	Cobalt-precorrin 5A hydrolase (EC 3.7.1.12)	-2.08788	1.18234e-10	Other metabolism
CG447_09890		-	tRNA-Ser	-2.09067	9.27012e-09	Protein Synthesis
CG447_07095		COG0553, COG0827 ,COG4646	hypothetical protein	-2.0912	0.00159696	Hypothetical protein
CG447_09785	malQ	COG1640	4-alpha-glucanotransferase (amylomaltase) (EC 2.4.1.25)	-2.09962	9.93932e-21	Energy metabolism
CG447_10270		COG1475	hypothetical protein	-2.1086	8.82071e-08	Hypothetical protein
CG447_01555		COG0037	tRNA-(cytosine32)-2-thiocytidine synthetase TtcA	-2.11442	5.55444e-06	Protein Synthesis
CG447_12255		COG2050	Thioesterase	-2.1192	1.5043e-08	Other metabolism
CG447_10615		COG0522	SSU ribosomal protein S4p (S9e) @ SSU ribosomal protein S4p (S9e)%2C zinc-independent	-2.1225	5.42784e-15	Protein Synthesis
CG447_07150		COG3451	TrsE-like protein	-2.13042	0.0012549	mobilome: plasmids, prophages
CG447_11055		COG3290	Membrane associated histidine kinase-like ATPase	-2.1342	0.00151621	Transcription & Post transcriptional regulation
CG447_06225		COG1116	ABC transporter%2C ATP-binding protein	-2.1397	1.14998e-21	import system
CG447_10265		-	hypothetical protein	-2.14033	3.91525e-10	Hypothetical protein
CG447_02775		COG1939	Mini-ribonuclease III	-2.14095	7.76746e-19	Protein Synthesis
CG447_07185		COG5545	hypothetical protein	-2.14516	0.00640914	Hypothetical protein
CG447_14195		-	tRNA-Phe	-2.15005	1.45617e-05	Protein Synthesis
CG447_00570		COG1175	ABC transporter%2C permease protein 1 (cluster 1%2C maltose/g3p/polyamine/iron)	-2.15266	1.95697e-29	Import system
CG447_06845		-	hypothetical protein	-2.15537	1.03915e-05	Hypothetical protein
CG447_00765		COG2148	Undecaprenyl-phosphate galactosephosphotransferase (EC 2.7.8.6)	-2.15703	0.000569793	General function prediction
CG447_09290		COG1687	Branched-chain amino acid transport protein AzlD	-2.15801	0.00312615	import system
CG447_10495		COG0090	LSU ribosomal protein L2p (L8e)	-2.16843	1.42956e-10	Protein Synthesis
CG447_10280		-	hypothetical protein	-2.16901	1.05263e-06	Hypothetical protein
CG447_10650	prmC	COG2890	Peptide chain release factor N(5)-glutamine methyltransferase (EC 2.1.1.297)	-2.17244	1.41832e-15	Protein Synthesis
CG447_02780		COG0536	GTP-binding protein Obg	-2.17931	1.00635e-27	Protein Synthesis
CG447_00575		COG1653	ABC transporter%2C substrate-binding protein (cluster 1%2C maltose/g3p/polyamine/iron)	-2.18498	2.65543e-17	Import system
CG447_10185		COG0646 , COG1410	5-methyltetrahydrofolate--homocysteine methyltransferase (EC 2.1.1.13)	-2.19282	4.28064e-18	Other metabolism
CG447_01480		COG1966	Carbon starvation protein A	-2.19341	3.13571e-08	Energy metabolism
CG447_12080		COG0765	ABC transporter%2C permease protein (cluster 3%2C basic aa/glutamine/opines)	-2.1942	7.03548e-16	import system
CG447_05785		COG1475	Plasmid replication/partition related protein	-2.19715	1.79322e-05	mobilome: plasmids, prophages
CG447_04875		COG0042	tRNA-dihydrouridine synthase DusB	-2.19977	0.000232714	Protein Synthesis
CG447_02035		COG1082	hypothetical protein	-2.1999	7.85013e-25	Hypothetical protein
CG447_08410		COG0006	Xaa-Pro aminopeptidase (EC 3.4.11.9)	-2.20268	7.59921e-08	Protein fate & post translational regulation
CG447_04675		-	tRNA-Arg	-2.20506	1.48902e-24	Protein Synthesis
CG447_10490		COG0089	LSU ribosomal protein L23p (L23Ae)	-2.2083	3.18814e-10	Protein Synthesis
CG447_11680		-	tRNA-Arg	-2.21622	3.21771e-20	Protein Synthesis
CG447_11785		COG4822	Hypothetical domain / Sirohydrochlorin cobaltochelatase CbiK (EC 4.99.1.3) @ Sirohydrochlorin ferrochelatase activity of CbiK (EC 4.99.1.4)	-2.22236	4.3574e-21	Other metabolism
CG447_07500		COG2888	hypothetical protein	-2.22715	1.13972e-12	Hypothetical protein
CG447_13245		COG0072, COG0073	Phenylalanyl-tRNA synthetase beta chain (EC 6.1.1.20)	-2.22762	4.1512e-36	Protein Synthesis
CG447_04970	plsY	COG0344	Acyl-phosphate	-2.22966	2.36411e-24	Energy metabolism
CG447_08975		COG1847	RNA-binding protein Jag	-2.24156	2.96827e-33	Transcription & Post transcriptional regulation
CG447_05885	hflX	COG2262	Ribosome LSU-associated GTP-binding protein HflX	-2.2458	1.54348e-09	Protein Synthesis
CG447_11995		COG1175	ABC transporter%2C permease protein 1 (cluster 1%2C maltose/g3p/polyamine/iron)	-2.25623	3.60608e-05	import system
CG447_10275		COG3843	hypothetical protein	-2.25858	7.21328e-07	Hypothetical protein
CG447_08295		-	hypothetical protein	-2.268	0.00421757	Hypothetical protein
CG447_07320	alr	COG0787	Alanine racemase (EC 5.1.1.1)	-2.27888	3.58414e-24	Other metabolism
CG447_01690		COG0237	Threonylcarbamoyl-AMP synthase (EC 2.7.7.87) / SUA5 domain with internal deletion	-2.27968	1.03485e-14	Energy metabolism
CG447_09120		-	hypothetical protein	-2.28052	5.60153e-12	Hypothetical protein
CG447_07675	mfd	COG1197	transcription-repair coupling factor Mfd	-2.28936	3.75333e-26	Other metabolism
CG447_12135		COG4684	Substrate-specific component PanT of predicted pantothenate ECF transporter	-2.29002	5.19106e-08	import system
CG447_14345		COG0190	Methenyltetrahydrofolate cyclohydrolase (EC 3.5.4.9) / Methylenetetrahydrofolate dehydrogenase (NADP+) (EC 1.5.1.5)	-2.29703	3.93703e-31	Energy metabolism
CG447_05225		COG0291	LSU ribosomal protein L35p	-2.2983	2.47939e-30	Protein Synthesis
CG447_10600		COG0257	LSU ribosomal protein L36p @ LSU ribosomal protein L36p%2C zinc-dependent	-2.31152	5.16143e-31	Protein Synthesis
CG447_05780		COG3843	hypothetical protein	-2.31389	1.48066e-05	Hypothetical protein
CG447_10810		-	tRNA-Ala	-2.31453	2.01721e-13	Protein Synthesis
CG447_00665		COG0205	Pyrophosphate-dependent fructose 6-phosphate-1-kinase (EC 2.7.1.90)	-2.31715	7.93278e-09	Energy metabolism
CG447_01695		COG0009	Threonylcarbamoyl-AMP synthase (EC 2.7.7.87) / SUA5 domain with internal deletion	-2.31769	1.71674e-20	Energy metabolism
CG447_06145	cysE	COG1045	Serine acetyltransferase (EC 2.3.1.30)	-2.32407	1.07943e-11	Other metabolism
CG447_05790		-	hypothetical protein	-2.33812	3.95739e-06	Hypothetical protein
CG447_10605		COG0099	SSU ribosomal protein S13p (S18e)	-2.35399	2.38174e-24	Protein Synthesis
CG447_10610		COG0100	SSU ribosomal protein S11p (S14e)	-2.35889	3.51895e-17	Protein Synthesis
CG447_05775		-	hypothetical protein	-2.376	2.68737e-05	Hypothetical protein
CG447_06025		COG1959	Iron-sulfur cluster regulator IscR	-2.38254	3.266e-05	Transcription & Post transcriptional regulation
CG447_14595		COG0718	Nucleoid-associated protein YaaK	-2.38345	4.18957e-10	General function prediction
CG447_10815		-	tRNA-Ile	-2.39523	1.59389e-24	Protein Synthesis
CG447_09095		COG0534	Putative inner membrane protein	-2.39872	2.43859e-07	General function prediction
CG447_05195		COG0416	Phosphate	-2.4124	4.67734e-23	Energy metabolism
CG447_11390		COG0614	Vitamin B12 ABC transporter%2C substrate-binding protein BtuF	-2.42042	7.7411e-06	import system
CG447_05035		COG2240	Pyridoxal kinase (EC 2.7.1.35)	-2.42383	2.54496e-06	Energy metabolism
CG447_01305		COG0809	S-adenosylmethionine:tRNA ribosyltransferase-isomerase (EC 2.4.99.17)	-2.4247	2.57075e-07	Protein Synthesis
CG447_03760		COG1477	FAD:protein FMN transferase (EC 2.7.1.180)	-2.42743	2.07713e-11	Other metabolism
CG447_12725		COG0572	Uridine kinase%2C type 2 (EC 2.7.1.48)	-2.43378	0.00126546	Other metabolism
CG447_05010		COG1104	hypothetical protein	-2.43877	0.000495106	Hypothetical protein
CG447_09180		-	tRNA-Arg	-2.4401	2.92142e-11	Protein Synthesis
CG447_11295		COG3610	hypothetical protein	-2.44529	5.48857e-08	Hypothetical protein
CG447_13980		COG1658	Ribonuclease M5 (EC 3.1.26.8)	-2.44591	1.11028e-16	Protein Synthesis
CG447_14310		COG0534	hypothetical protein	-2.44627	1.74136e-08	Hypothetical protein
CG447_05820		-	tRNA-Ile	-2.44864	5.13074e-20	Protein Synthesis
CG447_06305	ilvB	COG0028	Acetolactate synthase large subunit (EC 2.2.1.6)	-2.45622	9.80968e-07	Other metabolism
CG447_03625		COG0480, COG3688	Ribosome protection-type tetracycline resistance related proteins%2C group 2 / YacP-like NYN domain	-2.457	2.09109e-13	Protein Synthesis
CG447_09725		COG0441	Threonyl-tRNA synthetase (EC 6.1.1.3)	-2.45784	3.42095e-17	Protein Synthesis
CG447_05015		COG0621	tRNA t(6)A37-methylthiotransferase (EC 2.8.4.5)	-2.45963	2.84272e-09	Protein Synthesis
CG447_05200		COG1206	Methylenetetrahydrofolate--tRNA-(uracil-5-)-methyltransferase TrmFO (EC 2.1.1.74)	-2.46521	1.86509e-24	Protein Synthesis
CG447_07505		COG1512	hypothetical protein	-2.46694	4.24467e-15	Hypothetical protein
CG447_11000		COG1132	Heterodimeric efflux ABC transporter%2C permease/ATP-binding subunit 1	-2.47109	1.04809e-14	import system
CG447_04975		COG1160	GTP-binding protein EngA	-2.48036	2.27298e-52	Protein Synthesis
CG447_04490		-	hypothetical protein	-2.48292	1.68183e-21	Hypothetical protein
CG447_14160	pfkB	COG1105	1-phosphofructokinase (EC 2.7.1.56)	-2.49092	1.1075e-16	Energy metabolism
CG447_07740		COG1307	DegV family protein	-2.50113	4.27071e-28	General function prediction
CG447_14305		COG1002	Type II restriction enzyme%2C methylase subunit YeeA	-2.50118	9.19346e-09	Defense mechanisms
CG447_08540		COG0406	hypothetical protein	-2.50265	0.00015481	Hypothetical protein
CG447_05140		COG0828	SSU ribosomal protein S21p	-2.50383	1.67307e-13	Protein Synthesis
CG447_14685		COG0789	hypothetical protein	-2.51288	1.055e-09	Hypothetical protein
CG447_05190	rnc	COG0571	Ribonuclease III (EC 3.1.26.3)	-2.52397	3.00567e-18	Protein Synthesis
CG447_05220		COG0292	LSU ribosomal protein L20p	-2.52432	9.60418e-32	Protein Synthesis
CG447_10480		COG0087	LSU ribosomal protein L3p (L3e)	-2.52611	3.18645e-18	Protein Synthesis
CG447_04515		COG0423	Glycyl-tRNA synthetase (EC 6.1.1.14)	-2.52992	2.01502e-07	Protein Synthesis
CG447_09865		COG0733	sodium-dependent transporter	-2.54753	1.19694e-18	Import system
CG447_11775		-	tRNA-Pro	-2.55533	2.7746e-32	Protein Synthesis
CG447_10485		COG0088	LSU ribosomal protein L4p (L1e)	-2.57054	1.52343e-12	Protein Synthesis
CG447_01285		-	hypothetical protein	-2.57817	0.000202341	Hypothetical protein
CG447_14155		COG1299, COG1445, COG1762	PTS system 2C fructose-specific IIA component (EC 2.7.1.202) / PTS system%2C fructose-specific IIB component (EC 2.7.1.202) / PTS system%2C fructose-specific IIC component	-2.57897	1.04325e-21	import system
CG447_12465		-	hypothetical protein	-2.59561	0.000132293	Hypothetical protein
CG447_01030		COG0792	UPF0102 protein YraN	-2.59689	4.63586e-17	Other metabolism
CG447_04985		COG0333	LSU ribosomal protein L32p @ LSU ribosomal protein L32p%2C zinc-dependent	-2.60039	2.19385e-19	Protein Synthesis
CG447_14680		COG1235	Zn-dependent hydrolase (beta-lactamase superfamily)	-2.60994	3.23528e-11	General function prediction
CG447_07115		COG1192	hypothetical protein	-2.61057	0.00706437	Hypothetical protein
CG447_05825		-	tRNA-Ala	-2.62158	9.92459e-14	Protein Synthesis
CG447_09940		COG2081	hypothetical protein	-2.63954	3.47599e-17	Hypothetical protein
CG447_14140		COG5001	hypothetical protein	-2.64144	2.0025e-19	Hypothetical protein
CG447_04215		COG5525	Phage head%2C terminase DNA packaging protein A	-2.64172	0.00198479	mobilome: plasmids, prophages
CG447_01295	yajC	COG1862	Protein translocase subunit YajC	-2.64359	5.49003e-10	Protein fate & post translational regulation
CG447_04220		COG4220	Phage head%2C terminase subunit Nu1	-2.6513	0.00646044	mobilome: plasmids, prophages
CG447_11240		COG2070	Enoyl-[acyl-carrier-protein] reductase [FMN%2C NADH] (EC 1.3.1.9)%2C FabK %3D> refractory to triclosan	-2.65202	5.13554e-18	Other metabolism
CG447_14600		COG0353	Recombination protein RecR	-2.66009	1.13266e-10	Other metabolism
CG447_07860		COG0451	hypothetical protein	-2.66501	1.31745e-25	Hypothetical protein
CG447_05275		COG0652	Peptidyl-prolyl cis-trans isomerase	-2.67153	3.14906e-11	Protein Synthesis
CG447_03755		-	hypothetical protein	-2.67207	0.000291491	Hypothetical protein
CG447_06465		-	tRNA-Tyr	-2.67302	3.70826e-33	Protein Synthesis
CG447_02075		-	tRNA-Gln	-2.67362	1.57472e-32	Protein Synthesis
CG447_01505		COG1368	hypothetical protein	-2.67538	3.58353e-07	Hypothetical protein
CG447_05520		COG0583	fhu operon transcription regulator	-2.6766	4.33356e-06	Transcription & Post transcriptional regulation
CG447_04495		COG2740	COG2740: Predicted nucleic-acid-binding protein implicated in transcription termination	-2.68062	8.70049e-21	General function prediction
CG447_00715		COG0733	sodium-dependent transporter	-2.68712	5.46206e-16	Import system
CG447_10180		COG1410	Methionine synthase activation domain (EC 2.1.1.13)	-2.68954	1.02757e-08	Other metabolism
CG447_12150		-	tRNA-Leu	-2.70426	2.10424e-28	Protein Synthesis
CG447_12545		COG1346	LrgA-associated membrane protein LrgB	-2.7057	0.000118329	Other metabolism
CG447_08040		COG5305	Putative inner membrane protein	-2.71667	2.74896e-07	General function prediction
CG447_07510		COG2855	Putative membrane protein YeiH	-2.73659	1.67794e-19	General function prediction
CG447_08960	rnpA	COG0594	Ribonuclease P protein component (EC 3.1.26.5)	-2.73711	1.13632e-11	Protein Synthesis
CG447_02030		COG4947	hypothetical protein	-2.74042	1.24253e-28	Hypothetical protein
CG447_00720		COG3279	hypothetical protein	-2.76809	6.61715e-19	Hypothetical protein
CG447_00725		COG3290	signal transduction histidine kinase regulating citrate/malate metabolism	-2.77766	3.21209e-29	Transcription & Post transcriptional regulation
CG447_02765		COG0217	Probable transcriptional regulatory protein YebC	-2.78739	5.86019e-07	General function prediction
CG447_05205		COG0550	DNA topoisomerase I (EC 5.99.1.2)	-2.78873	4.34066e-52	Other metabolism
CG447_07935		COG2378	hypothetical protein	-2.78949	6.08808e-16	Hypothetical protein
CG447_10250		COG2207	Two-component response regulator TrxR	-2.79111	1.00405e-07	Transcription & Post transcriptional regulation
CG447_01045		COG0544	Cell division trigger factor (EC 5.2.1.8)	-2.80014	2.43579e-21	Other metabolism
CG447_05990		COG0462	Ribose-phosphate pyrophosphokinase (EC 2.7.6.1)	-2.80145	2.57615e-09	Other metabolism
CG447_09125		-	hypothetical protein	-2.80192	1.17726e-09	Hypothetical protein
CG447_08360		COG1263, COG1264	PTS system 2C N-acetylglucosamine-specific IIC component / PTS system%2C N-acetylglucosamine-specific IIB component (EC 2.7.1.193)	-2.81594	5.91982e-11	import system
CG447_02025		-	Uncharacterized protein BT_4646	-2.82143	2.87583e-11	General function prediction
CG447_01015	lepB	COG0681	Signal peptidase I (EC 3.4.21.89)	-2.82373	2.9003e-20	Protein fate & post translational regulation
CG447_03845		-	tRNA-Tyr	-2.82993	6.65544e-33	Protein Synthesis
CG447_08055		COG3633	Serine/threonine: Na+ symporter SstT	-2.84718	1.76978e-11	import system
CG447_04990		COG1399	protein%2C clustered with ribosomal protein L32p	-2.85303	2.48313e-14	Protein Synthesis
CG447_01025		COG0164	Ribonuclease HII (EC 3.1.26.4)	-2.86813	5.95907e-30	Protein Synthesis
CG447_01545		COG2233	Uracil permease	-2.88775	4.43229e-07	import system
CG447_04500		COG0195	Transcription termination protein NusA	-2.88778	8.54417e-36	Transcription & Post transcriptional regulation
CG447_08400		COG3279	Two-component transcriptional response regulator%2C LuxR family	-2.8904	3.4484e-13	Transcription & Post transcriptional regulation
CG447_10465		COG0327	GTP cyclohydrolase 1 type 2 homolog YbgI	-2.91072	8.21052e-22	Energy metabolism
CG447_14145		COG1653	Glycerol-3-phosphate ABC transporter%2C substrate-binding protein UgpB	-2.91997	2.41696e-07	import system
CG447_04540		-	tRNA-Gly	-2.92043	1.43217e-32	Protein Synthesis
CG447_05910		-	tRNA-Gln	-2.92596	3.19279e-61	Protein Synthesis
CG447_02105	secG	COG1314	preprotein translocase subunit SecG	-2.94212	7.81023e-07	Protein fate & post translational regulation
CG447_07910		COG4108	Peptide chain release factor 3	-2.94427	1.08194e-18	Protein Synthesis
CG447_08965		COG0759	Membrane protein insertion efficiency factor YidD	-2.94649	8.17099e-28	General function prediction
CG447_12100		COG4608	Oligopeptide ABC transporter%2C ATP-binding protein OppF (TC 3.A.1.5.1)	-2.96253	4.38289e-33	import system
CG447_07670		COG0193	Peptidyl-tRNA hydrolase (EC 3.1.1.29)	-2.97893	1.27018e-07	Protein Synthesis
CG447_04460		COG0184	SSU ribosomal protein S15p (S13e)	-2.98003	1.4318e-18	Protein Synthesis
CG447_08570		COG2314	hypothetical protein	-2.983	2.75042e-08	Hypothetical protein
CG447_05185	smc	COG1196	Chromosome partition protein smc	-2.98664	7.49505e-28	Other metabolism
CG447_05230		COG0290	Translation initiation factor 3	-2.99358	1.49858e-37	Protein Synthesis
CG447_13985	holA	COG1466	DNA polymerase III delta subunit (EC 2.7.7.7)	-3.00365	8.8177e-11	Other metabolism
CG447_05595		COG3843	hypothetical protein	-3.03359	8.66406e-05	Hypothetical protein
CG447_14545		COG0534	Multi antimicrobial extrusion protein (Na(+)/drug antiporter)%2C MATE family of MDR efflux pumps	-3.03413	5.92212e-18	Export system
CG447_10275		COG3843	hypothetical protein	-3.03736	1.81916e-05	Hypothetical protein
CG447_08445		COG1757	Na+/H+ antiporter	-3.04385	2.93765e-34	import system
CG447_00580		COG1609	Transcriptional regulator%2C LacI family	-3.07281	5.65481e-49	Transcription & Post transcriptional regulation
CG447_04505		COG0779	Bacterial ribosome SSU maturation protein RimP	-3.08305	5.24932e-14	Protein Synthesis
CG447_14130		COG1186	Peptide chain release factor 2 @ programmed frameshift-containing	-3.08882	5.81731e-06	Protein Synthesis
CG447_04980		COG1625	Fe-S oxidoreductase 2C related to NifB/MoaA family with PDZ N-terminal domain	-3.11472	1.25979e-43	Energy metabolism
CG447_01020	ylqF	COG1161	LSU ribosomal maturation GTPase RbgA (B. subtilis YlqF)	-3.11815	2.65446e-36	Protein Synthesis
CG447_12105		COG0444	Oligopeptide ABC transporter%2C ATP-binding protein OppD (TC 3.A.1.5.1)	-3.12384	6.84362e-55	import system
CG447_06460		-	hypothetical protein	-3.14106	3.266e-05	Hypothetical protein
CG447_08970		COG0706	Inner membrane protein translocase and chaperone YidC%2C short form OxaI-like	-3.14809	4.05056e-32	Other metabolism
CG447_00670		COG0205	Pyrophosphate-dependent fructose 6-phosphate-1-kinase (EC 2.7.1.90)	-3.15165	6.58425e-13	Energy metabolism
CG447_12090		COG2755	hypothetical protein	-3.15587	2.42556e-09	Hypothetical protein
CG447_05215		COG0566	23S rRNA methyltransferase (EC 2.1.1.-)	-3.17594	9.17384e-22	Protein Synthesis
CG447_02020	rpmB	COG0227	LSU ribosomal protein L28p @ LSU ribosomal protein L28p%2C zinc-dependent	-3.18666	1.74983e-40	Protein Synthesis
CG447_12095		COG0318	Long-chain-fatty-acid--CoA ligase (EC 6.2.1.3)	-3.18814	1.49328e-11	Other metabolism
CG447_09140		COG0534	Multi antimicrobial extrusion protein (Na(+)/drug antiporter)%2C MATE family of MDR efflux pumps	-3.22862	2.85899e-22	Export system
CG447_14210		COG1132	Heterodimeric efflux ABC transporter%2C permease/ATP-binding subunit 2	-3.24682	4.73276e-62	Export system
CG447_08955		COG0230	LSU ribosomal protein L34p	-3.27685	2.15328e-11	Protein Synthesis
CG447_02620		COG1283	Sodium-dependent phosphate transporter	-3.29294	5.75431e-20	import system
CG447_00640		COG4868	ATP-dependent Zn protease	-3.29862	1.31752e-18	Other metabolism
CG447_11610		COG2207	Transcriptional regulator	-3.31626	2.37715e-05	Transcription & Post transcriptional regulation
CG447_06310		COG2607	hypothetical protein	-3.33564	8.7629e-11	Hypothetical protein
CG447_01010		COG0335	LSU ribosomal protein L19p	-3.35359	1.27725e-18	Protein Synthesis
CG447_14340		COG3404	sugar ABC transporter substrate-binding protein	-3.36943	4.82137e-19	Import system
CG447_05050		COG4708	Substrate-specific component QueT (COG4708) of predicted queuosine-regulated ECF transporter	-3.38166	3.8004e-26	import system
CG447_12110		COG1173	Oligopeptide ABC transporter%2C permease protein OppC (TC 3.A.1.5.1)	-3.39746	1.82206e-56	import system
CG447_08575		COG2211	glucuronide permease	-3.41019	3.57268e-09	import system
CG447_05210	dprA	COG0758	Rossmann fold nucleotide-binding protein Smf possibly involved in DNA uptake	-3.45738	1.05817e-28	Other metabolism
CG447_02935		COG0428	Metal transporter%2C ZIP family	-3.47118	4.38121e-08	import system
CG447_11235		COG0332	3-oxoacyl-[acyl-carrier-protein] synthase%2C KASIII (EC 2.3.1.180)	-3.49665	5.65974e-24	Other metabolism
CG447_06665		-	tRNA-Lys	-3.52804	9.79694e-15	Protein Synthesis
CG447_10475		COG0051	SSU ribosomal protein S10p (S20e)	-3.53897	6.68863e-51	Protein Synthesis
CG447_11220	acpP	COG0236	Acyl carrier protein	-3.58018	2.90071e-06	Other metabolism
CG447_06485		COG0544	Cell division trigger factor (EC 5.2.1.8)	-3.58466	1.27073e-21	Other metabolism
CG447_13240		COG0016	Phenylalanyl-tRNA synthetase alpha chain (EC 6.1.1.20)	-3.59603	1.38184e-14	Protein Synthesis
CG447_13780		COG1475	Plasmid replication/partition related protein	-3.61667	1.90948e-12	mobilome: plasmids, prophages
CG447_04890		COG0534	hypothetical protein	-3.62986	7.39423e-10	Hypothetical protein
CG447_00860		-	hypothetical protein	-3.63366	6.24357e-14	Hypothetical protein
CG447_08565		COG2211	glucuronide permease	-3.67202	3.2172e-16	import system
CG447_10995		COG1846	Transcriptional regulator%2C MarR family	-3.68399	7.66684e-06	Transcription & Post transcriptional regulation
CG447_10785		COG0514	ATP-dependent DNA helicase RecQ	-3.69952	5.47478e-13	Other metabolism
CG447_13790		-	hypothetical protein	-3.71944	1.68608e-13	Hypothetical protein
CG447_11615		-	Substrate-specific component BL0695 of predicted ECF transporter	-3.80239	0.00621723	General function prediction
CG447_11230		COG0825	Acetyl-coenzyme A carboxyl transferase alpha chain (EC 6.4.1.2)	-3.84691	1.05749e-18	Other metabolism
CG447_01520		-	hypothetical protein	-3.85245	1.52381e-06	Hypothetical protein
CG447_13785		COG3843	hypothetical protein	-3.8557	1.19994e-13	Hypothetical protein
CG447_02100	rnr	COG0557	3'-to-5' exoribonuclease RNase R	-3.85938	2.13537e-34	Protein Synthesis
CG447_01620		COG0254	LSU ribosomal protein L31p @ LSU ribosomal protein L31p%2C zinc-dependent	-3.87896	6.58613e-30	Protein Synthesis
CG447_11010		COG0524	fructokinase	-3.88958	6.55907e-15	Energy metabolism
CG447_08435		COG5496	hypothetical protein	-3.90632	1.72232e-07	Hypothetical protein
CG447_00865		COG1296	branched-chain amino acid ABC transporter permease	-3.90895	5.83566e-11	Import system
CG447_06410		COG0477	Uncharacterized MFS-type transporter	-3.9181	1.28857e-70	import system
CG447_14300		COG3601	Substrate-specific component RibU of riboflavin ECF transporter	-3.92266	3.01391e-22	import system
CG447_01525		-	hypothetical protein	-3.94721	3.5813e-06	Hypothetical protein
CG447_02945		COG3976	hypothetical protein	-3.97822	0.00755213	Hypothetical protein
CG447_13235		COG0477, COG2814	Uncharacterized MFS-type transporter	-3.99726	7.79943e-20	import system
CG447_04550		-	tRNA-Gly	-4.03472	3.33626e-09	Protein Synthesis
CG447_04455		COG1185	Polyribonucleotide nucleotidyltransferase (EC 2.7.7.8)	-4.03483	1.07284e-15	Other metabolism
CG447_14205		COG1132	multidrug ABC transporter ATP-binding protein	-4.03815	2.04752e-50	Import system
CG447_09210		-	tRNA-Lys	-4.04915	6.61948e-27	Protein Synthesis
CG447_05800		-	tRNA-Lys	-4.0634	4.9413e-14	Protein Synthesis
CG447_10595		COG0361	Translation initiation factor 1	-4.08762	2.25082e-15	Protein Synthesis
CG447_11740		COG3543	hypothetical protein	-4.1323	4.99696e-11	Hypothetical protein
CG447_11745		COG1268	Substrate-specific component BioY of biotin ECF transporter	-4.13625	6.41568e-05	import system
CG447_11225		COG0777	Acetyl-coenzyme A carboxyl transferase beta chain (EC 6.4.1.2)	-4.15341	2.42102e-11	Other metabolism
CG447_12115		COG0601	Oligopeptide ABC transporter%2C permease protein OppB (TC 3.A.1.5.1)	-4.17192	3.35046e-40	import system
CG447_11360		COG0534	Multi antimicrobial extrusion protein (Na(+)/drug antiporter)%2C MATE family of MDR efflux pumps	-4.18172	1.10135e-15	Export system
CG447_14180		-	tRNA-Gly	-4.24424	2.0026e-17	Protein Synthesis
CG447_13795		-	hypothetical protein	-4.2713	2.15328e-11	Hypothetical protein
CG447_10450		COG1278	Zinc-ribbon domain Caur_1000.N / CxxC-x17-CxxC domain Caur_1000.C	-4.28249	4.16119e-17	General function prediction
CG447_12635		COG0671	PAP2 family protein	-4.3804	5.6512e-12	General function prediction
CG447_07665		COG1207	N-acetylglucosamine-1-phosphate uridyltransferase (EC 2.7.7.23) / Glucosamine-1-phosphate N-acetyltransferase (EC 2.3.1.157)	-4.47357	2.05806e-112	Other metabolism
CG447_04535		-	tRNA-Phe	-4.49506	1.25779e-16	Protein Synthesis
CG447_05515	nikA	COG0747	Nickel ABC transporter%2C substrate-binding protein NikA (TC 3.A.1.5.3)	-4.51544	4.3088e-05	import system
CG447_06480		-	hypothetical protein	-4.68477	1.03307e-13	Hypothetical protein
CG447_07305		COG0102	LSU ribosomal protein L13p (L13Ae)	-4.76758	1.30384e-18	Protein Synthesis
CG447_05795		-	hypothetical protein	-4.80552	9.72932e-14	Hypothetical protein
CG447_12755	feoc ?	-	FeoB-associated Cys-rich membrane protein	-4.87855	0.00175728	Import system
CG447_07300		COG0103	SSU ribosomal protein S9p (S16e)	-4.95983	1.75634e-20	Protein Synthesis
CG447_12740	feoA1	COG1918	FeoA-like protein CKL_1603	-5.0955	0.000129633	import system
CG447_02940		-	hypothetical protein	-5.22776	0.000918471	Hypothetical protein
CG447_12765		COG4988	Heterodimeric efflux ABC transporter%2C permease/ATP-binding subunit 1	-5.47154	0.000752289	import system
CG447_01290		-	hypothetical protein	-5.53663	0.000137152	Hypothetical protein
CG447_12750	feoB	-	ferrous iron transporter B	-5.68	8.60154e-05	import system
CG447_12735		-	no significant homology.	-5.69814	8.5781e-06	General function prediction
CG447_02950		COG3976	Polyferredoxin	-5.74468	0.0023959	Energy metabolism
CG447_12760		COG1321	hypothetical protein	-5.82794	0.000157915	Hypothetical protein
CG447_12745	feoA2	COG1918	Ferrous iron transporter-associated protein FeoA	-5.87785	2.85384e-05	import system
CG447_11190		COG2252	Xanthine/uracil/thiamine/ascorbate permease family protein	-6.00133	2.08775e-83	import system
CG447_03300		COG4779	transport system permease protein	-6.01092	8.8883e-05	import system
CG447_01510		COG1873	hypothetical protein	-6.5412	3.2609e-06	Hypothetical protein
CG447_03295		COG1120	Ferrichrome transport ATP-binding protein FhuC	-6.65147	4.06823e-05	import system
CG447_03305		COG0609	ABC-type Fe3+-siderophore transport system%2C permease component	-7.51337	3.34095e-07	import system
CG447_03310		COG0614	ABC transporter%2C substrate-binding protein (cluster 8%2C B12/iron complex)	-8.14478	3.47002e-05	import system

## Sheet: Table  S4 High Ac. 
Table S4 : Description of the transcriptome under High Acetate conditions: list of 118 F. duncaniae A2-165 DE genes.
see Supplementary information for legend
NCBI-RefSeq Locus Tag	gene name	COG number	Protein annotation PATRIC	log2FoldChange	padj	Functional classification : 12 categories
CG447_05535		COG1132	Heterodimeric efflux ABC transporter, permease/ATP-binding subunit 2	6.96472	3.37414e-43	Export system
CG447_05545		COG2138	hypothetical protein	6.15047	1.52773e-33	Hypothetical Proteins
CG447_05560		-	hypothetical protein	6.13866	1.63986e-13	Defense mechanism*, Hypothetical protein
CG447_02915		-	hypothetical protein	6.11086	1.26964e-07	Hypothetical Proteins
CG447_05540		COG1132	Heterodimeric efflux ABC transporter, permease/ATP-binding subunit 1	5.90863	1.20997e-30	Export system
CG447_05570		-	hypothetical protein	5.79653	1.05913e-15	Defense mechanism*, Hypothetical protein
CG447_05420		-	hypothetical protein	5.66929	7.95343e-13	Hypothetical Proteins
CG447_11335		COG1175	Possible alpha-xyloside ABC transporter, permease component	5.62602	1.47941e-232	Import system
CG447_02950		COG3976	FMN-binding protein	5.58416	8.48037e-11	Energy metabolism
CG447_11330		COG1653	ABC transporter, predicted N-acetylneuraminate-binding protein	5.56983	9.69924e-181	Import system
CG447_11340		COG0395	Possible alpha-xyloside ABC transporter, permease component	5.56935	2.78418e-148	Import system
CG447_02955		COG0348	Hypothetical iron-sulfur cluster binding protein YccM	5.54693	2.36186e-16	General function prediction
CG447_05565		-	hypothetical protein	5.47712	6.10937e-15	Defense mechanism*, Hypothetical protein
CG447_12680	eno	COG0148	Enolase (EC 4.2.1.11)	5.42112	3.80559e-13	Energy metabolism
CG447_02900	panE	COG1893	2-dehydropantoate 2-reductase (EC 1.1.1.169)	5.29973	6.55208e-08	Other metabolism
CG447_02905		COG3315	O-methyltransferase domain protein	5.25169	2.26243e-10	General function prediction
CG447_02890		-	hypothetical protein	5.23491	1.69174e-33	Hypothetical Proteins
CG447_02925		COG0491	MBL-fold metallo-hydrolase superfamily	5.22308	5.02587e-06	General function prediction
CG447_02910		COG1073	Hydrolase, alpha/beta fold family	5.17365	1.50901e-07	General function prediction
CG447_05580		COG0491	MBL-fold metallo-hydrolase superfamily	5.13465	5.90621e-23	Defense mechanism*, Hypothetical protein
CG447_02885		COG0596	hypothetical protein	5.08736	4.20896e-53	Hypothetical Proteins
CG447_02220		-	hypothetical protein	5.06459	4.24404e-78	Hypothetical Proteins
CG447_02920		-	hypothetical protein	5.01057	1.06338e-06	Hypothetical Proteins
CG447_02930		COG0500	SAM-dependent methyltransferase	5.00761	8.01177e-22	Protein Fate & Posttranslational modification
CG447_02215	sigE1	COG1595	RNA polymerase sigma factor RpoE	4.97558	2.05032e-92	Transcription &Post transcriptional regulation
CG447_02895		-	hypothetical protein	4.92912	8.83995e-06	Hypothetical Proteins
CG447_05575		COG2267	hypothetical protein	4.91396	8.21376e-21	Defense mechanism*, General function prediction
CG447_02945		COG3976	hypothetical protein	4.88227	4.92634e-21	Hypothetical Proteins
CG447_05550		COG2207	Transcriptional regulator, VCA0231 ortholog	4.82895	3.0479e-21	Transcription &Post transcriptional regulation
CG447_02940		-	hypothetical protein	4.81667	2.1434e-11	Hypothetical Proteins
CG447_11325		COG1609	Transcriptional regulator, LacI family	4.73854	3.27615e-89	Transcription &Post transcriptional regulation
CG447_05415		COG2217	Lead, cadmium, zinc and mercury transporting ATPase (EC 3.6.3.3) (EC 3.6.3.5); Copper-translocating P-type ATPase (EC 3.6.3.4)	4.66832	3.12272e-08	Energy metabolism
CG447_05585	bphD	COG0596	2-Hydroxy-6-Oxo-6-Phenylhexa-2,4-Dienoate hydrolase	4.33961	9.42207e-25	Defense mechanism*
CG447_02225		COG1595	hypothetical protein	4.31893	1.98804e-72	Hypothetical Proteins
CG447_02230		-	hypothetical protein	4.20504	2.2148e-41	Hypothetical Proteins
CG447_11320		COG3459	Cellobiose phosphorylase (EC 2.4.1.20)	3.75904	1.00736e-158	Energy metabolism
CG447_01530		COG0716	Flavodoxin	3.69852	1.6851e-05	Energy metabolism
CG447_08420		COG2608	hypothetical protein	3.4728	4.95953e-71	Hypothetical Proteins
CG447_06935		-	hypothetical protein	3.34647	2.44423e-14	Hypothetical Proteins
CG447_06945		-	hypothetical protein	3.28313	2.65674e-12	Hypothetical Proteins
CG447_01830		COG0535	radical SAM protein	3.01726	1.72012e-79	General function prediction
CG447_08425		COG0640	Cadmium efflux system accessory protein	2.98965	4.42518e-40	General function prediction
CG447_05405		COG1917	Transcriptional regulator, AraC family	2.98964	3.66318e-41	Transcription &Post transcriptional regulation
CG447_00780		COG2755	hypothetical protein	2.96069	1.04322e-41	Hypothetical Proteins
CG447_06940		COG2856	hypothetical protein	2.94082	1.83151e-16	Hypothetical Proteins
CG447_06950		COG0389	DNA polymerase IV (EC 2.7.7.7)	2.87293	5.24637e-25	Other metabolism
CG447_12800		-	hypothetical protein	2.87213	0.00988318	Hypothetical Proteins
CG447_00785		COG1940	ROK family protein (putative glucokinase)	2.77369	1.96382e-30	General function prediction
CG447_00790	nanE	COG3010	N-acetylmannosamine-6-phosphate 2-epimerase (EC 5.1.3.9)	2.63522	2.483e-24	Other metabolism
CG447_06020	cysK	COG0031	Cysteine synthase (EC 2.5.1.47)	2.62432	4.5558e-23	Other metabolism
CG447_02095		COG4716	Oleate hydratase (EC 4.2.1.53)	2.6093	2.73541e-51	Other metabolism
CG447_11615		-	Substrate-specific component BL0695 of predicted ECF transporter	2.53056	3.76699e-05	Import system
CG447_14065		-	hypothetical protein	2.50435	0.00158158	Hypothetical Proteins
CG447_00795		COG2731	Protein YjgK, linked to biofilm formation	2.47257	1.09929e-17	General function prediction
CG447_02235		-	hypothetical protein	2.46013	5.43865e-26	Hypothetical Proteins
CG447_06210		COG0739	hypothetical protein	2.4108	8.78218e-18	Hypothetical Proteins
CG447_05530		COG1961	Site-specific recombinase	2.35634	4.47963e-24	Other metabolism
CG447_00800	nanA	COG0329	N-acetylneuraminate lyase (EC 4.1.3.3)	2.35257	6.59079e-30	Other metabolism
CG447_12435	ftsH	COG0465	ATP-dependent zinc metalloprotease FtsH	2.21029	1.68039e-46	Protein Fate & Posttranslational modification
CG447_14060		COG5001	hypothetical protein	2.1921	0.00351731	Hypothetical Proteins
CG447_12750	feoB	COG0370	ferrous iron transporter B	2.11	0.04	Import system
CG447_10340		COG4667	Predicted esterase of the alpha-beta hydrolase superfamily	2.01704	5.78581e-14	General function prediction
CG447_05620		-	hypothetical protein	2.00099	8.92869e-16	Hypothetical Proteins
CG447_00805		COG0395	ABC transporter, predicted N-acetylneuraminate transport system permease protein 2	1.98202	1.06313e-19	Import system
CG447_00810		COG1175	ABC transporter, predicted N-acetylneuraminate transport system permease protein 1	1.90896	2.80111e-20	Import system
CG447_00815		COG1653	ABC transporter, predicted N-acetylneuraminate-binding protein	1.6135	1.05417e-35	Import system
CG447_12745	feoA2	COG1918	ferrous iron transport protein A	1.53	0.02303	Import system
CG447_12245		COG3185	Protein of unknown function DUF1446	-2.10091	0.000340861	General function prediction
CG447_12560		COG1904	Uronate isomerase (EC 5.3.1.12)	-2.12438	1.95579e-46	Other metabolism
CG447_06140		COG0044	Dihydroorotase (EC 3.5.2.3)	-2.13826	2.09388e-32	Other metabolism
CG447_12400		COG2211	Melibiose carrier protein 2C Na+/melibiose symporter	-2.14789	3.91578e-14	Import system
CG447_05775		-	hypothetical protein	-2.17018	2.32902e-62	Hypothetical Proteins
CG447_11955		COG1595	RNA polymerase sigma-70 factor	-2.27473	5.72627e-51	Transcription &Post transcriptional regulation
CG447_12620		COG0524	2-dehydro-3-deoxygluconokinase (EC 2.7.1.45)	-2.2893	7.52279e-60	Energy metabolism
CG447_12615		COG3717	4-deoxy-L-threo-5-hexosulose-uronate ketol-isomerase (EC 5.3.1.17)	-2.31853	1.05237e-37	Energy metabolism
CG447_05785		COG1475	Plasmid replication/partition related protein	-2.3539	1.70424e-68	Mobilome
CG447_05780		COG3843	hypothetical protein	-2.36276	2.65542e-74	Hypothetical Proteins
CG447_05790		-	hypothetical protein	-2.37067	1.53043e-42	Hypothetical Proteins
CG447_01545		COG2233	Uracil permease	-2.38786	3.73741e-20	Import system
CG447_08570		COG2314	hypothetical protein	-2.40303	2.31237e-30	Hypothetical Proteins
CG447_12235		COG1804	hypothetical protein	-2.41735	2.31279e-06	Hypothetical Proteins
CG447_14300		COG3601	Substrate-specific component RibU of riboflavin ECF transporter	-2.43177	8.01306e-42	Import system
CG447_12585		COG1168	Bifunctional PLP-dependent enzyme with beta-cystathionase and maltose regulon repressor activities	-2.47752	0.000511483	Other metabolism
CG447_14630		COG1686	D-alanyl-D-alanine carboxypeptidase (EC 3.4.16.4)	-2.49364	3.89193e-12	Other metabolism
CG447_12000		COG1653	sugar ABC transporter substrate-binding protein	-2.49612	2.09487e-29	Import system
CG447_05590		-	hypothetical protein	-2.51758	3.85801e-39	Hypothetical Proteins
CG447_12610		COG1028	2-dehydro-3-deoxy-D-gluconate 5-dehydrogenase (EC 1.1.1.127) @ 2-deoxy-D-gluconate 3-dehydrogenase (EC 1.1.1.125)	-2.5384	9.1971e-18	Energy metabolism
CG447_05595		COG3843	hypothetical protein	-2.58634	2.44048e-78	Hypothetical Proteins
CG447_06130		COG0543	Dihydroorotate dehydrogenase (NAD(+))%2C electron transfer subunit (EC 1.3.1.14)	-2.66756	2.26612e-97	Other metabolism
CG447_14660		COG0524	2-dehydro-3-deoxygluconokinase (EC 2.7.1.45)	-2.80189	1.19775e-61	Energy metabolism
CG447_06125		COG0167	Dihydroorotate dehydrogenase (NAD(+))%2C catalytic subunit (EC 1.3.1.14)	-2.80296	6.5602e-77	Other metabolism
CG447_08575		COG2211	glucuronide permease	-2.84534	8.17661e-32	Import system
CG447_06135	pyrF	COG0284	Orotidine 5'-phosphate decarboxylase (EC 4.1.1.23)	-2.84612	9.71844e-78	Other metabolism
CG447_11975		COG4225	Rhamnogalacturonides degradation protein RhiN	-3.0021	2.75474e-26	Energy metabolism
CG447_06115		COG0505	Carbamoyl-phosphate synthase small chain (EC 6.3.5.5)	-3.04629	7.25021e-77	Other metabolism
CG447_13785		COG3843	hypothetical protein	-3.09254	9.09616e-95	Hypothetical Proteins
CG447_06120		COG0461	Orotate phosphoribosyltransferase (EC 2.4.2.10)	-3.09897	1.38625e-81	Other metabolism
CG447_13790		-	hypothetical protein	-3.10291	3.91751e-75	Hypothetical Proteins
CG447_11980		COG5434	Polygalacturonase (EC 3.2.1.15)	-3.1446	1.12772e-27	Energy metabolism
CG447_14165		COG1349	Transcriptional repressor of the fructose operon%2C DeoR family	-3.15329	9.34005e-63	Transcription &Post transcriptional regulation
CG447_13795		-	hypothetical protein	-3.18301	7.31644e-68	Hypothetical Proteins
CG447_13780		COG1475	Plasmid replication/partition related protein	-3.25435	3.84794e-113	Mobilome
CG447_06110		COG0458	Carbamoyl-phosphate synthase large chain (EC 6.3.5.5)	-3.2796	3.5901e-110	Other metabolism
CG447_10280		-	hypothetical protein	-3.38662	8.59019e-88	Hypothetical Proteins
CG447_10275		COG3843	hypothetical protein	-3.47964	6.06237e-104	Hypothetical Proteins
CG447_10270		COG1475	hypothetical protein	-3.54388	2.10246e-101	Hypothetical Proteins
CG447_14155		COG1299	PTS system 2C fructose-specific IIA component (EC 2.7.1.202) / PTS system 2C fructose-specific IIB component (EC 2.7.1.202) / PTS system 2C fructose-specific IIC component	-3.59316	5.58451e-101	Import system
CG447_11990		COG0395	ABC transporter 2C permease protein 2 (cluster 1 2C maltose/g3p/polyamine/iron)	-3.59571	9.82571e-34	Import system
CG447_10265		-	hypothetical protein	-3.61421	1.09459e-95	Hypothetical Proteins
CG447_11995		COG1175	ABC transporter 2C permease protein 1 (cluster 1 2C maltose/g3p/polyamine/iron)	-3.77477	3.87191e-40	Import system
CG447_14160	pfkB	COG1105	1-phosphofructokinase (EC 2.7.1.56)	-3.79001	3.67336e-72	Energy metabolism
CG447_05410		COG0058	Glycogen phosphorylase (EC 2.4.1.1)	-4.04144	4.66331e-60	Energy metabolism
CG447_00560	malQ	COG1640	4-alpha-glucanotransferase (amylomaltase) (EC 2.4.1.25)	-4.08012	5.30882e-82	Energy metabolism
CG447_08795	feoAB	COG0370	Ferrous iron transporter-associated protein FeoA / Ferrous iron transporter FeoB	-4.32687	2.09989e-128	Import system
CG447_00565		COG0395	ABC transporter 2C permease protein 2 (cluster 1 2C maltose/g3p/polyamine/iron)	-5.37455	3.40108e-206	Import system
CG447_00575		COG1653	ABC transporter 2C substrate-binding protein (cluster 1 2C maltose/g3p/polyamine/iron)	-5.74375	4.68746e-249	Import system
CG447_00570		COG1175	ABC transporter 2C permease protein 1 (cluster 1 2C maltose/g3p/polyamine/iron)	-5.94194	4.41464e-232	Import system
CG447_00580		COG1609	Transcriptional regulator%2C LacI family	-5.94333	0	Transcription &Post transcriptional regulation

## Sheet: Table  S5 classification
Table S5a: Distribution of functional categories. See Figure 2A.
Up-regulated genes			Sa vs Ea- High Acetate		S vs E-Low Acetate		Sa vs S-Early stat
Superclass	Category	class number	N genes	% relative f. 67	N genes2	relative f. 216	N genes3	relative f. 339	class number2
metabolism	Protein synthesis	1	0	0	0	0	99	29.2035	1
metabolism	Energy metabolism	2	5	7.46269	13	6.01852	13	3.83481	2
metabolism	Other metabolism	3	7	10.4478	20	9.25926	46	13.5693	3
metabolism	Import system	4	9	13.4328	12	5.55556	42	12.3894	4
metabolism	Export system	5	2	2.98507	2	0.925926	7	2.0649	5
other biological processes	Defense mechanism	6	6	8.95522	0	0	5	1.47493	6
other biological processes	Stress response	7	0	0	20	9.25926	1	0.294985	7
other biological processes	Mobilome	8	0	0	1	0.462963	1	0.294985	8
information processing	Transcription & post transcriptional regulation	9	4	5.97015	18	8.33333	12	3.53982	9
information processing	Protein fate & post translational regulation	10	2	2.98507	3	1.38889	2	0.589971	10
poorly characterized protein-genes	General function prediction	11	9	13.4328	17	7.87037	26	7.66962	11
poorly characterized protein-genes	Hypothetical protein	12	23	34.3284	110	50.9259	85	25.0737	12
			67	100	216	100	339	100
Down-regulated genes			Sa vs Ea- High Acetate		S vs E-Low Acetate		Sa vs S-Early stat
Superclass	Category	class number	N genes	relative f. 51	N genes2	relative f. 276	N genes3	relative frequency 202	class number2
metabolism	Protein synthesis	1	0	0	77	27.8986	2	0.990099	1
metabolism	Energy metabolism	2	9	17.6471	15	5.43478	43	21.2871	2
metabolism	Other metabolism	3	10	19.6078	36	13.0435	16	7.92079	3
metabolism	Import system	4	12	23.5294	46	16.6667	16	7.92079	4
metabolism	Export system	5	0	0	4	1.44928	1	0.49505	5
other biological processes	Defense mechanism	6	0	0	1	0.362319	0	0	6
other biological processes	Stress response	7	0	0	0	0	12	5.94059	7
other biological processes	Mobilome	8	2	3.92157	5	1.81159	0	0	8
information processing	Transcription & post transcriptional regulation	9	3	5.88235	12	4.34783	11	5.44554	9
information processing	Protein fate & post translational regulation	10	0	0	5	1.81159	2	0.990099	10
poorly characterized protein-genes	General function prediction	11	1	1.96078	17	6.15942	18	8.91089	11
poorly characterized protein-genes	Hypothetical protein	12	14	27.451	58	21.0145	81	40.099	12
			51	100	276	100	202	100
Table S5b : Distribution of functional classification (4 superclasses system)
Up-regulated genes
Superclass	67 - High Acetate	% relative f. 67	216- Low Acetate	relative f. 216	339-early stat	relative f. 339
metabolism	23	34.3284	47	21.7593	207	61.0619
other biological processes	6	8.95522	21	9.72222	7	2.0649
information processing	6	8.95522	21	9.72222	14	4.12979
poorly characterized protein-genes	32	47.7612	127	58.7963	111	32.7434
	67	100	216	100	339	100
Down-regulated genes
Superclass	51-High Acetate	relative f. 51	276-Low Acetate	relative f. 276	202-Early Stat.	relative frequency 202
metabolism	31	60.7843	178	64.4928	78	38.6139
other biological processes	2	3.92157	6	2.17391	12	5.94059
information processing	3	5.88235	17	6.15942	13	6.43564
poorly characterized protein-genes	15	29.4118	75	27.1739	99	49.0099
	51	100	276	100	202	100
