# Supplementary material for: Faecalibacterium duncaniae A2-165 regulates the expression of butyrate synthesis, ferrous iron uptake, and stress-response genes based on acetate consumption
Source: Sci Rep. 2024 Jan 10;14:987. doi: 10.1038/s41598-023-51059-3 (PMC10781979; doi:10.1038/s41598-023-51059-3)
Supplement: Supplementary file 3 — Supplementary Tables S6–S8. [file 41598_2023_51059_MOESM3_ESM.xlsx]

## Sheet: Table S6 import system list
Supplementary Table S6: list of 42 F. duncaniae A2-165 up-regulated genes encoding putative import system proteins in high acetate condition in early stationary growth phase (comparison Sa vs. S).
see Supplementary Information for legend
NCBI-RefSeq Locus Tag	gene name	Protein annotation PATRIC	log2FoldChange	padj	Functional classification : 12 categories	Sub-clasiification	Sub-classification TCD database	Number of TMSs
CG447_06410		Uncharacterized MFS-type transporter	7.35495	0	Import system	Others and uncharacterized families	NA	0
CG447_12745	feoA2	Ferrous iron transporter-associated protein FeoA	5.91767	7.05283e-108	Import system	FeoB family	FeoB family	0
CG447_12740	feoA1	FeoA-like protein CKL_1603	5.39876	3.20221e-98	Import system	FeoB family	FeoB family	0
CG447_13235		Uncharacterized MFS-type transporter	5.19389	1.03815e-30	Import system	Others and uncharacterized families	NA	0
CG447_12750	feoB	Ferrous iron transporter FeoB	5.18044	1.92537e-109	Import system	FeoB family	FeoB family	13
CG447_03310		ABC transporter, substrate-binding protein (cluster 8, B12/iron complex)	4.99068	8.89465e-09	Import system	Others and uncharacterized families	NA	0
CG447_11190		Xanthine/uracil/thiamine/ascorbate permease family protein	4.89468	1.93796e-69	Import system	Others and uncharacterized families	NA	0
CG447_12755	feoC	Ferrous iron transporter-associated protein FeoC	4.50986	4.5795e-26	Import system	Others and uncharacterized families	NA	1
CG447_03305		ABC-type Fe3+-siderophore transport system, permease component	4.33968	0.000622653	Import system	ABC superfamily	ABC superfamily	9
CG447_02935		Metal transporter, ZIP family	4.26316	2.08407e-15	Import system	Others and uncharacterized families	NA	0
CG447_12115	oppB	Oligopeptide ABC transporter, permease protein OppB (TC 3.A.1.5.1)	4.1229	5.43214e-41	Import system	ABC superfamily	ABC superfamily	6
CG447_05050		Substrate-specific component QueT (COG4708) of predicted queuosine-regulated ECF transporter	4.01465	1.06197e-36	Import system	Others and uncharacterized families	VUT Family	4
CG447_08565		glucuronide permease	3.99487	1.93745e-44	Import system	Others and uncharacterized families	NA	0
CG447_11340		Possible alpha-xyloside ABC transporter, permease component	3.96119	1.62669e-28	Import system	ABC superfamily	ABC superfamily	3
CG447_01615	gldA	Gliding motility-associated ABC transporter ATP-binding protein GldA	3.87072	1.08796e-13	Import system	ABC superfamily	ABC superfamily	1
CG447_11335		Possible alpha-xyloside ABC transporter, permease component	3.70012	2.00291e-21	Import system	ABC superfamily	ABC superfamily	6
CG447_03295	fhuC	Ferrichrome transport ATP-binding protein FhuC	3.64173	4.03611e-12	Import system	ABC superfamily	ABC superfamily	0
CG447_11745	bioY	Substrate-specific component BioY of biotin ECF transporter	3.47833	0.00112027	Import system	ECF sub-superfamily	ECF sub-superfamily	5
CG447_14145	ugpB	Glycerol-3-phosphate ABC transporter, substrate-binding protein UgpB	3.44458	3.00834e-10	Import system	Others and uncharacterized families	NA	0
CG447_11330		ABC transporter, predicted N-acetylneuraminate-binding protein	3.34322	1.33004e-15	Import system	ABC superfamily	ABC superfamily	1
CG447_12110	oppC	Oligopeptide ABC transporter, permease protein OppC (TC 3.A.1.5.1)	3.33633	1.51382e-49	Import system	ABC superfamily	ABC superfamily	7
CG447_12105	oppD	Oligopeptide ABC transporter, ATP-binding protein OppD (TC 3.A.1.5.1)	3.10495	5.6134e-44	Import system	ABC superfamily	ABC superfamily	0
CG447_08055		Serine/threonine:Na+ symporter SstT	3.10111	1.71378e-16	Import system	Others and uncharacterized families	DAACS Family	9
CG447_12415	mglA	Galactose/methyl galactoside ABC transporter, ATP-binding protein MglA (EC 3.6.3.17)	3.08666	3.97758e-36	Import system	Others and uncharacterized families	NA	0
CG447_08445		Na+/H+ antiporter	2.96262	2.46959e-45	Import system	Others and uncharacterized families	NhaC Family	13
CG447_03300		transport system permease protein	2.95527	5.75855e-07	Import system	ABC superfamily	ABC superfamily	9
CG447_12100	oppF	Oligopeptide ABC transporter, ATP-binding protein OppF (TC 3.A.1.5.1)	2.89772	1.05889e-29	Import system	ABC superfamily	ABC superfamily	0
CG447_12420	mglC	Galactose/methyl galactoside ABC transporter, permease protein MglC (EC 3.6.3.17)	2.85131	5.0991e-26	Import system	Others and uncharacterized families	NA	0
CG447_01610	gldF	Gliding motility-associated ABC transporter permease protein GldF	2.82726	3.16376e-20	Import system	ABC superfamily	ABC superfamily	10
CG447_09070	ptsIIB	PTS system, maltose and glucose-specific IIC component / PTS system, maltose and glucose-specific IIB component (EC 2.7.1.208)	2.73168	2.80544e-15	Import system	Others and uncharacterized families	NA	0
CG447_14300	ribU	Substrate-specific component RibU of riboflavin ECF transporter	2.68875	2.39424e-10	Import system	ECF sub-superfamily	ABC superfamily, ECF sub-superfamily; P-RFT family	5
CG447_12410	mglB	Galactose/methyl galactoside ABC transporter, substrate-binding protein MglB (EC 3.6.3.17)	2.63121	1.40516e-09	Import system	ABC superfamily	ABC superfamily	1
CG447_11175	yocS	Uncharacterized sodium-dependent transporter YocS	2.60624	3.65081e-17	Import system	Others and uncharacterized families	BASS family	10
CG447_09295	azlC	Branched-chain amino acid transport protein AzlC	2.55611	4.8294e-09	Import system	Others and uncharacterized families	LIV-E family -DMT superfamily	6
CG447_02620		Sodium-dependent phosphate transporter	2.55383	2.86187e-13	Import system	Others and uncharacterized families	PNaS Family	9
CG447_03555	mgtE	Mg/Co/Ni transporter MgtE, CBS domain-containing	2.35734	1.33863e-22	Import system	Others and uncharacterized families	MgtE Family	5
CG447_11390	btuF	Vitamin B12 ABC transporter, substrate-binding protein BtuF	2.35278	1.87642e-12	Import system	ABC superfamily	ABC superfamily	0
CG447_01605	gldG	Gliding motility-associated ABC transporter substrate-binding protein GldG	2.30604	1.26178e-17	Import system	ABC superfamily	ABC superfamily	2
CG447_07525		sodium:dicarboxylate symporter family protein	2.28451	1.6561e-17	Import system	Others and uncharacterized families	DAACS Family	11
CG447_11400	btuC	Vitamin B12 ABC transporter, permease protein BtuC	2.23725	1.03904e-06	Import system	ABC superfamily	ABC superfamily	9
CG447_08360	ptsIIC	PTS system, N-acetylglucosamine-specific IIC component / PTS system, N-acetylglucosamine-specific IIB component (EC 2.7.1.193)	2.21414	3.54046e-14	Import system	PTS family	PTS (glc) family	0
CG447_11395	btuD	Vitamin B12 ABC transporter, ATP-binding protein BtuD	2.0191	1.44166e-06	Import system	ABC superfamily	ABC superfamily	0

## Sheet: Table S7 all_transporters
Supplementary Table S7. see Supplementary Information for legend
Unique peptide sequence (n=236)	Corresponding unique peptides (n=258, separated by ',' if more than one )	Corresponding proteins in IGC2 (n=419, separated by ',' if more than one)	Accessions of each protein in IGC2 (n=419, separated by ',' if more than one)	CG447_12410	CG447_12750 FeoB	CG447_11330	CG447_12415	CG447_08360	CG447_08565	CG447_12745	CG447_12100	CG447_12105	CG447_11340	organisms (separated by ';;;' if more than one)	species.genus.family.order.class.phylum.superkingdom (separated by ';;;' if more than one)
AAAGTDNTDIIR	pepc207a1	c207.a3.a1,c207.a7.a1	T2D-87A_GL0006463,MH0085_GL0001759	0	0	1	0	0	0	0	0	0	0	Faecalibacterium prausnitzii Indica;;;Faecalibacterium prausnitzii CNCM I 4542	Faecalibacterium prausnitzii,Faecalibacterium,Ruminococcaceae,Clostridiales,Clostridia,Firmicutes,Bacteria
AAEATQLFVEGK	pepb78a5	b78.a2.a1,b78.b12.a1	DLF002_GL0036840,T2D-34A_GL0081068	1	0	0	0	0	0	0	0	0	0	Faecalibacterium prausnitzii CNCM I 4543;;;Faecalibacterium prausnitzii CNCM I 4644	Faecalibacterium prausnitzii,Faecalibacterium,Ruminococcaceae,Clostridiales,Clostridia,Firmicutes,Bacteria
AAEATQLFVEGKDVEEYYWVDYVK	pepb78a6	b78.a2.a1	DLF002_GL0036840	1	0	0	0	0	0	0	0	0	0	Faecalibacterium prausnitzii CNCM I 4543	Faecalibacterium prausnitzii,Faecalibacterium,Ruminococcaceae,Clostridiales,Clostridia,Firmicutes,Bacteria
AAGAAGVIRPD	pepc530a2	c530.b11.a1,c530.b12.a1,c530.b24.a1	MH0423_GL0024058,MH0247_GL0054739,V1.CD51-0_GL0140476	0	0	0	0	1	0	0	0	0	0	Faecalibacterium prausnitzii AHMP21;;;Faecalibacterium sp. CAG:82	Faecalibacterium prausnitzii,Faecalibacterium,Ruminococcaceae,Clostridiales,Clostridia,Firmicutes,Bacteria;;;Faecalibacterium sp. CAG:82,Faecalibacterium,Ruminococcaceae,Clostridiales,Clostridia,Firmicutes,Bacteria
AAGAAGVIRPDK	pepc530a3	c530.b11.a1,c530.b12.a1,c530.b24.a1	MH0423_GL0024058,MH0247_GL0054739,V1.CD51-0_GL0140476	0	0	0	0	1	0	0	0	0	0	Faecalibacterium prausnitzii AHMP21;;;Faecalibacterium sp. CAG:82	Faecalibacterium prausnitzii,Faecalibacterium,Ruminococcaceae,Clostridiales,Clostridia,Firmicutes,Bacteria;;;Faecalibacterium sp. CAG:82,Faecalibacterium,Ruminococcaceae,Clostridiales,Clostridia,Firmicutes,Bacteria
AAGAAGVIRPDKT	pepc530a4	c530.b11.a1,c530.b12.a1	MH0423_GL0024058,MH0247_GL0054739	0	0	0	0	1	0	0	0	0	0	Faecalibacterium prausnitzii AHMP21;;;Faecalibacterium sp. CAG:82	Faecalibacterium prausnitzii,Faecalibacterium,Ruminococcaceae,Clostridiales,Clostridia,Firmicutes,Bacteria;;;Faecalibacterium sp. CAG:82,Faecalibacterium,Ruminococcaceae,Clostridiales,Clostridia,Firmicutes,Bacteria
AAGAAGVIRPDKTT	pepc530a5	c530.b11.a1,c530.b12.a1	MH0423_GL0024058,MH0247_GL0054739	0	0	0	0	1	0	0	0	0	0	Faecalibacterium prausnitzii AHMP21;;;Faecalibacterium sp. CAG:82	Faecalibacterium prausnitzii,Faecalibacterium,Ruminococcaceae,Clostridiales,Clostridia,Firmicutes,Bacteria;;;Faecalibacterium sp. CAG:82,Faecalibacterium,Ruminococcaceae,Clostridiales,Clostridia,Firmicutes,Bacteria
AAGAAGVIRPDKTTCQVIIGTK	pepc530a6	c530.b11.a1,c530.b12.a1	MH0423_GL0024058,MH0247_GL0054739	0	0	0	0	1	0	0	0	0	0	Faecalibacterium prausnitzii AHMP21;;;Faecalibacterium sp. CAG:82	Faecalibacterium prausnitzii,Faecalibacterium,Ruminococcaceae,Clostridiales,Clostridia,Firmicutes,Bacteria;;;Faecalibacterium sp. CAG:82,Faecalibacterium,Ruminococcaceae,Clostridiales,Clostridia,Firmicutes,Bacteria
AAVVGAACYNK	pepc530b13	c530.a2.a1,c530.a3.a1	T2D-65A_GL0043680,765560005-stool1_revised_scaffold3161_6_gene28967	0	0	0	0	1	0	0	0	0	0	Faecalibacterium prausnitzii APC923/51-1;;;Faecalibacterium prausnitzii CNCM I 4544	Faecalibacterium prausnitzii,Faecalibacterium,Ruminococcaceae,Clostridiales,Clostridia,Firmicutes,Bacteria
ADIGLTDADLAGQYQYTK	pepc207b10	c207.a7.a1	MH0085_GL0001759	0	0	1	0	0	0	0	0	0	0	Faecalibacterium prausnitzii Indica	Faecalibacterium prausnitzii,Faecalibacterium,Ruminococcaceae,Clostridiales,Clostridia,Firmicutes,Bacteria
AGELPHVFTGSVEHAI	pepa5c402	a5.b59.a1,a5.b82.a1,a5.b99.a1,a5.c127.a1,a5.c165.a1,a5.c362.a1,a5.c365.a1,a5.c431.a1,a5.c750.a1	763577454-stool1_revised_scaffold10724_1_gene41071,MH0227_GL0074438,O2.UC20-1_GL0001417,MH0272_GL0213810,MH0083_GL0068294,T2D-17A_GL0066376,V1.FI20_GL0215285,MH0318_GL0248329,V1.UC52-0_GL0072948	0	1	0	0	0	0	0	0	0	0	Faecalibacterium prausnitzii A2-165;;;Subdoligranulum sp. APC924/74;;;Faecalibacterium prausnitzii CNCM I 4542;;;Faecalibacterium prausnitzii APC942/32-1;;;Oscillibacter sp. CAG:155;;;Faecalibacterium prausnitzii CNCM I 4541;;;Gemmiger formicilis ATCC 27749;;;Flavonifractor plautii 2789STDY5834932	Faecalibacterium prausnitzii,Faecalibacterium,Ruminococcaceae,Clostridiales,Clostridia,Firmicutes,Bacteria;;;Subdoligranulum sp. APC924/74,Subdoligranulum,Ruminococcaceae,Clostridiales,Clostridia,Firmicutes,Bacteria;;;Oscillibacter sp. CAG:155,Oscillibacter,Oscillospiraceae,Clostridiales,Clostridia,Firmicutes,Bacteria;;;Gemmiger formicilis,Gemmiger,Ruminococcaceae,Clostridiales,Clostridia,Firmicu…
AGELPHVFTGSVEHAIAHIEESIQGK	pepa5c403	a5.b59.a1,a5.b82.a1,a5.b99.a1,a5.c127.a1,a5.c165.a1,a5.c362.a1,a5.c750.a1	763577454-stool1_revised_scaffold10724_1_gene41071,MH0227_GL0074438,O2.UC20-1_GL0001417,MH0272_GL0213810,MH0083_GL0068294,T2D-17A_GL0066376,V1.UC52-0_GL0072948	0	1	0	0	0	0	0	0	0	0	Faecalibacterium prausnitzii A2-165;;;Subdoligranulum sp. APC924/74;;;Faecalibacterium prausnitzii CNCM I 4542;;;Faecalibacterium prausnitzii APC942/32-1;;;Faecalibacterium prausnitzii CNCM I 4541;;;Gemmiger formicilis ATCC 27749	Faecalibacterium prausnitzii,Faecalibacterium,Ruminococcaceae,Clostridiales,Clostridia,Firmicutes,Bacteria;;;Subdoligranulum sp. APC924/74,Subdoligranulum,Ruminococcaceae,Clostridiales,Clostridia,Firmicutes,Bacteria;;;Gemmiger formicilis,Gemmiger,Ruminococcaceae,Clostridiales,Clostridia,Firmicutes,Bacteria
AHIEESIQGK	pepa5c513	a5.b59.a1,a5.b74.a1,a5.b82.a1,a5.b99.a1,a5.c113.a1,a5.c127.a1,a5.c136.a1,a5.c165.a1,a5.c207.a1,a5.c214.a1,a5.c322.a1,a5.c362.a1,a5.c507.a1,a5.c617.a1,a5.c750.a1,a5.c828.a1,a5.c833.a1	763577454-stool1_revised_scaffold10724_1_gene41071,MH0125_GL0010030,MH0227_GL0074438,O2.UC20-1_GL0001417,MH0161_GL0046775,MH0272_GL0213810,NOM020_GL0035760,MH0083_GL0068294,MH0458_GL0155334,DLM001_GL0039591,MH0137_GL0056541,T2D-17A_GL0066376,V1.UC56-0_GL0061644,MH0390_GL0003318,V1.UC52-0_GL0072948,MH0122_GL0051197,MH0385_GL0084735	0	1	0	0	0	0	0	0	0	0	Faecalibacterium prausnitzii A2-165;;;Faecalibacterium prausnitzii SL3/3;;;Subdoligranulum sp. APC924/74;;;Faecalibacterium prausnitzii L2-6;;;Faecalibacterium prausnitzii CNCM I 4541;;;Faecalibacterium prausnitzii APC918/95b;;;Faecalibacterium prausnitzii AHMP21;;;Faecalibacterium prausnitzii CNCM I 4542;;;Faecalibacterium prausnitzii APC942/32-1;;;Faecalibacterium prausnitzii 2789STDY5834970;;;…	Faecalibacterium prausnitzii,Faecalibacterium,Ruminococcaceae,Clostridiales,Clostridia,Firmicutes,Bacteria;;;Subdoligranulum sp. APC924/74,Subdoligranulum,Ruminococcaceae,Clostridiales,Clostridia,Firmicutes,Bacteria;;;Gemmiger formicilis,Gemmiger,Ruminococcaceae,Clostridiales,Clostridia,Firmicutes,Bacteria
AIGGKENVSSVDYCATR	pepc530b16	c530.b11.a1,c530.b24.a1	MH0423_GL0024058,V1.CD51-0_GL0140476	0	0	0	0	1	0	0	0	0	0	Faecalibacterium sp. CAG:82	Faecalibacterium sp. CAG:82,Faecalibacterium,Ruminococcaceae,Clostridiales,Clostridia,Firmicutes,Bacteria
ALADHIDEHIKDCEK	pepa5c519	a5.b59.a1	763577454-stool1_revised_scaffold10724_1_gene41071	0	1	0	0	0	0	0	0	0	0	Faecalibacterium prausnitzii A2-165	Faecalibacterium prausnitzii,Faecalibacterium,Ruminococcaceae,Clostridiales,Clostridia,Firmicutes,Bacteria
ALADHIDEHIKDCEKEMDDDAESIITNQR	pepa5c520	a5.b59.a1	763577454-stool1_revised_scaffold10724_1_gene41071	0	1	0	0	0	0	0	0	0	0	Faecalibacterium prausnitzii A2-165	Faecalibacterium prausnitzii,Faecalibacterium,Ruminococcaceae,Clostridiales,Clostridia,Firmicutes,Bacteria
ALDHAQLELRPG	pepa1c586	a1.c321.a1,a1.c341.a1,a1.c348.a1,a1.c374.a1,a1.c470.a1,a1.c487.a1,a1.c729.a1,a1.c950.a1	MH0160_GL0096898,MH0271_GL0027344,MH0127_GL0074458,MH0290_GL0118214,MH0448_GL0214663,MH0088_GL0022202,MH0268_GL0135788,N020A_GL0121908	0	0	0	1	0	0	0	0	0	0	Faecalibacterium prausnitzii Indica;;;Faecalibacterium prausnitzii CNCM I 4543;;;Faecalibacterium prausnitzii APC942/18-1;;;Faecalibacterium prausnitzii CNCM I 4541;;;Faecalibacterium prausnitzii AHMP21;;;uncultured Faecalibacterium sp. 2789STDY5608870;;;Faecalibacterium prausnitzii CNCM I 4542	Faecalibacterium prausnitzii,Faecalibacterium,Ruminococcaceae,Clostridiales,Clostridia,Firmicutes,Bacteria;;;uncultured Faecalibacterium sp.,Faecalibacterium,Ruminococcaceae,Clostridiales,Clostridia,Firmicutes,Bacteria
ALDHAQLELRPGK	pepa1c587	a1.c321.a1,a1.c341.a1,a1.c348.a1,a1.c374.a1,a1.c470.a1,a1.c487.a1,a1.c729.a1,a1.c950.a1	MH0160_GL0096898,MH0271_GL0027344,MH0127_GL0074458,MH0290_GL0118214,MH0448_GL0214663,MH0088_GL0022202,MH0268_GL0135788,N020A_GL0121908	0	0	0	1	0	0	0	0	0	0	Faecalibacterium prausnitzii Indica;;;Faecalibacterium prausnitzii CNCM I 4543;;;Faecalibacterium prausnitzii APC942/18-1;;;Faecalibacterium prausnitzii CNCM I 4541;;;Faecalibacterium prausnitzii AHMP21;;;uncultured Faecalibacterium sp. 2789STDY5608870;;;Faecalibacterium prausnitzii CNCM I 4542	Faecalibacterium prausnitzii,Faecalibacterium,Ruminococcaceae,Clostridiales,Clostridia,Firmicutes,Bacteria;;;uncultured Faecalibacterium sp.,Faecalibacterium,Ruminococcaceae,Clostridiales,Clostridia,Firmicutes,Bacteria
ALFAEAAKK	pepc207b21	c207.a2.a1,c207.a3.a1,c207.a4.a1,c207.a5.a1,c207.a7.a1,c207.a9.a1,c207.b21.a1,c207.b36.a1,c207.b38.a1	MH0195_GL0071260,T2D-87A_GL0006463,MH0161_GL0134265,MH0410_GL0054374,MH0085_GL0001759,MH0055_GL0023846,MH0160_GL0075800,MH0275_GL0069509,MH0330_GL0214466	0	0	1	0	0	0	0	0	0	0	Faecalibacterium prausnitzii 942/30-2;;;Faecalibacterium prausnitzii Indica;;;Faecalibacterium prausnitzii CNCM I 4542;;;Faecalibacterium prausnitzii AHMP21;;;Faecalibacterium prausnitzii APC923/51-1;;;Eubacterium sp. 41_20;;;Roseburia faecis 2789STDY5608863;;;Faecalibacterium prausnitzii APC923/61-1	Faecalibacterium prausnitzii,Faecalibacterium,Ruminococcaceae,Clostridiales,Clostridia,Firmicutes,Bacteria;;;Eubacterium sp. 41_20,Eubacterium,Eubacteriaceae,Clostridiales,Clostridia,Firmicutes,Bacteria;;;Roseburia faecis,Roseburia,Lachnospiraceae,Clostridiales,Clostridia,Firmicutes,Bacteria
ALTDAGKEVEC	pepb78b28	b78.a1.a1,b78.a3.a1,b78.a4.a1,b78.a5.a1,b78.a7.a1,b78.a8.a1,b78.b10.a1,b78.b11.a1,b78.b12.a1	MH0110_GL0062648,MH0188_GL0148660,O2.UC31-0_GL0049939,O2.UC8-1_GL0146486,763982056-stool1_revised_scaffold11395_2_gene120604,MH0073_GL0054125,SZEY-37A_GL0047230,MH0150_GL0118451,T2D-34A_GL0081068	1	0	0	0	0	0	0	0	0	0	Faecalibacterium prausnitzii CNCM I 4541;;;Faecalibacterium prausnitzii APC942/18-1;;;uncultured Faecalibacterium sp. 2789STDY5608870;;;Faecalibacterium prausnitzii APC924/119;;;Faecalibacterium prausnitzii L2-6;;;Faecalibacterium prausnitzii APC918/95b;;;Faecalibacterium prausnitzii APC942/8-14-2;;;Faecalibacterium prausnitzii CNCM I 4644	Faecalibacterium prausnitzii,Faecalibacterium,Ruminococcaceae,Clostridiales,Clostridia,Firmicutes,Bacteria;;;uncultured Faecalibacterium sp.,Faecalibacterium,Ruminococcaceae,Clostridiales,Clostridia,Firmicutes,Bacteria
ALTDAGKEVECL	pepb78b29	b78.a1.a1,b78.a3.a1,b78.a4.a1,b78.a5.a1,b78.a7.a1,b78.a8.a1,b78.b10.a1,b78.b11.a1,b78.b12.a1	MH0110_GL0062648,MH0188_GL0148660,O2.UC31-0_GL0049939,O2.UC8-1_GL0146486,763982056-stool1_revised_scaffold11395_2_gene120604,MH0073_GL0054125,SZEY-37A_GL0047230,MH0150_GL0118451,T2D-34A_GL0081068	1	0	0	0	0	0	0	0	0	0	Faecalibacterium prausnitzii CNCM I 4541;;;Faecalibacterium prausnitzii APC942/18-1;;;uncultured Faecalibacterium sp. 2789STDY5608870;;;Faecalibacterium prausnitzii APC924/119;;;Faecalibacterium prausnitzii L2-6;;;Faecalibacterium prausnitzii APC918/95b;;;Faecalibacterium prausnitzii APC942/8-14-2;;;Faecalibacterium prausnitzii CNCM I 4644	Faecalibacterium prausnitzii,Faecalibacterium,Ruminococcaceae,Clostridiales,Clostridia,Firmicutes,Bacteria;;;uncultured Faecalibacterium sp.,Faecalibacterium,Ruminococcaceae,Clostridiales,Clostridia,Firmicutes,Bacteria
ALTDAGKEVECLY	pepb78b30	b78.a1.a1,b78.a3.a1,b78.a4.a1,b78.a5.a1,b78.a7.a1,b78.a8.a1,b78.b10.a1,b78.b11.a1,b78.b12.a1	MH0110_GL0062648,MH0188_GL0148660,O2.UC31-0_GL0049939,O2.UC8-1_GL0146486,763982056-stool1_revised_scaffold11395_2_gene120604,MH0073_GL0054125,SZEY-37A_GL0047230,MH0150_GL0118451,T2D-34A_GL0081068	1	0	0	0	0	0	0	0	0	0	Faecalibacterium prausnitzii CNCM I 4541;;;Faecalibacterium prausnitzii APC942/18-1;;;uncultured Faecalibacterium sp. 2789STDY5608870;;;Faecalibacterium prausnitzii APC924/119;;;Faecalibacterium prausnitzii L2-6;;;Faecalibacterium prausnitzii APC918/95b;;;Faecalibacterium prausnitzii APC942/8-14-2;;;Faecalibacterium prausnitzii CNCM I 4644	Faecalibacterium prausnitzii,Faecalibacterium,Ruminococcaceae,Clostridiales,Clostridia,Firmicutes,Bacteria;;;uncultured Faecalibacterium sp.,Faecalibacterium,Ruminococcaceae,Clostridiales,Clostridia,Firmicutes,Bacteria
ALTDAGKEVECLYEYLDNWDQTTAQ	pepb78b31	b78.a1.a1,b78.a3.a1,b78.a4.a1,b78.a5.a1,b78.a7.a1,b78.a8.a1,b78.b10.a1,b78.b11.a1,b78.b12.a1	MH0110_GL0062648,MH0188_GL0148660,O2.UC31-0_GL0049939,O2.UC8-1_GL0146486,763982056-stool1_revised_scaffold11395_2_gene120604,MH0073_GL0054125,SZEY-37A_GL0047230,MH0150_GL0118451,T2D-34A_GL0081068	1	0	0	0	0	0	0	0	0	0	Faecalibacterium prausnitzii CNCM I 4541;;;Faecalibacterium prausnitzii APC942/18-1;;;uncultured Faecalibacterium sp. 2789STDY5608870;;;Faecalibacterium prausnitzii APC924/119;;;Faecalibacterium prausnitzii L2-6;;;Faecalibacterium prausnitzii APC918/95b;;;Faecalibacterium prausnitzii APC942/8-14-2;;;Faecalibacterium prausnitzii CNCM I 4644	Faecalibacterium prausnitzii,Faecalibacterium,Ruminococcaceae,Clostridiales,Clostridia,Firmicutes,Bacteria;;;uncultured Faecalibacterium sp.,Faecalibacterium,Ruminococcaceae,Clostridiales,Clostridia,Firmicutes,Bacteria
ALTDAGKEVECLYEYLDNWDQTTAQQ	pepb78b32	b78.a1.a1,b78.a3.a1,b78.a4.a1,b78.a5.a1,b78.a7.a1,b78.a8.a1,b78.b10.a1,b78.b11.a1,b78.b12.a1	MH0110_GL0062648,MH0188_GL0148660,O2.UC31-0_GL0049939,O2.UC8-1_GL0146486,763982056-stool1_revised_scaffold11395_2_gene120604,MH0073_GL0054125,SZEY-37A_GL0047230,MH0150_GL0118451,T2D-34A_GL0081068	1	0	0	0	0	0	0	0	0	0	Faecalibacterium prausnitzii CNCM I 4541;;;Faecalibacterium prausnitzii APC942/18-1;;;uncultured Faecalibacterium sp. 2789STDY5608870;;;Faecalibacterium prausnitzii APC924/119;;;Faecalibacterium prausnitzii L2-6;;;Faecalibacterium prausnitzii APC918/95b;;;Faecalibacterium prausnitzii APC942/8-14-2;;;Faecalibacterium prausnitzii CNCM I 4644	Faecalibacterium prausnitzii,Faecalibacterium,Ruminococcaceae,Clostridiales,Clostridia,Firmicutes,Bacteria;;;uncultured Faecalibacterium sp.,Faecalibacterium,Ruminococcaceae,Clostridiales,Clostridia,Firmicutes,Bacteria
ALTDAGKEVECLYEYLDNWDQTTAQQDVANAL	pepb78b33	b78.a1.a1,b78.a3.a1,b78.a4.a1,b78.a5.a1,b78.a7.a1,b78.a8.a1,b78.b10.a1,b78.b11.a1,b78.b12.a1	MH0110_GL0062648,MH0188_GL0148660,O2.UC31-0_GL0049939,O2.UC8-1_GL0146486,763982056-stool1_revised_scaffold11395_2_gene120604,MH0073_GL0054125,SZEY-37A_GL0047230,MH0150_GL0118451,T2D-34A_GL0081068	1	0	0	0	0	0	0	0	0	0	Faecalibacterium prausnitzii CNCM I 4541;;;Faecalibacterium prausnitzii APC942/18-1;;;uncultured Faecalibacterium sp. 2789STDY5608870;;;Faecalibacterium prausnitzii APC924/119;;;Faecalibacterium prausnitzii L2-6;;;Faecalibacterium prausnitzii APC918/95b;;;Faecalibacterium prausnitzii APC942/8-14-2;;;Faecalibacterium prausnitzii CNCM I 4644	Faecalibacterium prausnitzii,Faecalibacterium,Ruminococcaceae,Clostridiales,Clostridia,Firmicutes,Bacteria;;;uncultured Faecalibacterium sp.,Faecalibacterium,Ruminococcaceae,Clostridiales,Clostridia,Firmicutes,Bacteria
ALTDAGKEVECLYEYLDNWDQTTAQQDVANALAQYGEK	pepb78b34	b78.a3.a1,b78.a5.a1,b78.a8.a1	MH0188_GL0148660,O2.UC8-1_GL0146486,MH0073_GL0054125	1	0	0	0	0	0	0	0	0	0	Faecalibacterium prausnitzii APC942/18-1;;;Faecalibacterium prausnitzii L2-6;;;Faecalibacterium prausnitzii APC942/8-14-2	Faecalibacterium prausnitzii,Faecalibacterium,Ruminococcaceae,Clostridiales,Clostridia,Firmicutes,Bacteria
AMEEIANSDYASDFLGGQNHI	pepc207b26	c207.a3.a1,c207.a7.a1	T2D-87A_GL0006463,MH0085_GL0001759	0	0	1	0	0	0	0	0	0	0	Faecalibacterium prausnitzii Indica;;;Faecalibacterium prausnitzii CNCM I 4542	Faecalibacterium prausnitzii,Faecalibacterium,Ruminococcaceae,Clostridiales,Clostridia,Firmicutes,Bacteria
AMEEIANSDYASDFLGGQNHIALFAEAAK	pepc207b27	c207.a3.a1,c207.a7.a1	T2D-87A_GL0006463,MH0085_GL0001759	0	0	1	0	0	0	0	0	0	0	Faecalibacterium prausnitzii Indica;;;Faecalibacterium prausnitzii CNCM I 4542	Faecalibacterium prausnitzii,Faecalibacterium,Ruminococcaceae,Clostridiales,Clostridia,Firmicutes,Bacteria
ANFETAIK	pepc207b41	c207.a1.a1,c207.a2.a1,c207.a3.a1,c207.a4.a1,c207.a5.a1,c207.a6.a1,c207.a7.a1,c207.b11.a1	MH0092_GL0036208,MH0195_GL0071260,T2D-87A_GL0006463,MH0161_GL0134265,MH0410_GL0054374,MH0335_GL0008632,MH0085_GL0001759,MH0448_GL0204434	0	0	1	0	0	0	0	0	0	0	Faecalibacterium prausnitzii Indica;;;Faecalibacterium prausnitzii SL3/3;;;Faecalibacterium prausnitzii AHMP21;;;Faecalibacterium prausnitzii APC923/51-1;;;Faecalibacterium prausnitzii APC923/61-1;;;Faecalibacterium prausnitzii CNCM I 4542	Faecalibacterium prausnitzii,Faecalibacterium,Ruminococcaceae,Clostridiales,Clostridia,Firmicutes,Bacteria
ANFETAIKEK	pepc207b42	c207.a1.a1,c207.a2.a1,c207.a3.a1,c207.a4.a1,c207.a5.a1,c207.a6.a1,c207.a7.a1,c207.b11.a1	MH0092_GL0036208,MH0195_GL0071260,T2D-87A_GL0006463,MH0161_GL0134265,MH0410_GL0054374,MH0335_GL0008632,MH0085_GL0001759,MH0448_GL0204434	0	0	1	0	0	0	0	0	0	0	Faecalibacterium prausnitzii Indica;;;Faecalibacterium prausnitzii SL3/3;;;Faecalibacterium prausnitzii AHMP21;;;Faecalibacterium prausnitzii APC923/51-1;;;Faecalibacterium prausnitzii APC923/61-1;;;Faecalibacterium prausnitzii CNCM I 4542	Faecalibacterium prausnitzii,Faecalibacterium,Ruminococcaceae,Clostridiales,Clostridia,Firmicutes,Bacteria
ANFETAIKEKYPELTDVVWPA	pepc207b43	c207.a1.a1,c207.a2.a1,c207.a3.a1,c207.a4.a1,c207.a5.a1,c207.a7.a1	MH0092_GL0036208,MH0195_GL0071260,T2D-87A_GL0006463,MH0161_GL0134265,MH0410_GL0054374,MH0085_GL0001759	0	0	1	0	0	0	0	0	0	0	Faecalibacterium prausnitzii Indica;;;Faecalibacterium prausnitzii SL3/3;;;Faecalibacterium prausnitzii AHMP21;;;Faecalibacterium prausnitzii APC923/51-1;;;Faecalibacterium prausnitzii APC923/61-1;;;Faecalibacterium prausnitzii CNCM I 4542	Faecalibacterium prausnitzii,Faecalibacterium,Ruminococcaceae,Clostridiales,Clostridia,Firmicutes,Bacteria
ARVEHLTASDK	pepa5c942	a5.b59.a1	763577454-stool1_revised_scaffold10724_1_gene41071	0	1	0	0	0	0	0	0	0	0	Faecalibacterium prausnitzii A2-165	Faecalibacterium prausnitzii,Faecalibacterium,Ruminococcaceae,Clostridiales,Clostridia,Firmicutes,Bacteria
ATGIMGVLSVADNISIASLDALR	pepa1d1153,pepa1d1154	a1.c321.a1,a1.c341.a1,a1.c348.a1,a1.c374.a1	MH0160_GL0096898,MH0271_GL0027344,MH0127_GL0074458,MH0290_GL0118214	0	0	0	1	0	0	0	0	0	0	Faecalibacterium prausnitzii CNCM I 4543;;;Faecalibacterium prausnitzii APC942/18-1;;;Faecalibacterium prausnitzii AHMP21;;;Faecalibacterium prausnitzii CNCM I 4541	Faecalibacterium prausnitzii,Faecalibacterium,Ruminococcaceae,Clostridiales,Clostridia,Firmicutes,Bacteria
ATGIMGVLSVADNISIASLDALRK	pepa1d1155	a1.c321.a1,a1.c341.a1,a1.c348.a1,a1.c374.a1	MH0160_GL0096898,MH0271_GL0027344,MH0127_GL0074458,MH0290_GL0118214	0	0	0	1	0	0	0	0	0	0	Faecalibacterium prausnitzii CNCM I 4543;;;Faecalibacterium prausnitzii APC942/18-1;;;Faecalibacterium prausnitzii AHMP21;;;Faecalibacterium prausnitzii CNCM I 4541	Faecalibacterium prausnitzii,Faecalibacterium,Ruminococcaceae,Clostridiales,Clostridia,Firmicutes,Bacteria
ATPGLFAYR	pepc207b59	c207.a1.a1,c207.a2.a1,c207.a3.a1,c207.a4.a1,c207.a5.a1,c207.a6.a1,c207.a7.a1,c207.a8.a1,c207.a9.a1,c207.b11.a1,c207.b15.a1,c207.b18.a1,c207.b21.a1,c207.b24.a1,c207.b28.a1,c207.b28.a2,c207.b29.a1,c207.b30.a1,c207.b34.a1,c207.b36.a1,c207.b38.a1,c207.b51.a1	MH0092_GL0036208,MH0195_GL0071260,T2D-87A_GL0006463,MH0161_GL0134265,MH0410_GL0054374,MH0335_GL0008632,MH0085_GL0001759,MH0368_GL0003216,MH0055_GL0023846,MH0448_GL0204434,MH0060_GL0052085,MH0089_GL0077559,MH0160_GL0075800,MH0227_GL0034167,MH0131_GL0075351,MH0167_GL0068038,MH0435_GL0150018,V1.CD1-3-PN_GL0126808,MH0142_GL0070356,MH0275_GL0069509,MH0330_GL0214466,O2.CD2-0_GL0068237	0	0	1	0	0	0	0	0	0	0	Faecalibacterium prausnitzii 942/30-2;;;Faecalibacterium prausnitzii CNCM I 4541;;;Faecalibacterium prausnitzii Indica;;;Eubacterium sp. CAG:248;;;Faecalibacterium prausnitzii SL3/3;;;Eubacterium sp. CAG:38;;;Clostridiales bacterium 59_14;;;Faecalibacterium prausnitzii CNCM I 4542;;;Faecalibacterium prausnitzii AHMP21;;;Faecalibacterium prausnitzii APC923/51-1;;;Eubacterium sp. 41_20;;;Roseburia …	Faecalibacterium prausnitzii,Faecalibacterium,Ruminococcaceae,Clostridiales,Clostridia,Firmicutes,Bacteria;;;Eubacterium sp. CAG:248,Eubacterium,Eubacteriaceae,Clostridiales,Clostridia,Firmicutes,Bacteria;;;Eubacterium sp. CAG:38,Eubacterium,Eubacteriaceae,Clostridiales,Clostridia,Firmicutes,Bacteria;;;Clostridiales bacterium 59_14,unclassified Clostridiales,unclassified Clostridiales,Clostridial…
ATVASVSGLIAK	pepa5d1108	a5.b59.a1,a5.b74.a1,a5.b82.a1,a5.b99.a1,a5.c113.a1,a5.c127.a1,a5.c136.a1,a5.c322.a1	763577454-stool1_revised_scaffold10724_1_gene41071,MH0125_GL0010030,MH0227_GL0074438,O2.UC20-1_GL0001417,MH0161_GL0046775,MH0272_GL0213810,NOM020_GL0035760,MH0137_GL0056541	0	1	0	0	0	0	0	0	0	0	Faecalibacterium prausnitzii A2-165;;;Faecalibacterium prausnitzii CNCM I 4541;;;Faecalibacterium prausnitzii APC918/95b;;;Faecalibacterium prausnitzii AHMP21;;;Faecalibacterium prausnitzii CNCM I 4542;;;Faecalibacterium prausnitzii APC942/32-1	Faecalibacterium prausnitzii,Faecalibacterium,Ruminococcaceae,Clostridiales,Clostridia,Firmicutes,Bacteria
AVLDSYAGK	pepb78b58	b78.a2.a1,b78.a5.a1,b78.a6.a1,b78.b14.a1,b78.b20.a1	DLF002_GL0036840,O2.UC8-1_GL0146486,MH0027_GL0019557,MH0017_GL0001406,V1.FI13_GL0099757	1	0	0	0	0	0	0	0	0	0	Faecalibacterium prausnitzii CNCM I 4543;;;Faecalibacterium prausnitzii APC922/41-1;;;Faecalibacterium prausnitzii APC942/8-14-2;;;Faecalibacterium prausnitzii APC923/61-1	Faecalibacterium prausnitzii,Faecalibacterium,Ruminococcaceae,Clostridiales,Clostridia,Firmicutes,Bacteria
AVLDSYAGKC	pepb78b59	b78.a2.a1,b78.a5.a1,b78.a6.a1,b78.b14.a1,b78.b20.a1	DLF002_GL0036840,O2.UC8-1_GL0146486,MH0027_GL0019557,MH0017_GL0001406,V1.FI13_GL0099757	1	0	0	0	0	0	0	0	0	0	Faecalibacterium prausnitzii CNCM I 4543;;;Faecalibacterium prausnitzii APC922/41-1;;;Faecalibacterium prausnitzii APC942/8-14-2;;;Faecalibacterium prausnitzii APC923/61-1	Faecalibacterium prausnitzii,Faecalibacterium,Ruminococcaceae,Clostridiales,Clostridia,Firmicutes,Bacteria
AVNMIDLVR	pepa5d1186	a5.b59.a1,a5.b74.a1,a5.b82.a1,a5.b99.a1,a5.c113.a1,a5.c127.a1,a5.c136.a1,a5.c165.a1,a5.c207.a1,a5.c214.a1,a5.c322.a1,a5.c362.a1,a5.c365.a1,a5.c474.a1,a5.c474.a2,a5.c507.a1,a5.c509.a1,a5.c621.a1,a5.c724.a1,a5.c843.a1,a5.c886.a1,a5.d1067.a1	763577454-stool1_revised_scaffold10724_1_gene41071,MH0125_GL0010030,MH0227_GL0074438,O2.UC20-1_GL0001417,MH0161_GL0046775,MH0272_GL0213810,NOM020_GL0035760,MH0083_GL0068294,MH0458_GL0155334,DLM001_GL0039591,MH0137_GL0056541,T2D-17A_GL0066376,V1.FI20_GL0215285,764143897-stool1_revised_scaffold22865_1_gene29520,MH0239_GL0103048,V1.UC56-0_GL0061644,MH0382_GL0162763,MH0360_GL0003922,V1.UC17-2_GL00761…	0	1	0	0	0	0	0	0	0	0	Faecalibacterium prausnitzii A2-165;;;Firmicutes bacterium CAG:94;;;Faecalibacterium prausnitzii SL3/3;;;Subdoligranulum sp. APC924/74;;;Faecalibacterium prausnitzii CNCM I 4541;;;Faecalibacterium prausnitzii APC918/95b;;;Faecalibacterium prausnitzii AHMP21;;;Faecalibacterium prausnitzii CNCM I 4542;;;Ruminococcaceae bacterium cv2;;;Faecalibacterium prausnitzii APC942/32-1;;;uncultured Clostridiu…	Faecalibacterium prausnitzii,Faecalibacterium,Ruminococcaceae,Clostridiales,Clostridia,Firmicutes,Bacteria;;;Firmicutes bacterium CAG:94,unclassified Firmicutes,unclassified Firmicutes,unclassified Firmicutes,unclassified Firmicutes,Firmicutes,Bacteria;;;Subdoligranulum sp. APC924/74,Subdoligranulum,Ruminococcaceae,Clostridiales,Clostridia,Firmicutes,Bacteria;;;Ruminococcaceae bacterium cv2,uncla…
CAAAGTDNTDIIR	pepc207b74	c207.a3.a1,c207.a7.a1	T2D-87A_GL0006463,MH0085_GL0001759	0	0	1	0	0	0	0	0	0	0	Faecalibacterium prausnitzii Indica;;;Faecalibacterium prausnitzii CNCM I 4542	Faecalibacterium prausnitzii,Faecalibacterium,Ruminococcaceae,Clostridiales,Clostridia,Firmicutes,Bacteria
CCYVGADAR	pepb78b60,pepb78b61	b78.a1.a1,b78.a2.a1,b78.a3.a1,b78.a4.a1,b78.a5.a1,b78.a6.a1,b78.a7.a1,b78.a8.a1,b78.a9.a1,b78.b10.a1,b78.b11.a1,b78.b12.a1,b78.b14.a1,b78.b20.a1,b78.b33.a1,b78.b35.a1	MH0110_GL0062648,DLF002_GL0036840,MH0188_GL0148660,O2.UC31-0_GL0049939,O2.UC8-1_GL0146486,MH0027_GL0019557,763982056-stool1_revised_scaffold11395_2_gene120604,MH0073_GL0054125,O2.UC27-2_GL0104385,SZEY-37A_GL0047230,MH0150_GL0118451,T2D-34A_GL0081068,MH0017_GL0001406,V1.FI13_GL0099757,MH0434_GL0177929,MH0371_GL0073777	1	0	0	0	0	0	0	0	0	0	Faecalibacterium prausnitzii CNCM I 4541;;;Faecalibacterium prausnitzii CNCM I 4543;;;Faecalibacterium prausnitzii APC922/41-1;;;Faecalibacterium prausnitzii APC942/18-1;;;uncultured Faecalibacterium sp. 2789STDY5608870;;;Faecalibacterium prausnitzii APC924/119;;;Faecalibacterium prausnitzii L2-6;;;Faecalibacterium sp. An121;;;Faecalibacterium prausnitzii CNCM I 4542;;;Faecalibacterium prausnitzi…	Faecalibacterium prausnitzii,Faecalibacterium,Ruminococcaceae,Clostridiales,Clostridia,Firmicutes,Bacteria;;;uncultured Faecalibacterium sp.,Faecalibacterium,Ruminococcaceae,Clostridiales,Clostridia,Firmicutes,Bacteria;;;Faecalibacterium sp. An121,Faecalibacterium,Ruminococcaceae,Clostridiales,Clostridia,Firmicutes,Bacteria
CMFGIYK	pepa1d1612	a1.c321.a1,a1.c341.a1,a1.c348.a1,a1.c374.a1,a1.c470.a1,a1.c487.a1,a1.c729.a1,a1.c883.a1,a1.c950.a1,a1.d1237.a1,a1.d1377.a1	MH0160_GL0096898,MH0271_GL0027344,MH0127_GL0074458,MH0290_GL0118214,MH0448_GL0214663,MH0088_GL0022202,MH0268_GL0135788,MH0433_GL0108060,N020A_GL0121908,NLF007_GL0016821,MH0224_GL0018853	0	0	0	1	0	0	0	0	0	0	Faecalibacterium prausnitzii Indica;;;Faecalibacterium prausnitzii CNCM I 4543;;;Faecalibacterium prausnitzii APC942/18-1;;;Clostridiales bacterium UBA7081;;;Faecalibacterium prausnitzii CNCM I 4541;;;Faecalibacterium prausnitzii AHMP21;;;Anaeromassilibacillus sp. An172;;;uncultured Faecalibacterium sp. 2789STDY5608870;;;Faecalibacterium prausnitzii CNCM I 4542;;;uncultured Clostridiales bacteriu…	Faecalibacterium prausnitzii,Faecalibacterium,Ruminococcaceae,Clostridiales,Clostridia,Firmicutes,Bacteria;;;Clostridiales bacterium UBA7081,unclassified Clostridiales,unclassified Clostridiales,Clostridiales,Clostridia,Firmicutes,Bacteria;;;Anaeromassilibacillus sp. An172,Anaeromassilibacillus,Ruminococcaceae,Clostridiales,Clostridia,Firmicutes,Bacteria;;;uncultured Faecalibacterium sp.,Faecalib…
CQVIIGTK	pepc530b31	c530.a2.a1,c530.a3.a1,c530.a5.a1,c530.b11.a1,c530.b12.a1,c530.b13.a1,c530.b15.a1	T2D-65A_GL0043680,765560005-stool1_revised_scaffold3161_6_gene28967,MH0354_GL0068598,MH0423_GL0024058,MH0247_GL0054739,O2.UC57-2_GL0044638,V1.UC38-4_GL0107351	0	0	0	0	1	0	0	0	0	0	Faecalibacterium prausnitzii APC923/51-1;;;Faecalibacterium prausnitzii AHMP21;;;Faecalibacterium prausnitzii M21/2;;;Faecalibacterium sp. CAG:82;;;Faecalibacterium prausnitzii 2789STDY5834970;;;Faecalibacterium prausnitzii CNCM I 4544;;;Faecalibacterium prausnitzii CNCM I 4542	Faecalibacterium prausnitzii,Faecalibacterium,Ruminococcaceae,Clostridiales,Clostridia,Firmicutes,Bacteria;;;Faecalibacterium sp. CAG:82,Faecalibacterium,Ruminococcaceae,Clostridiales,Clostridia,Firmicutes,Bacteria
DEKVVEELKLDK	pepa5d1444	a5.b59.a1	763577454-stool1_revised_scaffold10724_1_gene41071	0	1	0	0	0	0	0	0	0	0	Faecalibacterium prausnitzii A2-165	Faecalibacterium prausnitzii,Faecalibacterium,Ruminococcaceae,Clostridiales,Clostridia,Firmicutes,Bacteria
DGHYIGKWDVANMTK	pepa1d1773	a1.c321.a1,a1.c341.a1,a1.c348.a1,a1.d1053.a1	MH0160_GL0096898,MH0271_GL0027344,MH0127_GL0074458,764892411-stool1_revised_scaffold6468_1_gene69741	0	0	0	1	0	0	0	0	0	0	Faecalibacterium prausnitzii CNCM I 4540;;;Faecalibacterium prausnitzii CNCM I 4543;;;Faecalibacterium prausnitzii APC942/18-1;;;Faecalibacterium prausnitzii AHMP21	Faecalibacterium prausnitzii,Faecalibacterium,Ruminococcaceae,Clostridiales,Clostridia,Firmicutes,Bacteria
DIGLTDADLAGQYQYTK	pepc207b80	c207.a4.a1,c207.a7.a1	MH0161_GL0134265,MH0085_GL0001759	0	0	1	0	0	0	0	0	0	0	Faecalibacterium prausnitzii Indica;;;Faecalibacterium prausnitzii AHMP21	Faecalibacterium prausnitzii,Faecalibacterium,Ruminococcaceae,Clostridiales,Clostridia,Firmicutes,Bacteria
DIVSVDGSQR	pepc207b86	c207.a1.a1,c207.a6.a1,c207.a7.a1,c207.a8.a1,c207.a9.a1,c207.b21.a1	MH0092_GL0036208,MH0335_GL0008632,MH0085_GL0001759,MH0368_GL0003216,MH0055_GL0023846,MH0160_GL0075800	0	0	1	0	0	0	0	0	0	0	Faecalibacterium prausnitzii 942/30-2;;;Faecalibacterium prausnitzii Indica;;;Faecalibacterium prausnitzii SL3/3;;;Faecalibacterium prausnitzii CNCM I 4542;;;Faecalibacterium cf. prausnitzii KLE1255	Faecalibacterium prausnitzii,Faecalibacterium,Ruminococcaceae,Clostridiales,Clostridia,Firmicutes,Bacteria
DIYLVGVDALK	pepb78b77	b78.a2.a1,b78.a5.a1,b78.a6.a1	DLF002_GL0036840,O2.UC8-1_GL0146486,MH0027_GL0019557	1	0	0	0	0	0	0	0	0	0	Faecalibacterium prausnitzii CNCM I 4543;;;Faecalibacterium prausnitzii APC922/41-1;;;Faecalibacterium prausnitzii APC942/8-14-2	Faecalibacterium prausnitzii,Faecalibacterium,Ruminococcaceae,Clostridiales,Clostridia,Firmicutes,Bacteria
DIYLVGVDALKEAVQNVVDGK	pepb78b78	b78.a2.a1,b78.a5.a1,b78.a6.a1	DLF002_GL0036840,O2.UC8-1_GL0146486,MH0027_GL0019557	1	0	0	0	0	0	0	0	0	0	Faecalibacterium prausnitzii CNCM I 4543;;;Faecalibacterium prausnitzii APC922/41-1;;;Faecalibacterium prausnitzii APC942/8-14-2	Faecalibacterium prausnitzii,Faecalibacterium,Ruminococcaceae,Clostridiales,Clostridia,Firmicutes,Bacteria
DNFMTLYR	pepb78b89,pepb78b90	b78.b13.a1,b78.b15.a1,b78.b18.a1,b78.b22.a1,b78.b23.a1,b78.b24.a1,b78.b27.a1,b78.b28.a1,b78.b29.a1,b78.b33.a1,b78.b41.a1,b78.b42.a1,b78.b44.a1,b78.b45.a1,b78.b47.a1,b78.b47.a2	MH0233_GL0033226,V1.CD25-0_GL0028050,MH0227_GL0135477,MH0006_GL0110092,V1.FI33_GL0009972,MH0006_GL0043261,MH0389_GL0161564,MH0333_GL0040516,MH0247_GL0129618,MH0434_GL0177929,HT25A_GL0105975,V1.UC26-4_GL0194499,MH0406_GL0089921,V1.FI14_GL0220798,545696.HOLDEFILI_03926,763577454-stool1_revised_scaffold17995_1_gene159642	1	0	0	0	0	0	0	0	0	0	Holdemania filiformis DSM 12042;;;Acetivibrio ethanolgignens ACET-33324;;;Clostridium sp. FS41;;;Clostridium sp. CAG:81;;;Clostridium sp. CAG:43;;;uncultured Clostridium sp. 2789STDY5608793;;;uncultured Clostridium sp. 2789STDY5834870;;;Clostridium sp. CAG:7;;;[Clostridium] lavalense KCTC 15153;;;[Clostridium] citroniae WAL-17108;;;Catabacter sp. UBA7703;;;Faecalibacterium sp. An121;;;uncultured …	Holdemania filiformis,Holdemania,Erysipelotrichaceae,Erysipelotrichales,Erysipelotrichia,Firmicutes,Bacteria;;;Acetivibrio ethanolgignens,Acetivibrio,Ruminococcaceae,Clostridiales,Clostridia,Firmicutes,Bacteria;;;Clostridium sp. FS41,Clostridium,Clostridiaceae,Clostridiales,Clostridia,Firmicutes,Bacteria;;;Clostridium sp. CAG:81,Clostridium,Clostridiaceae,Clostridiales,Clostridia,Firmicutes,Bacte…
DPENIDAQYR	pepb78b93	b78.a1.a1,b78.a2.a1,b78.a3.a1,b78.a4.a1,b78.a5.a1,b78.a6.a1,b78.a7.a1,b78.a8.a1,b78.a9.a1,b78.b10.a1,b78.b11.a1,b78.b12.a1,b78.b14.a1,b78.b20.a1	MH0110_GL0062648,DLF002_GL0036840,MH0188_GL0148660,O2.UC31-0_GL0049939,O2.UC8-1_GL0146486,MH0027_GL0019557,763982056-stool1_revised_scaffold11395_2_gene120604,MH0073_GL0054125,O2.UC27-2_GL0104385,SZEY-37A_GL0047230,MH0150_GL0118451,T2D-34A_GL0081068,MH0017_GL0001406,V1.FI13_GL0099757	1	0	0	0	0	0	0	0	0	0	Faecalibacterium prausnitzii CNCM I 4541;;;Faecalibacterium prausnitzii CNCM I 4543;;;Faecalibacterium prausnitzii APC922/41-1;;;Faecalibacterium prausnitzii APC942/18-1;;;uncultured Faecalibacterium sp. 2789STDY5608870;;;Faecalibacterium prausnitzii APC924/119;;;Faecalibacterium prausnitzii L2-6;;;Faecalibacterium prausnitzii CNCM I 4542;;;Faecalibacterium prausnitzii APC918/95b;;;Faecalibacteri…	Faecalibacterium prausnitzii,Faecalibacterium,Ruminococcaceae,Clostridiales,Clostridia,Firmicutes,Bacteria;;;uncultured Faecalibacterium sp.,Faecalibacterium,Ruminococcaceae,Clostridiales,Clostridia,Firmicutes,Bacteria
DVEEYYWVDYVK	pepb78b94	b78.a2.a1,b78.a6.a1	DLF002_GL0036840,MH0027_GL0019557	1	0	0	0	0	0	0	0	0	0	Faecalibacterium prausnitzii CNCM I 4543;;;Faecalibacterium prausnitzii APC922/41-1	Faecalibacterium prausnitzii,Faecalibacterium,Ruminococcaceae,Clostridiales,Clostridia,Firmicutes,Bacteria
DVIIQDLPGIY	pepa5d1797	a5.b59.a1,a5.b74.a1,a5.b82.a1,a5.b99.a1,a5.c113.a1,a5.c127.a1,a5.c136.a1,a5.c207.a1,a5.c406.a1,a5.c431.a1,a5.c509.a1,a5.c583.a1,a5.c584.a1,a5.c610.a1,a5.c621.a1,a5.c642.a1,a5.c724.a1,a5.c736.a1,a5.c745.a1	763577454-stool1_revised_scaffold10724_1_gene41071,MH0125_GL0010030,MH0227_GL0074438,O2.UC20-1_GL0001417,MH0161_GL0046775,MH0272_GL0213810,NOM020_GL0035760,MH0458_GL0155334,O2.UC11-2_GL0062560,MH0318_GL0248329,MH0382_GL0162763,MH0373_GL0006027,V1.CD20-4_GL0003198,MH0012_GL0060612,MH0360_GL0003922,MH0451_GL0020082,V1.UC17-2_GL0076108,V1.UC40-1_GL0141412,O2.UC44-2_GL0057394	0	1	0	0	0	0	0	0	0	0	Faecalibacterium prausnitzii A2-165;;;Firmicutes bacterium CAG:791;;;Faecalibacterium prausnitzii CNCM I 4541;;;Faecalibacterium prausnitzii AHMP21;;;Faecalibacterium prausnitzii CNCM I 4542;;;Faecalibacterium prausnitzii APC942/32-1;;;Oscillibacter sp. CAG:155;;;uncultured Clostridium sp. 2789STDY5608878;;;Clostridiales bacterium UBA6386;;;Lawsonibacter asaccharolyticus 3BBH22;;;Oscillibacter sp…	Faecalibacterium prausnitzii,Faecalibacterium,Ruminococcaceae,Clostridiales,Clostridia,Firmicutes,Bacteria;;;Firmicutes bacterium CAG:791,unclassified Firmicutes,unclassified Firmicutes,unclassified Firmicutes,unclassified Firmicutes,Firmicutes,Bacteria;;;Oscillibacter sp. CAG:155,Oscillibacter,Oscillospiraceae,Clostridiales,Clostridia,Firmicutes,Bacteria;;;uncultured Clostridium sp.,Clostridium,…
DVIIQDLPGIYSLSPY	pepa5d1798	a5.b59.a1,a5.b74.a1,a5.b82.a1,a5.b99.a1,a5.c113.a1,a5.c127.a1,a5.c136.a1,a5.c207.a1,a5.c406.a1,a5.c431.a1,a5.c509.a1,a5.c583.a1,a5.c584.a1,a5.c610.a1,a5.c621.a1,a5.c642.a1,a5.c724.a1,a5.c736.a1,a5.c745.a1	763577454-stool1_revised_scaffold10724_1_gene41071,MH0125_GL0010030,MH0227_GL0074438,O2.UC20-1_GL0001417,MH0161_GL0046775,MH0272_GL0213810,NOM020_GL0035760,MH0458_GL0155334,O2.UC11-2_GL0062560,MH0318_GL0248329,MH0382_GL0162763,MH0373_GL0006027,V1.CD20-4_GL0003198,MH0012_GL0060612,MH0360_GL0003922,MH0451_GL0020082,V1.UC17-2_GL0076108,V1.UC40-1_GL0141412,O2.UC44-2_GL0057394	0	1	0	0	0	0	0	0	0	0	Faecalibacterium prausnitzii A2-165;;;Firmicutes bacterium CAG:791;;;Faecalibacterium prausnitzii CNCM I 4541;;;Faecalibacterium prausnitzii AHMP21;;;Faecalibacterium prausnitzii CNCM I 4542;;;Faecalibacterium prausnitzii APC942/32-1;;;Oscillibacter sp. CAG:155;;;uncultured Clostridium sp. 2789STDY5608878;;;Clostridiales bacterium UBA6386;;;Lawsonibacter asaccharolyticus 3BBH22;;;Oscillibacter sp…	Faecalibacterium prausnitzii,Faecalibacterium,Ruminococcaceae,Clostridiales,Clostridia,Firmicutes,Bacteria;;;Firmicutes bacterium CAG:791,unclassified Firmicutes,unclassified Firmicutes,unclassified Firmicutes,unclassified Firmicutes,Firmicutes,Bacteria;;;Oscillibacter sp. CAG:155,Oscillibacter,Oscillospiraceae,Clostridiales,Clostridia,Firmicutes,Bacteria;;;uncultured Clostridium sp.,Clostridium,…
DVIIQDLPGIYSLSPYTLEEVVSR	pepa5d1799	a5.b59.a1,a5.b74.a1,a5.b82.a1,a5.b99.a1,a5.c113.a1,a5.c127.a1,a5.c136.a1,a5.c207.a1,a5.c509.a1,a5.c583.a1,a5.c601.a1,a5.c745.a1	763577454-stool1_revised_scaffold10724_1_gene41071,MH0125_GL0010030,MH0227_GL0074438,O2.UC20-1_GL0001417,MH0161_GL0046775,MH0272_GL0213810,NOM020_GL0035760,MH0458_GL0155334,MH0382_GL0162763,MH0373_GL0006027,MH0238_GL0166035,O2.UC44-2_GL0057394	0	1	0	0	0	0	0	0	0	0	Faecalibacterium prausnitzii A2-165;;;Faecalibacterium prausnitzii CNCM I 4541;;;Faecalibacterium prausnitzii AHMP21;;;Faecalibacterium prausnitzii CNCM I 4542;;;Acidaminococcus sp. CAG:542;;;Faecalibacterium prausnitzii APC942/32-1;;;Clostridiales bacterium UBA6386;;;Lawsonibacter asaccharolyticus 3BBH22;;;Faecalibacterium prausnitzii APC942/18-1;;;Faecalibacterium prausnitzii APC918/95b;;;Mobil…	Faecalibacterium prausnitzii,Faecalibacterium,Ruminococcaceae,Clostridiales,Clostridia,Firmicutes,Bacteria;;;Acidaminococcus sp. CAG:542,Acidaminococcus,Acidaminococcaceae,Acidaminococcales,Negativicutes,Firmicutes,Bacteria;;;Clostridiales bacterium UBA6386,unclassified Clostridiales,unclassified Clostridiales,Clostridiales,Clostridia,Firmicutes,Bacteria;;;Lawsonibacter asaccharolyticus,Lawsoniba…
DYFTGTVDEDTAK	pepc207c119	c207.a3.a1,c207.a7.a1	T2D-87A_GL0006463,MH0085_GL0001759	0	0	1	0	0	0	0	0	0	0	Faecalibacterium prausnitzii Indica;;;Faecalibacterium prausnitzii CNCM I 4542	Faecalibacterium prausnitzii,Faecalibacterium,Ruminococcaceae,Clostridiales,Clostridia,Firmicutes,Bacteria
EAVQNVVDGK	pepb78c102	b78.a2.a1,b78.a5.a1,b78.a6.a1	DLF002_GL0036840,O2.UC8-1_GL0146486,MH0027_GL0019557	1	0	0	0	0	0	0	0	0	0	Faecalibacterium prausnitzii CNCM I 4543;;;Faecalibacterium prausnitzii APC922/41-1;;;Faecalibacterium prausnitzii APC942/8-14-2	Faecalibacterium prausnitzii,Faecalibacterium,Ruminococcaceae,Clostridiales,Clostridia,Firmicutes,Bacteria
EKMEEIQDEVAQIK	pepd2855a3	d2855.a3.a1	763860675-stool1_revised_scaffold56069_2_gene128849	0	0	0	0	0	1	0	0	0	0	Faecalibacterium prausnitzii AHMP21	Faecalibacterium prausnitzii,Faecalibacterium,Ruminococcaceae,Clostridiales,Clostridia,Firmicutes,Bacteria
EKPDAILNIIDGTNIER	pepa5d2255	a5.b59.a1,a5.b74.a1,a5.b82.a1,a5.b99.a1,a5.c113.a1,a5.c127.a1,a5.c136.a1,a5.c165.a1,a5.c207.a1,a5.c214.a1,a5.c362.a1,a5.c380.a1,a5.c507.a1,a5.c609.a1,a5.c817.a1,a5.c860.a1,a5.d1004.a1,a5.d1067.a1	763577454-stool1_revised_scaffold10724_1_gene41071,MH0125_GL0010030,MH0227_GL0074438,O2.UC20-1_GL0001417,MH0161_GL0046775,MH0272_GL0213810,NOM020_GL0035760,MH0083_GL0068294,MH0458_GL0155334,DLM001_GL0039591,T2D-17A_GL0066376,159753524-stool2_revised_C607768_1_gene77815,V1.UC56-0_GL0061644,MH0437_GL0158083,N032A_GL0035871,HT14A_GL0100696,MH0188_GL0125656,O2.UC19-2_GL0019033	0	1	0	0	0	0	0	0	0	0	Eubacterium sp. CAG:161;;;Faecalibacterium prausnitzii A2-165;;;Faecalibacterium prausnitzii SL3/3;;;Emergencia timonensis SN18;;;Subdoligranulum sp. APC924/74;;;Faecalibacterium prausnitzii CNCM I 4541;;;Faecalibacterium prausnitzii AHMP21;;;Faecalitalea cylindroides An64;;;Faecalibacterium prausnitzii CNCM I 4542;;;Faecalibacterium prausnitzii APC942/32-1;;;Coprococcus sp. CAG:782;;;Faecalibact…	Eubacterium sp. CAG:161,Eubacterium,Eubacteriaceae,Clostridiales,Clostridia,Firmicutes,Bacteria;;;Faecalibacterium prausnitzii,Faecalibacterium,Ruminococcaceae,Clostridiales,Clostridia,Firmicutes,Bacteria;;;Emergencia timonensis,Emergencia,Clostridiales Family XIII. Incertae Sedis,Clostridiales,Clostridia,Firmicutes,Bacteria;;;Subdoligranulum sp. APC924/74,Subdoligranulum,Ruminococcaceae,Clostrid…
EKYPELTDVVWPA	pepc207c137	c207.a1.a1,c207.a2.a1,c207.a3.a1,c207.a4.a1,c207.a5.a1,c207.a7.a1,c207.a8.a1,c207.a9.a1,c207.b15.a1,c207.b21.a1	MH0092_GL0036208,MH0195_GL0071260,T2D-87A_GL0006463,MH0161_GL0134265,MH0410_GL0054374,MH0085_GL0001759,MH0368_GL0003216,MH0055_GL0023846,MH0060_GL0052085,MH0160_GL0075800	0	0	1	0	0	0	0	0	0	0	Faecalibacterium prausnitzii 942/30-2;;;Faecalibacterium prausnitzii CNCM I 4541;;;Faecalibacterium prausnitzii Indica;;;Faecalibacterium prausnitzii SL3/3;;;Faecalibacterium prausnitzii CNCM I 4542;;;Faecalibacterium prausnitzii AHMP21;;;Faecalibacterium prausnitzii APC923/51-1;;;Faecalibacterium cf. prausnitzii KLE1255;;;Faecalibacterium prausnitzii APC923/61-1	Faecalibacterium prausnitzii,Faecalibacterium,Ruminococcaceae,Clostridiales,Clostridia,Firmicutes,Bacteria
ELGCQAVEISALKGEGTEAAAK	pepa5d2125	a5.b59.a1,a5.b74.a1,a5.b82.a1,a5.c113.a1,a5.c127.a1,a5.c136.a1,a5.c207.a1,a5.c214.a1,a5.c322.a1,a5.c828.a1,a5.c833.a1	763577454-stool1_revised_scaffold10724_1_gene41071,MH0125_GL0010030,MH0227_GL0074438,MH0161_GL0046775,MH0272_GL0213810,NOM020_GL0035760,MH0458_GL0155334,DLM001_GL0039591,MH0137_GL0056541,MH0122_GL0051197,MH0385_GL0084735	0	1	0	0	0	0	0	0	0	0	Faecalibacterium prausnitzii A2-165;;;Faecalibacterium prausnitzii SL3/3;;;Faecalibacterium prausnitzii L2-6;;;Faecalibacterium prausnitzii CNCM I 4541;;;Faecalibacterium prausnitzii APC918/95b;;;Faecalibacterium prausnitzii AHMP21;;;Faecalibacterium prausnitzii CNCM I 4542;;;Faecalibacterium prausnitzii APC942/32-1;;;Faecalibacterium prausnitzii 2789STDY5834970;;;Faecalibacterium prausnitzii APC…	Faecalibacterium prausnitzii,Faecalibacterium,Ruminococcaceae,Clostridiales,Clostridia,Firmicutes,Bacteria
ELSNLFPPLENHPSEEV	pepa1d2460	a1.c348.a1,a1.d1053.a1	MH0127_GL0074458,764892411-stool1_revised_scaffold6468_1_gene69741	0	0	0	1	0	0	0	0	0	0	Faecalibacterium prausnitzii CNCM I 4540;;;Faecalibacterium prausnitzii CNCM I 4543	Faecalibacterium prausnitzii,Faecalibacterium,Ruminococcaceae,Clostridiales,Clostridia,Firmicutes,Bacteria
EMDDDAESIITNQR	pepa5d2261	a5.b59.a1,a5.b74.a1,a5.b99.a1,a5.c113.a1,a5.c127.a1,a5.c136.a1,a5.c165.a1,a5.c207.a1,a5.c214.a1,a5.c322.a1,a5.c362.a1,a5.c406.a1,a5.c431.a1,a5.c474.a1,a5.c474.a2,a5.c576.a1,a5.c576.a2,a5.c584.a1,a5.c610.a1,a5.c617.a1,a5.c708.a1,a5.c736.a1,a5.c750.a1,a5.c751.a1,a5.c828.a1,a5.c833.a1,a5.c879.a1,a5.c886.a1,a5.d1067.a1	763577454-stool1_revised_scaffold10724_1_gene41071,MH0125_GL0010030,O2.UC20-1_GL0001417,MH0161_GL0046775,MH0272_GL0213810,NOM020_GL0035760,MH0083_GL0068294,MH0458_GL0155334,DLM001_GL0039591,MH0137_GL0056541,T2D-17A_GL0066376,O2.UC11-2_GL0062560,MH0318_GL0248329,764143897-stool1_revised_scaffold22865_1_gene29520,MH0239_GL0103048,MH0197_GL0028859,O2.UC22-1_GL0158263,V1.CD20-4_GL0003198,MH0012_GL006…	0	1	0	0	0	0	0	0	0	0	Faecalibacterium prausnitzii A2-165;;;Firmicutes bacterium CAG:94;;;Faecalibacterium prausnitzii SL3/3;;;Firmicutes bacterium CAG:791;;;Subdoligranulum sp. APC924/74;;;Faecalibacterium prausnitzii L2-6;;;Faecalibacterium prausnitzii CNCM I 4541;;;Faecalibacterium prausnitzii APC918/95b;;;Faecalibacterium prausnitzii AHMP21;;;Faecalibacterium sp. CAG:74;;;Ruminococcaceae bacterium cv2;;;Faecalibac…	Faecalibacterium prausnitzii,Faecalibacterium,Ruminococcaceae,Clostridiales,Clostridia,Firmicutes,Bacteria;;;Firmicutes bacterium CAG:94,unclassified Firmicutes,unclassified Firmicutes,unclassified Firmicutes,unclassified Firmicutes,Firmicutes,Bacteria;;;Firmicutes bacterium CAG:791,unclassified Firmicutes,unclassified Firmicutes,unclassified Firmicutes,unclassified Firmicutes,Firmicutes,Bacteria…
ENVSSVDYCATR	pepc530b50	c530.b11.a1,c530.b24.a1	MH0423_GL0024058,V1.CD51-0_GL0140476	0	0	0	0	1	0	0	0	0	0	Faecalibacterium sp. CAG:82	Faecalibacterium sp. CAG:82,Faecalibacterium,Ruminococcaceae,Clostridiales,Clostridia,Firmicutes,Bacteria
EPEKAVLDSYAGK	pepb78c117	b78.a2.a1,b78.b20.a1	DLF002_GL0036840,V1.FI13_GL0099757	1	0	0	0	0	0	0	0	0	0	Faecalibacterium prausnitzii CNCM I 4543;;;Faecalibacterium prausnitzii APC923/61-1	Faecalibacterium prausnitzii,Faecalibacterium,Ruminococcaceae,Clostridiales,Clostridia,Firmicutes,Bacteria
EVECLYEYLDNWDQTTAQQDVANAL	pepb78c120	b78.a1.a1,b78.a2.a1,b78.a3.a1,b78.a4.a1,b78.a5.a1,b78.a7.a1,b78.a8.a1,b78.b10.a1,b78.b11.a1,b78.b12.a1	MH0110_GL0062648,DLF002_GL0036840,MH0188_GL0148660,O2.UC31-0_GL0049939,O2.UC8-1_GL0146486,763982056-stool1_revised_scaffold11395_2_gene120604,MH0073_GL0054125,SZEY-37A_GL0047230,MH0150_GL0118451,T2D-34A_GL0081068	1	0	0	0	0	0	0	0	0	0	Faecalibacterium prausnitzii CNCM I 4541;;;Faecalibacterium prausnitzii CNCM I 4543;;;Faecalibacterium prausnitzii APC942/18-1;;;uncultured Faecalibacterium sp. 2789STDY5608870;;;Faecalibacterium prausnitzii APC924/119;;;Faecalibacterium prausnitzii L2-6;;;Faecalibacterium prausnitzii APC918/95b;;;Faecalibacterium prausnitzii APC942/8-14-2;;;Faecalibacterium prausnitzii CNCM I 4644	Faecalibacterium prausnitzii,Faecalibacterium,Ruminococcaceae,Clostridiales,Clostridia,Firmicutes,Bacteria;;;uncultured Faecalibacterium sp.,Faecalibacterium,Ruminococcaceae,Clostridiales,Clostridia,Firmicutes,Bacteria
EVECLYEYLDNWDQTTAQQDVANALAQY	pepb78c121	b78.a2.a1,b78.a3.a1,b78.a5.a1,b78.a8.a1	DLF002_GL0036840,MH0188_GL0148660,O2.UC8-1_GL0146486,MH0073_GL0054125	1	0	0	0	0	0	0	0	0	0	Faecalibacterium prausnitzii CNCM I 4543;;;Faecalibacterium prausnitzii APC942/18-1;;;Faecalibacterium prausnitzii L2-6;;;Faecalibacterium prausnitzii APC942/8-14-2	Faecalibacterium prausnitzii,Faecalibacterium,Ruminococcaceae,Clostridiales,Clostridia,Firmicutes,Bacteria
EVECLYEYLDNWDQTTAQQDVANALAQYGEK	pepb78c122	b78.a2.a1,b78.a3.a1,b78.a5.a1,b78.a8.a1	DLF002_GL0036840,MH0188_GL0148660,O2.UC8-1_GL0146486,MH0073_GL0054125	1	0	0	0	0	0	0	0	0	0	Faecalibacterium prausnitzii CNCM I 4543;;;Faecalibacterium prausnitzii APC942/18-1;;;Faecalibacterium prausnitzii L2-6;;;Faecalibacterium prausnitzii APC942/8-14-2	Faecalibacterium prausnitzii,Faecalibacterium,Ruminococcaceae,Clostridiales,Clostridia,Firmicutes,Bacteria
EVLGTDDPTEVQSH	pepc207c147	c207.a7.a1	MH0085_GL0001759	0	0	1	0	0	0	0	0	0	0	Faecalibacterium prausnitzii Indica	Faecalibacterium prausnitzii,Faecalibacterium,Ruminococcaceae,Clostridiales,Clostridia,Firmicutes,Bacteria
FAAMGAIKR	pepa5d2455	a5.c187.a1,a5.c301.a1,a5.c317.a1,a5.c337.a1,a5.c380.a1,a5.d1816.a1	O2.UC21-0_GL0020491,MH0003_GL0040426,V1.UC55-4_GL0028291,O2.UC15-0_GL0096876,159753524-stool2_revised_C607768_1_gene77815,MH0097_GL0062914	0	1	0	0	0	0	0	0	0	0	Eubacterium sp. CAG:161;;;uncultured Ruminococcus sp. 2789STDY5834972;;;Candidatus Soleaferrea massiliensis AP7;;;Dorea sp. CAG:105;;;Roseburia faecis M72;;;Clostridium sp. CAG:230	Eubacterium sp. CAG:161,Eubacterium,Eubacteriaceae,Clostridiales,Clostridia,Firmicutes,Bacteria;;;uncultured Ruminococcus sp.,Ruminococcus,Ruminococcaceae,Clostridiales,Clostridia,Firmicutes,Bacteria;;;Candidatus Soleaferrea massiliensis,Candidatus Soleaferrea,Ruminococcaceae,Clostridiales,Clostridia,Firmicutes,Bacteria;;;Dorea sp. CAG:105,Dorea,Lachnospiraceae,Clostridiales,Clostridia,Firmicutes…
FCNNDAMALGALQSIEQAGR	pepb78c127,pepb78c128	b78.a2.a1,b78.a5.a1,b78.a6.a1	DLF002_GL0036840,O2.UC8-1_GL0146486,MH0027_GL0019557	1	0	0	0	0	0	0	0	0	0	Faecalibacterium prausnitzii CNCM I 4543;;;Faecalibacterium prausnitzii APC922/41-1;;;Faecalibacterium prausnitzii APC942/8-14-2	Faecalibacterium prausnitzii,Faecalibacterium,Ruminococcaceae,Clostridiales,Clostridia,Firmicutes,Bacteria
FPHEFSGGQR	pepc181c131	c181.b10.a1,c181.b11.a1,c181.b13.a1,c181.b19.a1,c181.b37.a1,c181.b49.a1,c181.b51.a1,c181.b63.a1,c181.b71.a1,c181.b80.a1,c181.b86.a1,c181.b98.a1,c181.b98.a2,c181.c100.a1,c181.c101.a1,c181.c105.a1,c181.c106.a1,c181.c108.a1,c181.c114.a1,c181.c122.a1	O2.UC53-2_GL0048883,MH0089_GL0071516,MH0250_GL0203974,MH0233_GL0118321,O2.UC53-0_GL0177576,NLF006_GL0005331,MH0062_GL0013417,V1.CD17-4_GL0008500,MH0275_GL0086483,MH0092_GL0116132,MH0309_GL0090795,MH0308_GL0115804,V1.FI19_GL0200333,411467.BACCAP_03761,BGI-06A_GL0008202,MH0233_GL0092278,MH0262_GL0095601,MH0422_GL0150056,MH0192_GL0116376,V1.UC13-3_GL0123436	0	0	0	0	0	0	0	1	0	0	Pseudoflavonifractor capillosus ATCC 29799;;;Clostridium phoceensis GD3;;;Coprococcus comes 2789STDY5834962;;;Faecalibacterium prausnitzii APC942/18-1;;;Megamonas funiformis YIT 11815;;;Desulfovibrio sp. An276;;;Firmicutes bacterium CAG:94;;;Clostridium sp. CAG:242;;;Faecalibacterium prausnitzii AHMP21;;;Rhodobacterales bacterium 32-66-9;;;Coprococcus comes 2789STDY5834866;;;Flavonifractor sp. An…	Pseudoflavonifractor capillosus,Pseudoflavonifractor,unclassified Clostridiales,Clostridiales,Clostridia,Firmicutes,Bacteria;;;Clostridium phoceensis,Clostridium,Clostridiaceae,Clostridiales,Clostridia,Firmicutes,Bacteria;;;Coprococcus comes,Coprococcus,Lachnospiraceae,Clostridiales,Clostridia,Firmicutes,Bacteria;;;Faecalibacterium prausnitzii,Faecalibacterium,Ruminococcaceae,Clostridiales,Clostr…
FTIKDYTAVDEK	pepc530b65	c530.b11.a1	MH0423_GL0024058	0	0	0	0	1	0	0	0	0	0	Faecalibacterium sp. CAG:82	Faecalibacterium sp. CAG:82,Faecalibacterium,Ruminococcaceae,Clostridiales,Clostridia,Firmicutes,Bacteria
FVEGKDVEEYYWVDYVK	pepb78c147	b78.a2.a1,b78.a6.a1	DLF002_GL0036840,MH0027_GL0019557	1	0	0	0	0	0	0	0	0	0	Faecalibacterium prausnitzii CNCM I 4543;;;Faecalibacterium prausnitzii APC922/41-1	Faecalibacterium prausnitzii,Faecalibacterium,Ruminococcaceae,Clostridiales,Clostridia,Firmicutes,Bacteria
GAAGVIRPDK	pepc530b69	c530.b11.a1,c530.b12.a1,c530.b24.a1	MH0423_GL0024058,MH0247_GL0054739,V1.CD51-0_GL0140476	0	0	0	0	1	0	0	0	0	0	Faecalibacterium prausnitzii AHMP21;;;Faecalibacterium sp. CAG:82	Faecalibacterium prausnitzii,Faecalibacterium,Ruminococcaceae,Clostridiales,Clostridia,Firmicutes,Bacteria;;;Faecalibacterium sp. CAG:82,Faecalibacterium,Ruminococcaceae,Clostridiales,Clostridia,Firmicutes,Bacteria
GCGVPGVMASR	pepa5d2952	a5.b59.a1,a5.b74.a1,a5.b82.a1,a5.b99.a1,a5.c113.a1,a5.c127.a1,a5.c128.a1,a5.c136.a1,a5.c165.a1,a5.c179.a1,a5.c187.a1,a5.c206.a1,a5.c214.a1,a5.c215.a1,a5.c216.a1,a5.c240.a1,a5.c251.a1,a5.c259.a1,a5.c260.a1,a5.c261.a1,a5.c275.a1,a5.c316.a1,a5.c317.a1,a5.c322.a1,a5.c336.a1,a5.c337.a1,a5.c361.a1,a5.c365.a1,a5.c383.a1,a5.c401.a1,a5.c401.a2,a5.c406.a1,a5.c425.a1,a5.c431.a1,a5.c455.a1,a5.c459.a1,a5.c471…	763577454-stool1_revised_scaffold10724_1_gene41071,MH0125_GL0010030,MH0227_GL0074438,O2.UC20-1_GL0001417,MH0161_GL0046775,MH0272_GL0213810,MH0092_GL0019626,NOM020_GL0035760,MH0083_GL0068294,O2.UC2-2_GL0111881,O2.UC21-0_GL0020491,MH0272_GL0021237,DLM001_GL0039591,O2.UC15-1_GL0011819,MH0188_GL0202005,O2.UC20-1_GL0175390,MH0149_GL0107611,NOF010_GL0059819,MH0006_GL0056837,NLM032_GL0090213,V1.UC52-1_G…	0	1	0	0	0	0	0	0	0	0	Oribacterium sinus F0268;;;Faecalibacterium prausnitzii A2-165;;;Firmicutes bacterium CAG:94;;;Faecalibacterium prausnitzii SL3/3;;;Ruminococcus flavefaciens XPD3002;;;Butyrivibrio crossotus DSM 2876;;;uncultured Roseburia sp. 2789STDY5608886;;;Firmicutes bacterium CAG:95;;;Oscillibacter sp. CAG:241;;;Subdoligranulum sp. APC924/74;;;Roseburia intestinalis CAG:13;;;Faecalibacterium prausnitzii CNC…	Oribacterium sinus,Oribacterium,Lachnospiraceae,Clostridiales,Clostridia,Firmicutes,Bacteria;;;Faecalibacterium prausnitzii,Faecalibacterium,Ruminococcaceae,Clostridiales,Clostridia,Firmicutes,Bacteria;;;Firmicutes bacterium CAG:94,unclassified Firmicutes,unclassified Firmicutes,unclassified Firmicutes,unclassified Firmicutes,Firmicutes,Bacteria;;;Ruminococcus flavefaciens,Ruminococcus,Ruminococc…
GDKDVIIQDLPGIYSLSPYTLEEVVSR	pepa5d2962	a5.b59.a1,a5.b74.a1,a5.b82.a1,a5.b99.a1,a5.c136.a1	763577454-stool1_revised_scaffold10724_1_gene41071,MH0125_GL0010030,MH0227_GL0074438,O2.UC20-1_GL0001417,NOM020_GL0035760	0	1	0	0	0	0	0	0	0	0	Faecalibacterium prausnitzii A2-165;;;Faecalibacterium prausnitzii CNCM I 4541;;;Faecalibacterium prausnitzii CNCM I 4542;;;Faecalibacterium prausnitzii APC918/95b	Faecalibacterium prausnitzii,Faecalibacterium,Ruminococcaceae,Clostridiales,Clostridia,Firmicutes,Bacteria
GDPENIDAQYR	pepb78c154	b78.a1.a1,b78.a2.a1,b78.a3.a1,b78.a4.a1,b78.a5.a1,b78.a6.a1,b78.a7.a1,b78.a8.a1,b78.a9.a1,b78.b10.a1,b78.b11.a1,b78.b12.a1,b78.b14.a1,b78.b20.a1	MH0110_GL0062648,DLF002_GL0036840,MH0188_GL0148660,O2.UC31-0_GL0049939,O2.UC8-1_GL0146486,MH0027_GL0019557,763982056-stool1_revised_scaffold11395_2_gene120604,MH0073_GL0054125,O2.UC27-2_GL0104385,SZEY-37A_GL0047230,MH0150_GL0118451,T2D-34A_GL0081068,MH0017_GL0001406,V1.FI13_GL0099757	1	0	0	0	0	0	0	0	0	0	Faecalibacterium prausnitzii CNCM I 4541;;;Faecalibacterium prausnitzii CNCM I 4543;;;Faecalibacterium prausnitzii APC922/41-1;;;Faecalibacterium prausnitzii APC942/18-1;;;uncultured Faecalibacterium sp. 2789STDY5608870;;;Faecalibacterium prausnitzii APC924/119;;;Faecalibacterium prausnitzii L2-6;;;Faecalibacterium prausnitzii CNCM I 4542;;;Faecalibacterium prausnitzii APC918/95b;;;Faecalibacteri…	Faecalibacterium prausnitzii,Faecalibacterium,Ruminococcaceae,Clostridiales,Clostridia,Firmicutes,Bacteria;;;uncultured Faecalibacterium sp.,Faecalibacterium,Ruminococcaceae,Clostridiales,Clostridia,Firmicutes,Bacteria
GDPENIDAQYRTEY	pepb78c155	b78.a1.a1,b78.a2.a1,b78.a3.a1,b78.a4.a1,b78.a5.a1,b78.a6.a1,b78.a7.a1,b78.a8.a1,b78.a9.a1,b78.b10.a1,b78.b11.a1,b78.b12.a1,b78.b14.a1,b78.b20.a1	MH0110_GL0062648,DLF002_GL0036840,MH0188_GL0148660,O2.UC31-0_GL0049939,O2.UC8-1_GL0146486,MH0027_GL0019557,763982056-stool1_revised_scaffold11395_2_gene120604,MH0073_GL0054125,O2.UC27-2_GL0104385,SZEY-37A_GL0047230,MH0150_GL0118451,T2D-34A_GL0081068,MH0017_GL0001406,V1.FI13_GL0099757	1	0	0	0	0	0	0	0	0	0	Faecalibacterium prausnitzii CNCM I 4541;;;Faecalibacterium prausnitzii CNCM I 4543;;;Faecalibacterium prausnitzii APC922/41-1;;;Faecalibacterium prausnitzii APC942/18-1;;;uncultured Faecalibacterium sp. 2789STDY5608870;;;Faecalibacterium prausnitzii APC924/119;;;Faecalibacterium prausnitzii L2-6;;;Faecalibacterium prausnitzii CNCM I 4542;;;Faecalibacterium prausnitzii APC918/95b;;;Faecalibacteri…	Faecalibacterium prausnitzii,Faecalibacterium,Ruminococcaceae,Clostridiales,Clostridia,Firmicutes,Bacteria;;;uncultured Faecalibacterium sp.,Faecalibacterium,Ruminococcaceae,Clostridiales,Clostridia,Firmicutes,Bacteria
GDPENIDAQYRTEYS	pepb78c156	b78.a1.a1,b78.a2.a1,b78.a3.a1,b78.a4.a1,b78.a5.a1,b78.a6.a1,b78.a7.a1,b78.a8.a1,b78.a9.a1,b78.b10.a1,b78.b11.a1,b78.b12.a1,b78.b14.a1,b78.b20.a1	MH0110_GL0062648,DLF002_GL0036840,MH0188_GL0148660,O2.UC31-0_GL0049939,O2.UC8-1_GL0146486,MH0027_GL0019557,763982056-stool1_revised_scaffold11395_2_gene120604,MH0073_GL0054125,O2.UC27-2_GL0104385,SZEY-37A_GL0047230,MH0150_GL0118451,T2D-34A_GL0081068,MH0017_GL0001406,V1.FI13_GL0099757	1	0	0	0	0	0	0	0	0	0	Faecalibacterium prausnitzii CNCM I 4541;;;Faecalibacterium prausnitzii CNCM I 4543;;;Faecalibacterium prausnitzii APC922/41-1;;;Faecalibacterium prausnitzii APC942/18-1;;;uncultured Faecalibacterium sp. 2789STDY5608870;;;Faecalibacterium prausnitzii APC924/119;;;Faecalibacterium prausnitzii L2-6;;;Faecalibacterium prausnitzii CNCM I 4542;;;Faecalibacterium prausnitzii APC918/95b;;;Faecalibacteri…	Faecalibacterium prausnitzii,Faecalibacterium,Ruminococcaceae,Clostridiales,Clostridia,Firmicutes,Bacteria;;;uncultured Faecalibacterium sp.,Faecalibacterium,Ruminococcaceae,Clostridiales,Clostridia,Firmicutes,Bacteria
GDPENIDAQYRTEYSIK	pepb78c157	b78.a1.a1,b78.a2.a1,b78.a3.a1,b78.a4.a1,b78.a5.a1,b78.a6.a1,b78.a7.a1,b78.a8.a1,b78.a9.a1,b78.b10.a1,b78.b11.a1,b78.b12.a1,b78.b14.a1,b78.b20.a1	MH0110_GL0062648,DLF002_GL0036840,MH0188_GL0148660,O2.UC31-0_GL0049939,O2.UC8-1_GL0146486,MH0027_GL0019557,763982056-stool1_revised_scaffold11395_2_gene120604,MH0073_GL0054125,O2.UC27-2_GL0104385,SZEY-37A_GL0047230,MH0150_GL0118451,T2D-34A_GL0081068,MH0017_GL0001406,V1.FI13_GL0099757	1	0	0	0	0	0	0	0	0	0	Faecalibacterium prausnitzii CNCM I 4541;;;Faecalibacterium prausnitzii CNCM I 4543;;;Faecalibacterium prausnitzii APC922/41-1;;;Faecalibacterium prausnitzii APC942/18-1;;;uncultured Faecalibacterium sp. 2789STDY5608870;;;Faecalibacterium prausnitzii APC924/119;;;Faecalibacterium prausnitzii L2-6;;;Faecalibacterium prausnitzii CNCM I 4542;;;Faecalibacterium prausnitzii APC918/95b;;;Faecalibacteri…	Faecalibacterium prausnitzii,Faecalibacterium,Ruminococcaceae,Clostridiales,Clostridia,Firmicutes,Bacteria;;;uncultured Faecalibacterium sp.,Faecalibacterium,Ruminococcaceae,Clostridiales,Clostridia,Firmicutes,Bacteria
GEDLFNIQGTPPNLFTEIHGDAFAPR	pepc181c143	c181.b49.a1	NLF006_GL0005331	0	0	0	0	0	0	0	0	1	0	Faecalibacterium prausnitzii APC942/18-1	Faecalibacterium prausnitzii,Faecalibacterium,Ruminococcaceae,Clostridiales,Clostridia,Firmicutes,Bacteria
GEEVNIKQPR	pepa1d3181	a1.c470.a1	MH0448_GL0214663	0	0	0	1	0	0	0	0	0	0	uncultured Faecalibacterium sp. 2789STDY5608870	uncultured Faecalibacterium sp.,Faecalibacterium,Ruminococcaceae,Clostridiales,Clostridia,Firmicutes,Bacteria
GEILGVAGLVGAQR	pepa1d3188	a1.c321.a1,a1.c341.a1,a1.c348.a1,a1.c374.a1,a1.c470.a1,a1.c487.a1,a1.c694.a1	MH0160_GL0096898,MH0271_GL0027344,MH0127_GL0074458,MH0290_GL0118214,MH0448_GL0214663,MH0088_GL0022202,V1.CD24-0_GL0133605	0	0	0	1	0	0	0	0	0	0	Faecalibacterium prausnitzii Indica;;;Faecalibacterium prausnitzii CNCM I 4543;;;Faecalibacterium prausnitzii APC942/18-1;;;Faecalibacterium prausnitzii AHMP21;;;Faecalibacterium prausnitzii CNCM I 4541;;;uncultured Faecalibacterium sp. 2789STDY5608870;;;Gemmiger formicilis ATCC 27749	Faecalibacterium prausnitzii,Faecalibacterium,Ruminococcaceae,Clostridiales,Clostridia,Firmicutes,Bacteria;;;uncultured Faecalibacterium sp.,Faecalibacterium,Ruminococcaceae,Clostridiales,Clostridia,Firmicutes,Bacteria;;;Gemmiger formicilis,Gemmiger,Ruminococcaceae,Clostridiales,Clostridia,Firmicutes,Bacteria
GIAMVHQELQPIPA	pepa1d3306	a1.c321.a1,a1.c341.a1,a1.c348.a1,a1.c374.a1,a1.c470.a1,a1.c487.a1,a1.c729.a1,a1.c883.a1,a1.c950.a1,a1.d1237.a1	MH0160_GL0096898,MH0271_GL0027344,MH0127_GL0074458,MH0290_GL0118214,MH0448_GL0214663,MH0088_GL0022202,MH0268_GL0135788,MH0433_GL0108060,N020A_GL0121908,NLF007_GL0016821	0	0	0	1	0	0	0	0	0	0	Faecalibacterium prausnitzii Indica;;;Faecalibacterium prausnitzii CNCM I 4543;;;Faecalibacterium prausnitzii APC942/18-1;;;Faecalibacterium prausnitzii CNCM I 4541;;;Faecalibacterium prausnitzii AHMP21;;;Anaeromassilibacillus sp. An172;;;uncultured Faecalibacterium sp. 2789STDY5608870;;;Faecalibacterium prausnitzii CNCM I 4542;;;uncultured Clostridiales bacterium RUG103	Faecalibacterium prausnitzii,Faecalibacterium,Ruminococcaceae,Clostridiales,Clostridia,Firmicutes,Bacteria;;;Anaeromassilibacillus sp. An172,Anaeromassilibacillus,Ruminococcaceae,Clostridiales,Clostridia,Firmicutes,Bacteria;;;uncultured Faecalibacterium sp.,Faecalibacterium,Ruminococcaceae,Clostridiales,Clostridia,Firmicutes,Bacteria;;;uncultured Clostridiales bacterium,unclassified Clostridiales…
GIAMVHQELQPIPAR	pepa1d3307,pepa1d3308	a1.c321.a1,a1.c341.a1,a1.c348.a1,a1.c374.a1,a1.c470.a1,a1.c487.a1,a1.c729.a1,a1.c883.a1,a1.c950.a1,a1.d1237.a1,a1.d1377.a1	MH0160_GL0096898,MH0271_GL0027344,MH0127_GL0074458,MH0290_GL0118214,MH0448_GL0214663,MH0088_GL0022202,MH0268_GL0135788,MH0433_GL0108060,N020A_GL0121908,NLF007_GL0016821,MH0224_GL0018853	0	0	0	1	0	0	0	0	0	0	Faecalibacterium prausnitzii Indica;;;Faecalibacterium prausnitzii CNCM I 4543;;;Faecalibacterium prausnitzii APC942/18-1;;;Clostridiales bacterium UBA7081;;;Faecalibacterium prausnitzii CNCM I 4541;;;Faecalibacterium prausnitzii AHMP21;;;Anaeromassilibacillus sp. An172;;;uncultured Faecalibacterium sp. 2789STDY5608870;;;Faecalibacterium prausnitzii CNCM I 4542;;;uncultured Clostridiales bacteriu…	Faecalibacterium prausnitzii,Faecalibacterium,Ruminococcaceae,Clostridiales,Clostridia,Firmicutes,Bacteria;;;Clostridiales bacterium UBA7081,unclassified Clostridiales,unclassified Clostridiales,Clostridiales,Clostridia,Firmicutes,Bacteria;;;Anaeromassilibacillus sp. An172,Anaeromassilibacillus,Ruminococcaceae,Clostridiales,Clostridia,Firmicutes,Bacteria;;;uncultured Faecalibacterium sp.,Faecalib…
GIDVGAKYEIYCIIADLAK	pepa1d3343	a1.c321.a1,a1.c341.a1,a1.c348.a1,a1.c487.a1	MH0160_GL0096898,MH0271_GL0027344,MH0127_GL0074458,MH0088_GL0022202	0	0	0	1	0	0	0	0	0	0	Faecalibacterium prausnitzii Indica;;;Faecalibacterium prausnitzii CNCM I 4543;;;Faecalibacterium prausnitzii APC942/18-1;;;Faecalibacterium prausnitzii AHMP21	Faecalibacterium prausnitzii,Faecalibacterium,Ruminococcaceae,Clostridiales,Clostridia,Firmicutes,Bacteria
GLHHALNNV	pepc530b72	c530.b39.a1	SZEY-97A_GL0000166	0	0	0	0	1	0	0	0	0	0	uncultured Clostridium sp. 2789STDY5608884	uncultured Clostridium sp.,Clostridium,Clostridiaceae,Clostridiales,Clostridia,Firmicutes,Bacteria
GNWPGVTVEK	pepa5d3321	a5.b59.a1,a5.b74.a1,a5.b82.a1,a5.b99.a1,a5.c113.a1,a5.c127.a1,a5.c128.a1,a5.c136.a1,a5.c156.a1,a5.c164.a1,a5.c165.a1,a5.c179.a1,a5.c187.a1,a5.c196.a1,a5.c206.a1,a5.c207.a1,a5.c214.a1,a5.c215.a1,a5.c216.a1,a5.c218.a1,a5.c240.a1,a5.c241.a1,a5.c242.a1,a5.c250.a1,a5.c251.a1,a5.c254.a1,a5.c259.a1,a5.c260.a1,a5.c261.a1,a5.c275.a1,a5.c276.a1,a5.c277.a1,a5.c279.a1,a5.c291.a1,a5.c300.a1,a5.c301.a1,a5.c316…	763577454-stool1_revised_scaffold10724_1_gene41071,MH0125_GL0010030,MH0227_GL0074438,O2.UC20-1_GL0001417,MH0161_GL0046775,MH0272_GL0213810,MH0092_GL0019626,NOM020_GL0035760,O2.UC2-2_GL0069758,MH0424_GL0016584,MH0083_GL0068294,O2.UC2-2_GL0111881,O2.UC21-0_GL0020491,O2.CD1-0-PT_GL0023218,MH0272_GL0021237,MH0458_GL0155334,DLM001_GL0039591,O2.UC15-1_GL0011819,MH0188_GL0202005,MH0002_GL0042445,O2.UC20…	0	1	0	0	0	0	0	0	0	0	Succiniclasticum ruminis DSM 11005;;;Selenomonadales bacterium CIM:MAG 469;;;Clostridiales bacterium UBA6473;;;Eubacterium sp. CAG:161;;;Firmicutes bacterium CAG:137;;;Clostridiales bacterium 1_7_47FAA;;;Eggerthella lenta 32-6-I 6 NA;;;[Clostridium] methylpentosum DSM 5476;;;Oxalobacter formigenes HC-1;;;Oribacterium sinus F0268;;;Ruminococcus sp. A254.MGS-254;;;Faecalibacterium prausnitzii A2-16…	Succiniclasticum ruminis,Succiniclasticum,Acidaminococcaceae,Acidaminococcales,Negativicutes,Firmicutes,Bacteria;;;Selenomonadales bacterium,unclassified Selenomonadales,unclassified Selenomonadales,Selenomonadales,Negativicutes,Firmicutes,Bacteria;;;Clostridiales bacterium UBA6473,unclassified Clostridiales,unclassified Clostridiales,Clostridiales,Clostridia,Firmicutes,Bacteria;;;Eubacterium sp.…
GNWPGVTVEKK	pepa5d3322	a5.b59.a1,a5.b74.a1,a5.b82.a1,a5.b99.a1,a5.c113.a1,a5.c127.a1,a5.c128.a1,a5.c136.a1,a5.c156.a1,a5.c164.a1,a5.c165.a1,a5.c179.a1,a5.c187.a1,a5.c196.a1,a5.c206.a1,a5.c207.a1,a5.c214.a1,a5.c215.a1,a5.c216.a1,a5.c218.a1,a5.c240.a1,a5.c241.a1,a5.c242.a1,a5.c250.a1,a5.c251.a1,a5.c254.a1,a5.c259.a1,a5.c260.a1,a5.c261.a1,a5.c275.a1,a5.c276.a1,a5.c277.a1,a5.c279.a1,a5.c291.a1,a5.c300.a1,a5.c301.a1,a5.c316…	763577454-stool1_revised_scaffold10724_1_gene41071,MH0125_GL0010030,MH0227_GL0074438,O2.UC20-1_GL0001417,MH0161_GL0046775,MH0272_GL0213810,MH0092_GL0019626,NOM020_GL0035760,O2.UC2-2_GL0069758,MH0424_GL0016584,MH0083_GL0068294,O2.UC2-2_GL0111881,O2.UC21-0_GL0020491,O2.CD1-0-PT_GL0023218,MH0272_GL0021237,MH0458_GL0155334,DLM001_GL0039591,O2.UC15-1_GL0011819,MH0188_GL0202005,MH0002_GL0042445,O2.UC20…	0	1	0	0	0	0	0	0	0	0	Succiniclasticum ruminis DSM 11005;;;Selenomonadales bacterium CIM:MAG 469;;;Clostridiales bacterium UBA6473;;;Eubacterium sp. CAG:161;;;Firmicutes bacterium CAG:137;;;Clostridiales bacterium 1_7_47FAA;;;Eggerthella lenta 32-6-I 6 NA;;;[Clostridium] methylpentosum DSM 5476;;;Oxalobacter formigenes HC-1;;;Oribacterium sinus F0268;;;Ruminococcus sp. A254.MGS-254;;;Faecalibacterium prausnitzii A2-16…	Succiniclasticum ruminis,Succiniclasticum,Acidaminococcaceae,Acidaminococcales,Negativicutes,Firmicutes,Bacteria;;;Selenomonadales bacterium,unclassified Selenomonadales,unclassified Selenomonadales,Selenomonadales,Negativicutes,Firmicutes,Bacteria;;;Clostridiales bacterium UBA6473,unclassified Clostridiales,unclassified Clostridiales,Clostridiales,Clostridia,Firmicutes,Bacteria;;;Eubacterium sp.…
GTGCGVPGVMASR	pepa5d3448	a5.b59.a1,a5.b74.a1,a5.b82.a1,a5.b99.a1,a5.c113.a1,a5.c127.a1,a5.c136.a1,a5.c165.a1,a5.c214.a1,a5.c216.a1,a5.c240.a1,a5.c275.a1,a5.c316.a1,a5.c322.a1,a5.c337.a1,a5.c383.a1,a5.c401.a1,a5.c401.a2,a5.c425.a1,a5.c431.a1,a5.c471.a1,a5.c539.a1,a5.c640.a1,a5.c676.a1,a5.c708.a1,a5.c751.a1,a5.c767.a1,a5.d1287.a1,a5.d1431.a1,a5.d1843.a1	763577454-stool1_revised_scaffold10724_1_gene41071,MH0125_GL0010030,MH0227_GL0074438,O2.UC20-1_GL0001417,MH0161_GL0046775,MH0272_GL0213810,NOM020_GL0035760,MH0083_GL0068294,DLM001_GL0039591,MH0188_GL0202005,O2.UC20-1_GL0175390,V1.UC52-1_GL0116524,O2.UC15-1_GL0148865,MH0137_GL0056541,O2.UC15-0_GL0096876,O2.UC11-1_GL0006624,MH0239_GL0167705,O2.UC48-0_GL0140937,HT14A_GL0103852,MH0318_GL0248329,O2.UC…	0	1	0	0	0	0	0	0	0	0	Oribacterium sinus F0268;;;Faecalibacterium prausnitzii A2-165;;;Faecalibacterium prausnitzii SL3/3;;;Ruminococcus flavefaciens XPD3002;;;Subdoligranulum sp. APC924/74;;;Faecalibacterium prausnitzii CNCM I 4541;;;Faecalibacterium prausnitzii APC918/95b;;;Faecalibacterium prausnitzii AHMP21;;;[Eubacterium] hallii DSM 3353;;;Ruminococcaceae bacterium UBA3818;;;Faecalibacterium prausnitzii CNCM I 45…	Oribacterium sinus,Oribacterium,Lachnospiraceae,Clostridiales,Clostridia,Firmicutes,Bacteria;;;Faecalibacterium prausnitzii,Faecalibacterium,Ruminococcaceae,Clostridiales,Clostridia,Firmicutes,Bacteria;;;Ruminococcus flavefaciens,Ruminococcus,Ruminococcaceae,Clostridiales,Clostridia,Firmicutes,Bacteria;;;Subdoligranulum sp. APC924/74,Subdoligranulum,Ruminococcaceae,Clostridiales,Clostridia,Firmic…
GTPIVFINR	pepb78c167	b78.a2.a1,b78.a5.a1,b78.a6.a1,b78.a7.a1,b78.b10.a1,b78.b11.a1,b78.b12.a1,b78.b14.a1,b78.b20.a1,b78.b31.a1,b78.b35.a1	DLF002_GL0036840,O2.UC8-1_GL0146486,MH0027_GL0019557,763982056-stool1_revised_scaffold11395_2_gene120604,SZEY-37A_GL0047230,MH0150_GL0118451,T2D-34A_GL0081068,MH0017_GL0001406,V1.FI13_GL0099757,DLM011_GL0025504,MH0371_GL0073777	1	0	0	0	0	0	0	0	0	0	Faecalibacterium prausnitzii CNCM I 4541;;;Faecalibacterium prausnitzii CNCM I 4543;;;uncultured Faecalibacterium sp. 2789STDY5608870;;;Faecalibacterium prausnitzii APC922/41-1;;;Faecalibacterium prausnitzii APC924/119;;;Faecalibacterium prausnitzii APC942/18-1;;;Faecalibacterium prausnitzii APC942/8-14-2;;;Faecalibacterium prausnitzii CNCM I 4644;;;Faecalibacterium prausnitzii APC923/61-1	Faecalibacterium prausnitzii,Faecalibacterium,Ruminococcaceae,Clostridiales,Clostridia,Firmicutes,Bacteria;;;uncultured Faecalibacterium sp.,Faecalibacterium,Ruminococcaceae,Clostridiales,Clostridia,Firmicutes,Bacteria
GTTWQATPGLF	pepc207c168	c207.a1.a1,c207.a2.a1,c207.a3.a1,c207.a4.a1,c207.a5.a1,c207.a6.a1,c207.a7.a1,c207.a8.a1,c207.a9.a1,c207.b11.a1,c207.b15.a1,c207.b18.a1,c207.b21.a1,c207.b24.a1,c207.b28.a1,c207.b28.a2,c207.b30.a1,c207.b36.a1	MH0092_GL0036208,MH0195_GL0071260,T2D-87A_GL0006463,MH0161_GL0134265,MH0410_GL0054374,MH0335_GL0008632,MH0085_GL0001759,MH0368_GL0003216,MH0055_GL0023846,MH0448_GL0204434,MH0060_GL0052085,MH0089_GL0077559,MH0160_GL0075800,MH0227_GL0034167,MH0131_GL0075351,MH0167_GL0068038,V1.CD1-3-PN_GL0126808,MH0275_GL0069509	0	0	1	0	0	0	0	0	0	0	Faecalibacterium prausnitzii 942/30-2;;;Faecalibacterium prausnitzii CNCM I 4541;;;Faecalibacterium prausnitzii Indica;;;Eubacterium sp. CAG:248;;;Faecalibacterium prausnitzii SL3/3;;;Eubacterium sp. CAG:38;;;Faecalibacterium prausnitzii CNCM I 4542;;;Faecalibacterium prausnitzii AHMP21;;;Faecalibacterium prausnitzii APC923/51-1;;;Clostridiales bacterium 59_14;;;Eubacterium sp. 41_20;;;Faecalibac…	Faecalibacterium prausnitzii,Faecalibacterium,Ruminococcaceae,Clostridiales,Clostridia,Firmicutes,Bacteria;;;Eubacterium sp. CAG:248,Eubacterium,Eubacteriaceae,Clostridiales,Clostridia,Firmicutes,Bacteria;;;Eubacterium sp. CAG:38,Eubacterium,Eubacteriaceae,Clostridiales,Clostridia,Firmicutes,Bacteria;;;Clostridiales bacterium 59_14,unclassified Clostridiales,unclassified Clostridiales,Clostridial…
GTTWQATPGLFAYR	pepc207c169	c207.a1.a1,c207.a2.a1,c207.a3.a1,c207.a4.a1,c207.a5.a1,c207.a6.a1,c207.a7.a1,c207.a8.a1,c207.a9.a1,c207.b11.a1,c207.b15.a1,c207.b18.a1,c207.b21.a1,c207.b24.a1,c207.b28.a1,c207.b28.a2,c207.b30.a1,c207.b36.a1	MH0092_GL0036208,MH0195_GL0071260,T2D-87A_GL0006463,MH0161_GL0134265,MH0410_GL0054374,MH0335_GL0008632,MH0085_GL0001759,MH0368_GL0003216,MH0055_GL0023846,MH0448_GL0204434,MH0060_GL0052085,MH0089_GL0077559,MH0160_GL0075800,MH0227_GL0034167,MH0131_GL0075351,MH0167_GL0068038,V1.CD1-3-PN_GL0126808,MH0275_GL0069509	0	0	1	0	0	0	0	0	0	0	Faecalibacterium prausnitzii 942/30-2;;;Faecalibacterium prausnitzii CNCM I 4541;;;Faecalibacterium prausnitzii Indica;;;Eubacterium sp. CAG:248;;;Faecalibacterium prausnitzii SL3/3;;;Eubacterium sp. CAG:38;;;Faecalibacterium prausnitzii CNCM I 4542;;;Faecalibacterium prausnitzii AHMP21;;;Faecalibacterium prausnitzii APC923/51-1;;;Clostridiales bacterium 59_14;;;Eubacterium sp. 41_20;;;Faecalibac…	Faecalibacterium prausnitzii,Faecalibacterium,Ruminococcaceae,Clostridiales,Clostridia,Firmicutes,Bacteria;;;Eubacterium sp. CAG:248,Eubacterium,Eubacteriaceae,Clostridiales,Clostridia,Firmicutes,Bacteria;;;Eubacterium sp. CAG:38,Eubacterium,Eubacteriaceae,Clostridiales,Clostridia,Firmicutes,Bacteria;;;Clostridiales bacterium 59_14,unclassified Clostridiales,unclassified Clostridiales,Clostridial…
GTTWQATPGLFAYRR	pepc207c170	c207.a1.a1,c207.a2.a1,c207.a3.a1,c207.a4.a1,c207.a5.a1,c207.a6.a1,c207.a7.a1,c207.a8.a1,c207.a9.a1,c207.b11.a1,c207.b15.a1,c207.b18.a1,c207.b21.a1,c207.b24.a1,c207.b28.a1,c207.b28.a2,c207.b30.a1,c207.b36.a1	MH0092_GL0036208,MH0195_GL0071260,T2D-87A_GL0006463,MH0161_GL0134265,MH0410_GL0054374,MH0335_GL0008632,MH0085_GL0001759,MH0368_GL0003216,MH0055_GL0023846,MH0448_GL0204434,MH0060_GL0052085,MH0089_GL0077559,MH0160_GL0075800,MH0227_GL0034167,MH0131_GL0075351,MH0167_GL0068038,V1.CD1-3-PN_GL0126808,MH0275_GL0069509	0	0	1	0	0	0	0	0	0	0	Faecalibacterium prausnitzii 942/30-2;;;Faecalibacterium prausnitzii CNCM I 4541;;;Faecalibacterium prausnitzii Indica;;;Eubacterium sp. CAG:248;;;Faecalibacterium prausnitzii SL3/3;;;Eubacterium sp. CAG:38;;;Faecalibacterium prausnitzii CNCM I 4542;;;Faecalibacterium prausnitzii AHMP21;;;Faecalibacterium prausnitzii APC923/51-1;;;Clostridiales bacterium 59_14;;;Eubacterium sp. 41_20;;;Faecalibac…	Faecalibacterium prausnitzii,Faecalibacterium,Ruminococcaceae,Clostridiales,Clostridia,Firmicutes,Bacteria;;;Eubacterium sp. CAG:248,Eubacterium,Eubacteriaceae,Clostridiales,Clostridia,Firmicutes,Bacteria;;;Eubacterium sp. CAG:38,Eubacterium,Eubacteriaceae,Clostridiales,Clostridia,Firmicutes,Bacteria;;;Clostridiales bacterium 59_14,unclassified Clostridiales,unclassified Clostridiales,Clostridial…
GVDALKEAVQNVVDGK	pepb78c171	b78.a2.a1,b78.a5.a1,b78.a6.a1	DLF002_GL0036840,O2.UC8-1_GL0146486,MH0027_GL0019557	1	0	0	0	0	0	0	0	0	0	Faecalibacterium prausnitzii CNCM I 4543;;;Faecalibacterium prausnitzii APC922/41-1;;;Faecalibacterium prausnitzii APC942/8-14-2	Faecalibacterium prausnitzii,Faecalibacterium,Ruminococcaceae,Clostridiales,Clostridia,Firmicutes,Bacteria
HCSFELK	pepa1d3825	a1.c321.a1,a1.c341.a1,a1.c348.a1,a1.d1053.a1,a1.d1132.a1	MH0160_GL0096898,MH0271_GL0027344,MH0127_GL0074458,764892411-stool1_revised_scaffold6468_1_gene69741,MH0145_GL0083869	0	0	0	1	0	0	0	0	0	0	Faecalibacterium prausnitzii CNCM I 4540;;;Faecalibacterium prausnitzii CNCM I 4543;;;Faecalibacterium prausnitzii ATCC 27768;;;Faecalibacterium prausnitzii APC942/18-1;;;Faecalibacterium prausnitzii AHMP21	Faecalibacterium prausnitzii,Faecalibacterium,Ruminococcaceae,Clostridiales,Clostridia,Firmicutes,Bacteria
HQELQPIPAR	pepa1d3928	a1.c321.a1,a1.c341.a1,a1.c348.a1,a1.c374.a1,a1.c470.a1,a1.c487.a1,a1.c729.a1,a1.c883.a1,a1.c950.a1,a1.d1132.a1,a1.d1237.a1,a1.d1377.a1	MH0160_GL0096898,MH0271_GL0027344,MH0127_GL0074458,MH0290_GL0118214,MH0448_GL0214663,MH0088_GL0022202,MH0268_GL0135788,MH0433_GL0108060,N020A_GL0121908,MH0145_GL0083869,NLF007_GL0016821,MH0224_GL0018853	0	0	0	1	0	0	0	0	0	0	Faecalibacterium prausnitzii Indica;;;Faecalibacterium prausnitzii CNCM I 4543;;;Faecalibacterium prausnitzii ATCC 27768;;;Faecalibacterium prausnitzii APC942/18-1;;;Clostridiales bacterium UBA7081;;;Faecalibacterium prausnitzii CNCM I 4541;;;Faecalibacterium prausnitzii AHMP21;;;Anaeromassilibacillus sp. An172;;;uncultured Faecalibacterium sp. 2789STDY5608870;;;Faecalibacterium prausnitzii CNCM …	Faecalibacterium prausnitzii,Faecalibacterium,Ruminococcaceae,Clostridiales,Clostridia,Firmicutes,Bacteria;;;Clostridiales bacterium UBA7081,unclassified Clostridiales,unclassified Clostridiales,Clostridiales,Clostridia,Firmicutes,Bacteria;;;Anaeromassilibacillus sp. An172,Anaeromassilibacillus,Ruminococcaceae,Clostridiales,Clostridia,Firmicutes,Bacteria;;;uncultured Faecalibacterium sp.,Faecalib…
IALAGNPNCGK	pepa5d3914	a5.b59.a1,a5.b74.a1,a5.b82.a1,a5.b99.a1,a5.c113.a1,a5.c127.a1,a5.c128.a1,a5.c136.a1,a5.c156.a1,a5.c164.a1,a5.c165.a1,a5.c179.a1,a5.c187.a1,a5.c196.a1,a5.c206.a1,a5.c207.a1,a5.c214.a1,a5.c215.a1,a5.c216.a1,a5.c218.a1,a5.c240.a1,a5.c241.a1,a5.c242.a1,a5.c250.a1,a5.c251.a1,a5.c254.a1,a5.c259.a1,a5.c275.a1,a5.c276.a1,a5.c277.a1,a5.c279.a1,a5.c291.a1,a5.c300.a1,a5.c301.a1,a5.c316.a1,a5.c317.a1,a5.c318…	763577454-stool1_revised_scaffold10724_1_gene41071,MH0125_GL0010030,MH0227_GL0074438,O2.UC20-1_GL0001417,MH0161_GL0046775,MH0272_GL0213810,MH0092_GL0019626,NOM020_GL0035760,O2.UC2-2_GL0069758,MH0424_GL0016584,MH0083_GL0068294,O2.UC2-2_GL0111881,O2.UC21-0_GL0020491,O2.CD1-0-PT_GL0023218,MH0272_GL0021237,MH0458_GL0155334,DLM001_GL0039591,O2.UC15-1_GL0011819,MH0188_GL0202005,MH0002_GL0042445,O2.UC20…	0	1	0	0	0	0	0	0	0	0	Succiniclasticum ruminis DSM 11005;;;Clostridiales bacterium 1_7_47FAA;;;Eggerthella lenta 32-6-I 6 NA;;;[Clostridium] methylpentosum DSM 5476;;;Ruminococcus sp. A254.MGS-254;;;Faecalibacterium prausnitzii A2-165;;;Firmicutes bacterium CAG:94;;;Collinsella stercoris DSM 13279;;;Catabacter sp. UBA1685;;;Faecalibacterium prausnitzii SL3/3;;;uncultured Roseburia sp. 2789STDY5608886;;;Ruminococcus fl…	Succiniclasticum ruminis,Succiniclasticum,Acidaminococcaceae,Acidaminococcales,Negativicutes,Firmicutes,Bacteria;;;Clostridiales bacterium 1_7_47FAA,unclassified Clostridiales,unclassified Clostridiales,Clostridiales,Clostridia,Firmicutes,Bacteria;;;Eggerthella lenta,Eggerthella,Eggerthellaceae,Eggerthellales,Coriobacteriia,Actinobacteria,Bacteria;;;[Clostridium] methylpentosum,Ruminiclostridium,…
IDEHIKDCEK	pepa5d4003	a5.b59.a1,a5.b99.a1	763577454-stool1_revised_scaffold10724_1_gene41071,O2.UC20-1_GL0001417	0	1	0	0	0	0	0	0	0	0	Faecalibacterium prausnitzii A2-165;;;Faecalibacterium prausnitzii CNCM I 4541	Faecalibacterium prausnitzii,Faecalibacterium,Ruminococcaceae,Clostridiales,Clostridia,Firmicutes,Bacteria
IDMSNAGPYDQGLNESFQNAFK	pepc207c182	c207.a1.a1,c207.a3.a1,c207.a5.a1,c207.b11.a1	MH0092_GL0036208,T2D-87A_GL0006463,MH0410_GL0054374,MH0448_GL0204434	0	0	1	0	0	0	0	0	0	0	Faecalibacterium prausnitzii SL3/3;;;Faecalibacterium prausnitzii APC923/61-1;;;Faecalibacterium prausnitzii APC923/51-1;;;Faecalibacterium prausnitzii CNCM I 4542	Faecalibacterium prausnitzii,Faecalibacterium,Ruminococcaceae,Clostridiales,Clostridia,Firmicutes,Bacteria
IDMSNAGPYDQGLNESFQNAFKDYFTGTVDEDTAK	pepc207c188	c207.a3.a1	T2D-87A_GL0006463	0	0	1	0	0	0	0	0	0	0	Faecalibacterium prausnitzii CNCM I 4542	Faecalibacterium prausnitzii,Faecalibacterium,Ruminococcaceae,Clostridiales,Clostridia,Firmicutes,Bacteria
IEVVFCNNDAMALGALQSIEQAGR	pepb78c185	b78.a2.a1,b78.a5.a1,b78.a6.a1	DLF002_GL0036840,O2.UC8-1_GL0146486,MH0027_GL0019557	1	0	0	0	0	0	0	0	0	0	Faecalibacterium prausnitzii CNCM I 4543;;;Faecalibacterium prausnitzii APC922/41-1;;;Faecalibacterium prausnitzii APC942/8-14-2	Faecalibacterium prausnitzii,Faecalibacterium,Ruminococcaceae,Clostridiales,Clostridia,Firmicutes,Bacteria
IGPITIVDHSK	pepa1d4376	a1.c348.a1	MH0127_GL0074458	0	0	0	1	0	0	0	0	0	0	Faecalibacterium prausnitzii CNCM I 4543	Faecalibacterium prausnitzii,Faecalibacterium,Ruminococcaceae,Clostridiales,Clostridia,Firmicutes,Bacteria
ILDEPTSSLTANEVESLFR	pepa1d4468	a1.c321.a1,a1.c341.a1,a1.c348.a1,a1.c374.a1,a1.c470.a1,a1.c487.a1,a1.c729.a1,a1.d1053.a1,a1.d1132.a1	MH0160_GL0096898,MH0271_GL0027344,MH0127_GL0074458,MH0290_GL0118214,MH0448_GL0214663,MH0088_GL0022202,MH0268_GL0135788,764892411-stool1_revised_scaffold6468_1_gene69741,MH0145_GL0083869	0	0	0	1	0	0	0	0	0	0	Faecalibacterium prausnitzii CNCM I 4540;;;Faecalibacterium prausnitzii Indica;;;Faecalibacterium prausnitzii CNCM I 4543;;;Faecalibacterium prausnitzii ATCC 27768;;;Faecalibacterium prausnitzii APC942/18-1;;;Faecalibacterium prausnitzii CNCM I 4541;;;Faecalibacterium prausnitzii AHMP21;;;uncultured Faecalibacterium sp. 2789STDY5608870	Faecalibacterium prausnitzii,Faecalibacterium,Ruminococcaceae,Clostridiales,Clostridia,Firmicutes,Bacteria;;;uncultured Faecalibacterium sp.,Faecalibacterium,Ruminococcaceae,Clostridiales,Clostridia,Firmicutes,Bacteria
ILDLVATNK	pepa1d4470	a1.c341.a1,a1.c348.a1,a1.c374.a1	MH0271_GL0027344,MH0127_GL0074458,MH0290_GL0118214	0	0	0	1	0	0	0	0	0	0	Faecalibacterium prausnitzii CNCM I 4543;;;Faecalibacterium prausnitzii AHMP21;;;Faecalibacterium prausnitzii CNCM I 4541	Faecalibacterium prausnitzii,Faecalibacterium,Ruminococcaceae,Clostridiales,Clostridia,Firmicutes,Bacteria
ILDLVATNKEK	pepa1d4471	a1.c341.a1,a1.c348.a1,a1.c374.a1	MH0271_GL0027344,MH0127_GL0074458,MH0290_GL0118214	0	0	0	1	0	0	0	0	0	0	Faecalibacterium prausnitzii CNCM I 4543;;;Faecalibacterium prausnitzii AHMP21;;;Faecalibacterium prausnitzii CNCM I 4541	Faecalibacterium prausnitzii,Faecalibacterium,Ruminococcaceae,Clostridiales,Clostridia,Firmicutes,Bacteria
IMCKGDPENIDAQYR	pepb78c194	b78.a1.a1,b78.a2.a1,b78.a3.a1,b78.a4.a1,b78.a5.a1,b78.a6.a1,b78.a7.a1,b78.a8.a1,b78.a9.a1,b78.b10.a1,b78.b11.a1,b78.b12.a1,b78.b14.a1,b78.b20.a1	MH0110_GL0062648,DLF002_GL0036840,MH0188_GL0148660,O2.UC31-0_GL0049939,O2.UC8-1_GL0146486,MH0027_GL0019557,763982056-stool1_revised_scaffold11395_2_gene120604,MH0073_GL0054125,O2.UC27-2_GL0104385,SZEY-37A_GL0047230,MH0150_GL0118451,T2D-34A_GL0081068,MH0017_GL0001406,V1.FI13_GL0099757	1	0	0	0	0	0	0	0	0	0	Faecalibacterium prausnitzii CNCM I 4541;;;Faecalibacterium prausnitzii CNCM I 4543;;;Faecalibacterium prausnitzii APC922/41-1;;;Faecalibacterium prausnitzii APC942/18-1;;;uncultured Faecalibacterium sp. 2789STDY5608870;;;Faecalibacterium prausnitzii APC924/119;;;Faecalibacterium prausnitzii L2-6;;;Faecalibacterium prausnitzii CNCM I 4542;;;Faecalibacterium prausnitzii APC918/95b;;;Faecalibacteri…	Faecalibacterium prausnitzii,Faecalibacterium,Ruminococcaceae,Clostridiales,Clostridia,Firmicutes,Bacteria;;;uncultured Faecalibacterium sp.,Faecalibacterium,Ruminococcaceae,Clostridiales,Clostridia,Firmicutes,Bacteria
IMDMGITK	pepd3167a5	d3167.a1.a1,d3167.a2.a1,d3167.a3.a1,d3167.a5.a1,d3167.a6.a1,d3167.a7.a1,d3167.a8.a1,d3167.a9.a1,d3167.b10.a1,d3167.b10.a2,d3167.b10.a3,d3167.b10.a4,d3167.b11.a1,d3167.b11.a2,d3167.b11.a3,d3167.b11.a4,d3167.b12.a1,d3167.b12.a2,d3167.b13.a1,d3167.b14.a1,d3167.b15.a1,d3167.b16.a1,d3167.b17.a1,d3167.b17.a2,d3167.b18.a1,d3167.b19.a1	MH0186_GL0064698,SZEY-30A_GL0046992,MH0179_GL0007580,MH0336_GL0093615,HT14A_GL0103851,MH0292_GL0096750,O2.UC36-0_GL0001912,O2.UC5-0_GL0018043,DOM026_GL0067117,MH0012_GL0040808,MH0262_GL0124631,SZEY-10A_GL0086800,MH0265_GL0082302,MH0383_GL0032230,NLM004_GL0070144,V1.UC47-4_GL0012279,MH0006_GL0170400,MH0268_GL0099638,MH0446_GL0094409,MH0448_GL0180384,V1.FI17_GL0012461,V1.UC50-1_GL0162082,MH0220_GL0…	0	0	0	0	0	0	1	0	0	0	Eubacteriaceae bacterium CHKCI004 CHKC4;;;uncultured Clostridiales bacterium RUG491;;;Clostridium sp. CAG:43;;;Clostridium sp. CAG:448;;;Anaerostipes hadrus SSC/2;;;Blautia obeum 2789STDY5834957;;;Mageeibacillus sp. UBA6976;;;Ruminococcaceae bacterium UBA5891;;;Streptococcus salivarius M18;;;Eggerthella sp. CAG:298;;;uncultured Blautia sp. 2789STDY5608796;;;Coprococcus catus GD/7;;;Streptococcus …	Eubacteriaceae bacterium CHKCI004,unclassified Eubacteriaceae,Eubacteriaceae,Clostridiales,Clostridia,Firmicutes,Bacteria;;;uncultured Clostridiales bacterium,unclassified Clostridiales,unclassified Clostridiales,Clostridiales,Clostridia,Firmicutes,Bacteria;;;Clostridium sp. CAG:43,Clostridium,Clostridiaceae,Clostridiales,Clostridia,Firmicutes,Bacteria;;;Clostridium sp. CAG:448,Clostridium,Clostr…
ITYIMCK	pepb78c205,pepb78c206	b78.a1.a1,b78.a2.a1,b78.a3.a1,b78.a4.a1,b78.a5.a1,b78.a6.a1,b78.a7.a1,b78.a8.a1,b78.a9.a1,b78.b10.a1,b78.b12.a1,b78.b14.a1	MH0110_GL0062648,DLF002_GL0036840,MH0188_GL0148660,O2.UC31-0_GL0049939,O2.UC8-1_GL0146486,MH0027_GL0019557,763982056-stool1_revised_scaffold11395_2_gene120604,MH0073_GL0054125,O2.UC27-2_GL0104385,SZEY-37A_GL0047230,T2D-34A_GL0081068,MH0017_GL0001406	1	0	0	0	0	0	0	0	0	0	Faecalibacterium prausnitzii CNCM I 4541;;;Faecalibacterium prausnitzii CNCM I 4543;;;Faecalibacterium prausnitzii APC922/41-1;;;Faecalibacterium prausnitzii APC942/18-1;;;uncultured Faecalibacterium sp. 2789STDY5608870;;;Faecalibacterium prausnitzii L2-6;;;Faecalibacterium prausnitzii CNCM I 4542;;;Faecalibacterium prausnitzii APC918/95b;;;Faecalibacterium prausnitzii APC942/8-14-2;;;Faecalibact…	Faecalibacterium prausnitzii,Faecalibacterium,Ruminococcaceae,Clostridiales,Clostridia,Firmicutes,Bacteria;;;uncultured Faecalibacterium sp.,Faecalibacterium,Ruminococcaceae,Clostridiales,Clostridia,Firmicutes,Bacteria
ITYIMCKGDPENIDAQYR	pepb78c207,pepb78c208	b78.a1.a1,b78.a2.a1,b78.a3.a1,b78.a4.a1,b78.a5.a1,b78.a6.a1,b78.a7.a1,b78.a8.a1,b78.a9.a1,b78.b10.a1,b78.b12.a1,b78.b14.a1	MH0110_GL0062648,DLF002_GL0036840,MH0188_GL0148660,O2.UC31-0_GL0049939,O2.UC8-1_GL0146486,MH0027_GL0019557,763982056-stool1_revised_scaffold11395_2_gene120604,MH0073_GL0054125,O2.UC27-2_GL0104385,SZEY-37A_GL0047230,T2D-34A_GL0081068,MH0017_GL0001406	1	0	0	0	0	0	0	0	0	0	Faecalibacterium prausnitzii CNCM I 4541;;;Faecalibacterium prausnitzii CNCM I 4543;;;Faecalibacterium prausnitzii APC922/41-1;;;Faecalibacterium prausnitzii APC942/18-1;;;uncultured Faecalibacterium sp. 2789STDY5608870;;;Faecalibacterium prausnitzii L2-6;;;Faecalibacterium prausnitzii CNCM I 4542;;;Faecalibacterium prausnitzii APC918/95b;;;Faecalibacterium prausnitzii APC942/8-14-2;;;Faecalibact…	Faecalibacterium prausnitzii,Faecalibacterium,Ruminococcaceae,Clostridiales,Clostridia,Firmicutes,Bacteria;;;uncultured Faecalibacterium sp.,Faecalibacterium,Ruminococcaceae,Clostridiales,Clostridia,Firmicutes,Bacteria
IYQFADNFMTLYR	pepb78c211	b78.b22.a1,b78.b33.a1	MH0006_GL0110092,MH0434_GL0177929	1	0	0	0	0	0	0	0	0	0	Clostridium sp. CAG:43;;;Faecalibacterium sp. An121	Clostridium sp. CAG:43,Clostridium,Clostridiaceae,Clostridiales,Clostridia,Firmicutes,Bacteria;;;Faecalibacterium sp. An121,Faecalibacterium,Ruminococcaceae,Clostridiales,Clostridia,Firmicutes,Bacteria
KEKPDAILNIIDGTNIER	pepa5d5169	a5.b59.a1,a5.b74.a1,a5.b82.a1,a5.b99.a1,a5.c113.a1,a5.c127.a1,a5.c136.a1,a5.c207.a1,a5.c214.a1	763577454-stool1_revised_scaffold10724_1_gene41071,MH0125_GL0010030,MH0227_GL0074438,O2.UC20-1_GL0001417,MH0161_GL0046775,MH0272_GL0213810,NOM020_GL0035760,MH0458_GL0155334,DLM001_GL0039591	0	1	0	0	0	0	0	0	0	0	Faecalibacterium prausnitzii A2-165;;;Faecalibacterium prausnitzii SL3/3;;;Faecalibacterium prausnitzii CNCM I 4541;;;Faecalibacterium prausnitzii AHMP21;;;Faecalibacterium prausnitzii CNCM I 4542;;;Faecalibacterium prausnitzii APC942/32-1;;;Faecalibacterium prausnitzii APC942/18-1;;;Faecalibacterium prausnitzii APC918/95b	Faecalibacterium prausnitzii,Faecalibacterium,Ruminococcaceae,Clostridiales,Clostridia,Firmicutes,Bacteria
KGDPENIDAQYR	pepb78c224	b78.a1.a1,b78.a2.a1,b78.a3.a1,b78.a4.a1,b78.a5.a1,b78.a6.a1,b78.a7.a1,b78.a8.a1,b78.a9.a1,b78.b10.a1,b78.b11.a1,b78.b12.a1,b78.b14.a1,b78.b20.a1	MH0110_GL0062648,DLF002_GL0036840,MH0188_GL0148660,O2.UC31-0_GL0049939,O2.UC8-1_GL0146486,MH0027_GL0019557,763982056-stool1_revised_scaffold11395_2_gene120604,MH0073_GL0054125,O2.UC27-2_GL0104385,SZEY-37A_GL0047230,MH0150_GL0118451,T2D-34A_GL0081068,MH0017_GL0001406,V1.FI13_GL0099757	1	0	0	0	0	0	0	0	0	0	Faecalibacterium prausnitzii CNCM I 4541;;;Faecalibacterium prausnitzii CNCM I 4543;;;Faecalibacterium prausnitzii APC922/41-1;;;Faecalibacterium prausnitzii APC942/18-1;;;uncultured Faecalibacterium sp. 2789STDY5608870;;;Faecalibacterium prausnitzii APC924/119;;;Faecalibacterium prausnitzii L2-6;;;Faecalibacterium prausnitzii CNCM I 4542;;;Faecalibacterium prausnitzii APC918/95b;;;Faecalibacteri…	Faecalibacterium prausnitzii,Faecalibacterium,Ruminococcaceae,Clostridiales,Clostridia,Firmicutes,Bacteria;;;uncultured Faecalibacterium sp.,Faecalibacterium,Ruminococcaceae,Clostridiales,Clostridia,Firmicutes,Bacteria
KGEILGVAGLVGAQR	pepa1d5309	a1.c321.a1,a1.c341.a1,a1.c348.a1,a1.c374.a1,a1.c470.a1,a1.c487.a1,a1.c694.a1	MH0160_GL0096898,MH0271_GL0027344,MH0127_GL0074458,MH0290_GL0118214,MH0448_GL0214663,MH0088_GL0022202,V1.CD24-0_GL0133605	0	0	0	1	0	0	0	0	0	0	Faecalibacterium prausnitzii Indica;;;Faecalibacterium prausnitzii CNCM I 4543;;;Faecalibacterium prausnitzii APC942/18-1;;;Faecalibacterium prausnitzii AHMP21;;;Faecalibacterium prausnitzii CNCM I 4541;;;uncultured Faecalibacterium sp. 2789STDY5608870;;;Gemmiger formicilis ATCC 27749	Faecalibacterium prausnitzii,Faecalibacterium,Ruminococcaceae,Clostridiales,Clostridia,Firmicutes,Bacteria;;;uncultured Faecalibacterium sp.,Faecalibacterium,Ruminococcaceae,Clostridiales,Clostridia,Firmicutes,Bacteria;;;Gemmiger formicilis,Gemmiger,Ruminococcaceae,Clostridiales,Clostridia,Firmicutes,Bacteria
KGPIMLDDKK	pepa1d5331,pepa1d5332	a1.c321.a1,a1.c341.a1,a1.c348.a1	MH0160_GL0096898,MH0271_GL0027344,MH0127_GL0074458	0	0	0	1	0	0	0	0	0	0	Faecalibacterium prausnitzii CNCM I 4543;;;Faecalibacterium prausnitzii APC942/18-1;;;Faecalibacterium prausnitzii AHMP21	Faecalibacterium prausnitzii,Faecalibacterium,Ruminococcaceae,Clostridiales,Clostridia,Firmicutes,Bacteria
KIALAGNPNCGK	pepa5d5248	a5.b59.a1,a5.b74.a1,a5.b82.a1,a5.b99.a1,a5.c113.a1,a5.c127.a1,a5.c128.a1,a5.c136.a1,a5.c156.a1,a5.c164.a1,a5.c165.a1,a5.c179.a1,a5.c187.a1,a5.c196.a1,a5.c206.a1,a5.c207.a1,a5.c214.a1,a5.c215.a1,a5.c216.a1,a5.c218.a1,a5.c240.a1,a5.c241.a1,a5.c242.a1,a5.c250.a1,a5.c251.a1,a5.c259.a1,a5.c275.a1,a5.c276.a1,a5.c277.a1,a5.c291.a1,a5.c300.a1,a5.c301.a1,a5.c317.a1,a5.c318.a1,a5.c321.a1,a5.c336.a1,a5.c360…	763577454-stool1_revised_scaffold10724_1_gene41071,MH0125_GL0010030,MH0227_GL0074438,O2.UC20-1_GL0001417,MH0161_GL0046775,MH0272_GL0213810,MH0092_GL0019626,NOM020_GL0035760,O2.UC2-2_GL0069758,MH0424_GL0016584,MH0083_GL0068294,O2.UC2-2_GL0111881,O2.UC21-0_GL0020491,O2.CD1-0-PT_GL0023218,MH0272_GL0021237,MH0458_GL0155334,DLM001_GL0039591,O2.UC15-1_GL0011819,MH0188_GL0202005,MH0002_GL0042445,O2.UC20…	0	1	0	0	0	0	0	0	0	0	Succiniclasticum ruminis DSM 11005;;;Clostridiales bacterium 1_7_47FAA;;;[Clostridium] methylpentosum DSM 5476;;;Ruminococcus sp. A254.MGS-254;;;Faecalibacterium prausnitzii A2-165;;;Faecalibacterium prausnitzii SL3/3;;;Eubacterium rectale CAG:36;;;uncultured Ruminococcus sp. 2789STDY5834972;;;Butyrivibrio crossotus DSM 2876;;;Eubacterium sp. CAG:248;;;Firmicutes bacterium CAG:95;;;Firmicutes bac…	Succiniclasticum ruminis,Succiniclasticum,Acidaminococcaceae,Acidaminococcales,Negativicutes,Firmicutes,Bacteria;;;Clostridiales bacterium 1_7_47FAA,unclassified Clostridiales,unclassified Clostridiales,Clostridiales,Clostridia,Firmicutes,Bacteria;;;[Clostridium] methylpentosum,Ruminiclostridium,Ruminococcaceae,Clostridiales,Clostridia,Firmicutes,Bacteria;;;Ruminococcus sp. A254.MGS-254,Ruminococ…
KLSSELGCQAVEISALKGEGTEAAAK	pepa5d5301	a5.b59.a1	763577454-stool1_revised_scaffold10724_1_gene41071	0	1	0	0	0	0	0	0	0	0	Faecalibacterium prausnitzii A2-165	Faecalibacterium prausnitzii,Faecalibacterium,Ruminococcaceae,Clostridiales,Clostridia,Firmicutes,Bacteria
KNGDKIDLKK	pepa5d5384	a5.b59.a1,a5.b74.a1,a5.b82.a1,a5.b99.a1,a5.c127.a1,a5.c165.a1,a5.c207.a1,a5.c322.a1,a5.c362.a1,a5.c507.a1,a5.c843.a1,a5.c886.a1,a5.c939.a1	763577454-stool1_revised_scaffold10724_1_gene41071,MH0125_GL0010030,MH0227_GL0074438,O2.UC20-1_GL0001417,MH0272_GL0213810,MH0083_GL0068294,MH0458_GL0155334,MH0137_GL0056541,T2D-17A_GL0066376,V1.UC56-0_GL0061644,V1.UC17-2_GL0090756,MH0382_GL0108664,MH0403_GL0210414	0	1	0	0	0	0	0	0	0	0	Faecalibacterium prausnitzii A2-165;;;Subdoligranulum sp. APC924/74;;;Faecalibacterium prausnitzii CNCM I 4541;;;Faecalibacterium prausnitzii APC918/95b;;;Faecalibacterium prausnitzii CNCM I 4542;;;Faecalibacterium prausnitzii APC942/32-1;;;Firmicutes bacterium CAG:94;;;Phascolarctobacterium succinatutens CAG:287;;;Faecalibacterium prausnitzii APC942/18-1;;;Gemmiger formicilis ATCC 27749;;;Faecal…	Faecalibacterium prausnitzii,Faecalibacterium,Ruminococcaceae,Clostridiales,Clostridia,Firmicutes,Bacteria;;;Subdoligranulum sp. APC924/74,Subdoligranulum,Ruminococcaceae,Clostridiales,Clostridia,Firmicutes,Bacteria;;;Firmicutes bacterium CAG:94,unclassified Firmicutes,unclassified Firmicutes,unclassified Firmicutes,unclassified Firmicutes,Firmicutes,Bacteria;;;Phascolarctobacterium succinatutens…
KTTCQVIIGTK	pepc530c164	c530.b11.a1,c530.b12.a1	MH0423_GL0024058,MH0247_GL0054739	0	0	0	0	1	0	0	0	0	0	Faecalibacterium prausnitzii AHMP21;;;Faecalibacterium sp. CAG:82	Faecalibacterium prausnitzii,Faecalibacterium,Ruminococcaceae,Clostridiales,Clostridia,Firmicutes,Bacteria;;;Faecalibacterium sp. CAG:82,Faecalibacterium,Ruminococcaceae,Clostridiales,Clostridia,Firmicutes,Bacteria
KVAPLGDPMELTVR	pepd3167b18	d3167.a2.a1	SZEY-30A_GL0046992	0	0	0	0	0	0	1	0	0	0	Gemmiger formicilis ATCC 27749	Gemmiger formicilis,Gemmiger,Ruminococcaceae,Clostridiales,Clostridia,Firmicutes,Bacteria
KVTTENAAQYL	pepb78c236	b78.a5.a1	O2.UC8-1_GL0146486	1	0	0	0	0	0	0	0	0	0	Faecalibacterium prausnitzii APC942/8-14-2	Faecalibacterium prausnitzii,Faecalibacterium,Ruminococcaceae,Clostridiales,Clostridia,Firmicutes,Bacteria
KVVLANNNYTEVAAGVLK	pepc530c168	c530.b11.a1,c530.b24.a1	MH0423_GL0024058,V1.CD51-0_GL0140476	0	0	0	0	1	0	0	0	0	0	Faecalibacterium sp. CAG:82	Faecalibacterium sp. CAG:82,Faecalibacterium,Ruminococcaceae,Clostridiales,Clostridia,Firmicutes,Bacteria
LETETQGDINGDGK	pepb78c183	b78.a1.a1,b78.a2.a1,b78.a3.a1,b78.a4.a1,b78.a5.a1,b78.a6.a1,b78.a8.a1,b78.a9.a1,b78.b10.a1,b78.b11.a1	MH0110_GL0062648,DLF002_GL0036840,MH0188_GL0148660,O2.UC31-0_GL0049939,O2.UC8-1_GL0146486,MH0027_GL0019557,MH0073_GL0054125,O2.UC27-2_GL0104385,SZEY-37A_GL0047230,MH0150_GL0118451	1	0	0	0	0	0	0	0	0	0	Faecalibacterium prausnitzii CNCM I 4543;;;Faecalibacterium prausnitzii APC922/41-1;;;Faecalibacterium prausnitzii APC942/18-1;;;uncultured Faecalibacterium sp. 2789STDY5608870;;;Faecalibacterium prausnitzii APC924/119;;;Faecalibacterium prausnitzii L2-6;;;Faecalibacterium prausnitzii CNCM I 4542;;;Faecalibacterium prausnitzii APC918/95b;;;Faecalibacterium prausnitzii APC942/8-14-2;;;Faecalibacte…	Faecalibacterium prausnitzii,Faecalibacterium,Ruminococcaceae,Clostridiales,Clostridia,Firmicutes,Bacteria;;;uncultured Faecalibacterium sp.,Faecalibacterium,Ruminococcaceae,Clostridiales,Clostridia,Firmicutes,Bacteria
LFVEGKDVEEYYWVDYVK	pepb78c188	b78.a2.a1,b78.a6.a1	DLF002_GL0036840,MH0027_GL0019557	1	0	0	0	0	0	0	0	0	0	Faecalibacterium prausnitzii CNCM I 4543;;;Faecalibacterium prausnitzii APC922/41-1	Faecalibacterium prausnitzii,Faecalibacterium,Ruminococcaceae,Clostridiales,Clostridia,Firmicutes,Bacteria
LGSLSIAQMQMVEIAK	pepa1d4381	a1.c341.a1,a1.c348.a1,a1.c374.a1,a1.c487.a1,a1.c729.a1,a1.d1053.a1,a1.d1132.a1	MH0271_GL0027344,MH0127_GL0074458,MH0290_GL0118214,MH0088_GL0022202,MH0268_GL0135788,764892411-stool1_revised_scaffold6468_1_gene69741,MH0145_GL0083869	0	0	0	1	0	0	0	0	0	0	Faecalibacterium prausnitzii CNCM I 4540;;;Faecalibacterium prausnitzii Indica;;;Faecalibacterium prausnitzii CNCM I 4543;;;Faecalibacterium prausnitzii ATCC 27768;;;Faecalibacterium prausnitzii CNCM I 4541;;;Faecalibacterium prausnitzii AHMP21	Faecalibacterium prausnitzii,Faecalibacterium,Ruminococcaceae,Clostridiales,Clostridia,Firmicutes,Bacteria
LKGDKDVIIQDLPG	pepa5d4401	a5.b59.a1,a5.b74.a1,a5.b82.a1,a5.b99.a1,a5.c136.a1	763577454-stool1_revised_scaffold10724_1_gene41071,MH0125_GL0010030,MH0227_GL0074438,O2.UC20-1_GL0001417,NOM020_GL0035760	0	1	0	0	0	0	0	0	0	0	Faecalibacterium prausnitzii A2-165;;;Faecalibacterium prausnitzii CNCM I 4541;;;Faecalibacterium prausnitzii CNCM I 4542;;;Faecalibacterium prausnitzii APC918/95b	Faecalibacterium prausnitzii,Faecalibacterium,Ruminococcaceae,Clostridiales,Clostridia,Firmicutes,Bacteria
LKGDKDVIIQDLPGI	pepa5d4402	a5.b59.a1,a5.b74.a1,a5.b82.a1,a5.b99.a1,a5.c136.a1	763577454-stool1_revised_scaffold10724_1_gene41071,MH0125_GL0010030,MH0227_GL0074438,O2.UC20-1_GL0001417,NOM020_GL0035760	0	1	0	0	0	0	0	0	0	0	Faecalibacterium prausnitzii A2-165;;;Faecalibacterium prausnitzii CNCM I 4541;;;Faecalibacterium prausnitzii CNCM I 4542;;;Faecalibacterium prausnitzii APC918/95b	Faecalibacterium prausnitzii,Faecalibacterium,Ruminococcaceae,Clostridiales,Clostridia,Firmicutes,Bacteria
LKGDKDVIIQDLPGIY	pepa5d4403	a5.b59.a1,a5.b74.a1,a5.b82.a1,a5.b99.a1,a5.c136.a1	763577454-stool1_revised_scaffold10724_1_gene41071,MH0125_GL0010030,MH0227_GL0074438,O2.UC20-1_GL0001417,NOM020_GL0035760	0	1	0	0	0	0	0	0	0	0	Faecalibacterium prausnitzii A2-165;;;Faecalibacterium prausnitzii CNCM I 4541;;;Faecalibacterium prausnitzii CNCM I 4542;;;Faecalibacterium prausnitzii APC918/95b	Faecalibacterium prausnitzii,Faecalibacterium,Ruminococcaceae,Clostridiales,Clostridia,Firmicutes,Bacteria
LKGDKDVIIQDLPGIYSLSPY	pepa5d4404	a5.b59.a1,a5.b74.a1,a5.b82.a1,a5.b99.a1,a5.c136.a1	763577454-stool1_revised_scaffold10724_1_gene41071,MH0125_GL0010030,MH0227_GL0074438,O2.UC20-1_GL0001417,NOM020_GL0035760	0	1	0	0	0	0	0	0	0	0	Faecalibacterium prausnitzii A2-165;;;Faecalibacterium prausnitzii CNCM I 4541;;;Faecalibacterium prausnitzii CNCM I 4542;;;Faecalibacterium prausnitzii APC918/95b	Faecalibacterium prausnitzii,Faecalibacterium,Ruminococcaceae,Clostridiales,Clostridia,Firmicutes,Bacteria
LKGDKDVIIQDLPGIYSLSPYTLEEVVSR	pepa5d4405	a5.b59.a1,a5.b74.a1,a5.b82.a1,a5.b99.a1,a5.c136.a1	763577454-stool1_revised_scaffold10724_1_gene41071,MH0125_GL0010030,MH0227_GL0074438,O2.UC20-1_GL0001417,NOM020_GL0035760	0	1	0	0	0	0	0	0	0	0	Faecalibacterium prausnitzii A2-165;;;Faecalibacterium prausnitzii CNCM I 4541;;;Faecalibacterium prausnitzii CNCM I 4542;;;Faecalibacterium prausnitzii APC918/95b	Faecalibacterium prausnitzii,Faecalibacterium,Ruminococcaceae,Clostridiales,Clostridia,Firmicutes,Bacteria
LQSIEQAGR	pepb78c203	b78.a2.a1,b78.a5.a1,b78.a6.a1	DLF002_GL0036840,O2.UC8-1_GL0146486,MH0027_GL0019557	1	0	0	0	0	0	0	0	0	0	Faecalibacterium prausnitzii CNCM I 4543;;;Faecalibacterium prausnitzii APC922/41-1;;;Faecalibacterium prausnitzii APC942/8-14-2	Faecalibacterium prausnitzii,Faecalibacterium,Ruminococcaceae,Clostridiales,Clostridia,Firmicutes,Bacteria
LSSELGCQAVEISALKGEGTEAAAK	pepa5d4758	a5.b59.a1	763577454-stool1_revised_scaffold10724_1_gene41071	0	1	0	0	0	0	0	0	0	0	Faecalibacterium prausnitzii A2-165	Faecalibacterium prausnitzii,Faecalibacterium,Ruminococcaceae,Clostridiales,Clostridia,Firmicutes,Bacteria
LTCDEAIMK	pepc207c219,pepc207c220	c207.a1.a1,c207.a2.a1,c207.a3.a1,c207.a4.a1,c207.a5.a1,c207.a6.a1,c207.a7.a1,c207.a8.a1,c207.a9.a1,c207.b11.a1,c207.b15.a1,c207.b21.a1	MH0092_GL0036208,MH0195_GL0071260,T2D-87A_GL0006463,MH0161_GL0134265,MH0410_GL0054374,MH0335_GL0008632,MH0085_GL0001759,MH0368_GL0003216,MH0055_GL0023846,MH0448_GL0204434,MH0060_GL0052085,MH0160_GL0075800	0	0	1	0	0	0	0	0	0	0	Faecalibacterium prausnitzii 942/30-2;;;Faecalibacterium prausnitzii CNCM I 4541;;;Faecalibacterium prausnitzii Indica;;;Faecalibacterium prausnitzii SL3/3;;;Faecalibacterium prausnitzii CNCM I 4542;;;Faecalibacterium prausnitzii AHMP21;;;Faecalibacterium prausnitzii APC923/51-1;;;Faecalibacterium cf. prausnitzii KLE1255;;;Faecalibacterium prausnitzii APC923/61-1	Faecalibacterium prausnitzii,Faecalibacterium,Ruminococcaceae,Clostridiales,Clostridia,Firmicutes,Bacteria
LYEYLDNWDQTTAQQDVANALAQYGEK	pepb78c210	b78.a2.a1,b78.a3.a1,b78.a5.a1,b78.a8.a1	DLF002_GL0036840,MH0188_GL0148660,O2.UC8-1_GL0146486,MH0073_GL0054125	1	0	0	0	0	0	0	0	0	0	Faecalibacterium prausnitzii CNCM I 4543;;;Faecalibacterium prausnitzii APC942/18-1;;;Faecalibacterium prausnitzii L2-6;;;Faecalibacterium prausnitzii APC942/8-14-2	Faecalibacterium prausnitzii,Faecalibacterium,Ruminococcaceae,Clostridiales,Clostridia,Firmicutes,Bacteria
MAIKVPSPK	pepa1d5620	a1.c321.a1,a1.c341.a1,a1.c348.a1,a1.c374.a1,a1.c487.a1	MH0160_GL0096898,MH0271_GL0027344,MH0127_GL0074458,MH0290_GL0118214,MH0088_GL0022202	0	0	0	1	0	0	0	0	0	0	Faecalibacterium prausnitzii Indica;;;Faecalibacterium prausnitzii CNCM I 4543;;;Faecalibacterium prausnitzii APC942/18-1;;;Faecalibacterium prausnitzii AHMP21;;;Faecalibacterium prausnitzii CNCM I 4541	Faecalibacterium prausnitzii,Faecalibacterium,Ruminococcaceae,Clostridiales,Clostridia,Firmicutes,Bacteria
MCKGDPENIDAQYR	pepb78c238,pepb78c239	b78.a1.a1,b78.a2.a1,b78.a3.a1,b78.a4.a1,b78.a5.a1,b78.a6.a1,b78.a7.a1,b78.a8.a1,b78.a9.a1,b78.b10.a1,b78.b11.a1,b78.b12.a1,b78.b14.a1,b78.b20.a1	MH0110_GL0062648,DLF002_GL0036840,MH0188_GL0148660,O2.UC31-0_GL0049939,O2.UC8-1_GL0146486,MH0027_GL0019557,763982056-stool1_revised_scaffold11395_2_gene120604,MH0073_GL0054125,O2.UC27-2_GL0104385,SZEY-37A_GL0047230,MH0150_GL0118451,T2D-34A_GL0081068,MH0017_GL0001406,V1.FI13_GL0099757	1	0	0	0	0	0	0	0	0	0	Faecalibacterium prausnitzii CNCM I 4541;;;Faecalibacterium prausnitzii CNCM I 4543;;;Faecalibacterium prausnitzii APC922/41-1;;;Faecalibacterium prausnitzii APC942/18-1;;;uncultured Faecalibacterium sp. 2789STDY5608870;;;Faecalibacterium prausnitzii APC924/119;;;Faecalibacterium prausnitzii L2-6;;;Faecalibacterium prausnitzii CNCM I 4542;;;Faecalibacterium prausnitzii APC918/95b;;;Faecalibacteri…	Faecalibacterium prausnitzii,Faecalibacterium,Ruminococcaceae,Clostridiales,Clostridia,Firmicutes,Bacteria;;;uncultured Faecalibacterium sp.,Faecalibacterium,Ruminococcaceae,Clostridiales,Clostridia,Firmicutes,Bacteria
MDEGEIEYEGEK	pepa1d5643	a1.c321.a1,a1.c348.a1,a1.c374.a1,a1.c470.a1,a1.c487.a1,a1.c729.a1,a1.c950.a1	MH0160_GL0096898,MH0127_GL0074458,MH0290_GL0118214,MH0448_GL0214663,MH0088_GL0022202,MH0268_GL0135788,N020A_GL0121908	0	0	0	1	0	0	0	0	0	0	Faecalibacterium prausnitzii Indica;;;Faecalibacterium prausnitzii CNCM I 4543;;;Faecalibacterium prausnitzii APC942/18-1;;;Faecalibacterium prausnitzii CNCM I 4541;;;uncultured Faecalibacterium sp. 2789STDY5608870;;;Faecalibacterium prausnitzii CNCM I 4542	Faecalibacterium prausnitzii,Faecalibacterium,Ruminococcaceae,Clostridiales,Clostridia,Firmicutes,Bacteria;;;uncultured Faecalibacterium sp.,Faecalibacterium,Ruminococcaceae,Clostridiales,Clostridia,Firmicutes,Bacteria
MEEIQDEVAQIK	pepd2855a7	d2855.a3.a1	763860675-stool1_revised_scaffold56069_2_gene128849	0	0	0	0	0	1	0	0	0	0	Faecalibacterium prausnitzii AHMP21	Faecalibacterium prausnitzii,Faecalibacterium,Ruminococcaceae,Clostridiales,Clostridia,Firmicutes,Bacteria
MLSGFDDAYR	pepc207c250,pepc207c251	c207.a1.a1,c207.a2.a1,c207.a3.a1,c207.a4.a1,c207.a5.a1,c207.a6.a1,c207.a7.a1,c207.a8.a1	MH0092_GL0036208,MH0195_GL0071260,T2D-87A_GL0006463,MH0161_GL0134265,MH0410_GL0054374,MH0335_GL0008632,MH0085_GL0001759,MH0368_GL0003216	0	0	1	0	0	0	0	0	0	0	Faecalibacterium prausnitzii Indica;;;Faecalibacterium prausnitzii SL3/3;;;Faecalibacterium prausnitzii AHMP21;;;Faecalibacterium prausnitzii APC923/51-1;;;Faecalibacterium cf. prausnitzii KLE1255;;;Faecalibacterium prausnitzii APC923/61-1;;;Faecalibacterium prausnitzii CNCM I 4542	Faecalibacterium prausnitzii,Faecalibacterium,Ruminococcaceae,Clostridiales,Clostridia,Firmicutes,Bacteria
MTIMTTCFIPCGAK	pepa5d5716,pepa5d5717	a5.b59.a1,a5.b74.a1,a5.b82.a1,a5.b99.a1,a5.c113.a1,a5.c127.a1,a5.c136.a1,a5.c165.a1,a5.c214.a1,a5.c322.a1,a5.c406.a1,a5.c431.a1,a5.c705.a1,a5.c724.a1,a5.c751.a1	763577454-stool1_revised_scaffold10724_1_gene41071,MH0125_GL0010030,MH0227_GL0074438,O2.UC20-1_GL0001417,MH0161_GL0046775,MH0272_GL0213810,NOM020_GL0035760,MH0083_GL0068294,DLM001_GL0039591,MH0137_GL0056541,O2.UC11-2_GL0062560,MH0318_GL0248329,MH0458_GL0011929,V1.UC17-2_GL0076108,V1.CD6-0-PT_GL0210790	0	1	0	0	0	0	0	0	0	0	Faecalibacterium prausnitzii A2-165;;;Faecalibacterium prausnitzii SL3/3;;;Subdoligranulum sp. APC924/74;;;Faecalibacterium prausnitzii CNCM I 4541;;;Faecalibacterium prausnitzii APC918/95b;;;Faecalibacterium prausnitzii AHMP21;;;Faecalibacterium prausnitzii CNCM I 4542;;;Faecalibacterium prausnitzii APC942/32-1;;;Oscillibacter sp. CAG:155;;;Butyricicoccus sp. GAM44;;;Eubacterium ramulus ATCC 290…	Faecalibacterium prausnitzii,Faecalibacterium,Ruminococcaceae,Clostridiales,Clostridia,Firmicutes,Bacteria;;;Subdoligranulum sp. APC924/74,Subdoligranulum,Ruminococcaceae,Clostridiales,Clostridia,Firmicutes,Bacteria;;;Oscillibacter sp. CAG:155,Oscillibacter,Oscillospiraceae,Clostridiales,Clostridia,Firmicutes,Bacteria;;;Butyricicoccus sp. GAM44,Butyricicoccus,Clostridiaceae,Clostridiales,Clostrid…
MYADTDALLK	pepa1d5900	a1.c341.a1,a1.c348.a1	MH0271_GL0027344,MH0127_GL0074458	0	0	0	1	0	0	0	0	0	0	Faecalibacterium prausnitzii CNCM I 4543;;;Faecalibacterium prausnitzii AHMP21	Faecalibacterium prausnitzii,Faecalibacterium,Ruminococcaceae,Clostridiales,Clostridia,Firmicutes,Bacteria
MYADTDALLKK	pepa1d5901	a1.c341.a1,a1.c348.a1	MH0271_GL0027344,MH0127_GL0074458	0	0	0	1	0	0	0	0	0	0	Faecalibacterium prausnitzii CNCM I 4543;;;Faecalibacterium prausnitzii AHMP21	Faecalibacterium prausnitzii,Faecalibacterium,Ruminococcaceae,Clostridiales,Clostridia,Firmicutes,Bacteria
NAGPYDQGLNESFQNAFK	pepc207c271	c207.a1.a1,c207.a3.a1,c207.a5.a1,c207.b11.a1	MH0092_GL0036208,T2D-87A_GL0006463,MH0410_GL0054374,MH0448_GL0204434	0	0	1	0	0	0	0	0	0	0	Faecalibacterium prausnitzii SL3/3;;;Faecalibacterium prausnitzii APC923/61-1;;;Faecalibacterium prausnitzii APC923/51-1;;;Faecalibacterium prausnitzii CNCM I 4542	Faecalibacterium prausnitzii,Faecalibacterium,Ruminococcaceae,Clostridiales,Clostridia,Firmicutes,Bacteria
NDQNTQTEQINTFLQQGVDVLIINPVQTT	pepb78c280	b78.a2.a1,b78.a6.a1,b78.a7.a1,b78.a8.a1,b78.b12.a1,b78.b14.a1	DLF002_GL0036840,MH0027_GL0019557,763982056-stool1_revised_scaffold11395_2_gene120604,MH0073_GL0054125,T2D-34A_GL0081068,MH0017_GL0001406	1	0	0	0	0	0	0	0	0	0	Faecalibacterium prausnitzii CNCM I 4541;;;Faecalibacterium prausnitzii CNCM I 4543;;;Faecalibacterium prausnitzii APC922/41-1;;;Faecalibacterium prausnitzii APC942/18-1;;;Faecalibacterium prausnitzii CNCM I 4644	Faecalibacterium prausnitzii,Faecalibacterium,Ruminococcaceae,Clostridiales,Clostridia,Firmicutes,Bacteria
NGDKIDLKK	pepa5d5914	a5.b59.a1,a5.b74.a1,a5.b82.a1,a5.b99.a1,a5.c127.a1,a5.c165.a1,a5.c207.a1,a5.c322.a1,a5.c362.a1,a5.c507.a1,a5.c843.a1,a5.c886.a1,a5.c939.a1	763577454-stool1_revised_scaffold10724_1_gene41071,MH0125_GL0010030,MH0227_GL0074438,O2.UC20-1_GL0001417,MH0272_GL0213810,MH0083_GL0068294,MH0458_GL0155334,MH0137_GL0056541,T2D-17A_GL0066376,V1.UC56-0_GL0061644,V1.UC17-2_GL0090756,MH0382_GL0108664,MH0403_GL0210414	0	1	0	0	0	0	0	0	0	0	Faecalibacterium prausnitzii A2-165;;;Subdoligranulum sp. APC924/74;;;Faecalibacterium prausnitzii CNCM I 4541;;;Faecalibacterium prausnitzii APC918/95b;;;Faecalibacterium prausnitzii CNCM I 4542;;;Faecalibacterium prausnitzii APC942/32-1;;;Firmicutes bacterium CAG:94;;;Phascolarctobacterium succinatutens CAG:287;;;Faecalibacterium prausnitzii APC942/18-1;;;Gemmiger formicilis ATCC 27749;;;Faecal…	Faecalibacterium prausnitzii,Faecalibacterium,Ruminococcaceae,Clostridiales,Clostridia,Firmicutes,Bacteria;;;Subdoligranulum sp. APC924/74,Subdoligranulum,Ruminococcaceae,Clostridiales,Clostridia,Firmicutes,Bacteria;;;Firmicutes bacterium CAG:94,unclassified Firmicutes,unclassified Firmicutes,unclassified Firmicutes,unclassified Firmicutes,Firmicutes,Bacteria;;;Phascolarctobacterium succinatutens…
NMIDLVRK	pepa5d6185	a5.b59.a1,a5.b74.a1,a5.b82.a1,a5.b99.a1,a5.c113.a1,a5.c127.a1,a5.c136.a1,a5.c165.a1,a5.c207.a1,a5.c214.a1,a5.c322.a1,a5.c362.a1,a5.c365.a1,a5.c474.a1,a5.c474.a2,a5.c502.a1,a5.c507.a1,a5.c509.a1,a5.c514.a1,a5.c580.a1,a5.c621.a1,a5.c724.a1,a5.c843.a1,a5.c860.a1,a5.c886.a1,a5.c938.a1	763577454-stool1_revised_scaffold10724_1_gene41071,MH0125_GL0010030,MH0227_GL0074438,O2.UC20-1_GL0001417,MH0161_GL0046775,MH0272_GL0213810,NOM020_GL0035760,MH0083_GL0068294,MH0458_GL0155334,DLM001_GL0039591,MH0137_GL0056541,T2D-17A_GL0066376,V1.FI20_GL0215285,764143897-stool1_revised_scaffold22865_1_gene29520,MH0239_GL0103048,MH0003_GL0029359,V1.UC56-0_GL0061644,MH0382_GL0162763,MH0069_GL0087477,…	0	1	0	0	0	0	0	0	0	0	Faecalibacterium prausnitzii A2-165;;;Firmicutes bacterium CAG:94;;;Faecalibacterium prausnitzii SL3/3;;;Emergencia timonensis SN18;;;Clostridium sp. CAG:138;;;Phascolarctobacterium succinatutens CAG:287;;;Phascolarctobacterium sp. CAG:266;;;Subdoligranulum sp. APC924/74;;;Faecalibacterium prausnitzii CNCM I 4541;;;Faecalibacterium prausnitzii APC918/95b;;;Faecalibacterium prausnitzii AHMP21;;;Fa…	Faecalibacterium prausnitzii,Faecalibacterium,Ruminococcaceae,Clostridiales,Clostridia,Firmicutes,Bacteria;;;Firmicutes bacterium CAG:94,unclassified Firmicutes,unclassified Firmicutes,unclassified Firmicutes,unclassified Firmicutes,Firmicutes,Bacteria;;;Emergencia timonensis,Emergencia,Clostridiales Family XIII. Incertae Sedis,Clostridiales,Clostridia,Firmicutes,Bacteria;;;Clostridium sp. CAG:13…
NNDAMALGALQSIEQAGR	pepb78c296,pepb78c297	b78.a2.a1,b78.a5.a1,b78.a6.a1	DLF002_GL0036840,O2.UC8-1_GL0146486,MH0027_GL0019557	1	0	0	0	0	0	0	0	0	0	Faecalibacterium prausnitzii CNCM I 4543;;;Faecalibacterium prausnitzii APC922/41-1;;;Faecalibacterium prausnitzii APC942/8-14-2	Faecalibacterium prausnitzii,Faecalibacterium,Ruminococcaceae,Clostridiales,Clostridia,Firmicutes,Bacteria
NNNYTEVAAGVLK	pepc530c190	c530.b11.a1,c530.b24.a1	MH0423_GL0024058,V1.CD51-0_GL0140476	0	0	0	0	1	0	0	0	0	0	Faecalibacterium sp. CAG:82	Faecalibacterium sp. CAG:82,Faecalibacterium,Ruminococcaceae,Clostridiales,Clostridia,Firmicutes,Bacteria
NYELSVR	pepd3167b26	d3167.a2.a1	SZEY-30A_GL0046992	0	0	0	0	0	0	1	0	0	0	Gemmiger formicilis ATCC 27749	Gemmiger formicilis,Gemmiger,Ruminococcaceae,Clostridiales,Clostridia,Firmicutes,Bacteria
QALLDVGLLPEFASR	pepc181c355	c181.b49.a1	NLF006_GL0005331	0	0	0	0	0	0	0	1	0	0	Faecalibacterium prausnitzii APC942/18-1	Faecalibacterium prausnitzii,Faecalibacterium,Ruminococcaceae,Clostridiales,Clostridia,Firmicutes,Bacteria
QFADNFMTLYR	pepb78c312	b78.b22.a1,b78.b33.a1	MH0006_GL0110092,MH0434_GL0177929	1	0	0	0	0	0	0	0	0	0	Clostridium sp. CAG:43;;;Faecalibacterium sp. An121	Clostridium sp. CAG:43,Clostridium,Clostridiaceae,Clostridiales,Clostridia,Firmicutes,Bacteria;;;Faecalibacterium sp. An121,Faecalibacterium,Ruminococcaceae,Clostridiales,Clostridia,Firmicutes,Bacteria
QGELILETETQGDINGDGK	pepb78c314	b78.a1.a1,b78.a2.a1,b78.a3.a1,b78.a4.a1,b78.a5.a1,b78.a6.a1,b78.a8.a1,b78.a9.a1,b78.b11.a1	MH0110_GL0062648,DLF002_GL0036840,MH0188_GL0148660,O2.UC31-0_GL0049939,O2.UC8-1_GL0146486,MH0027_GL0019557,MH0073_GL0054125,O2.UC27-2_GL0104385,MH0150_GL0118451	1	0	0	0	0	0	0	0	0	0	Faecalibacterium prausnitzii CNCM I 4543;;;Faecalibacterium prausnitzii APC922/41-1;;;Faecalibacterium prausnitzii APC942/18-1;;;uncultured Faecalibacterium sp. 2789STDY5608870;;;Faecalibacterium prausnitzii APC924/119;;;Faecalibacterium prausnitzii L2-6;;;Faecalibacterium prausnitzii CNCM I 4542;;;Faecalibacterium prausnitzii APC918/95b;;;Faecalibacterium prausnitzii APC942/8-14-2	Faecalibacterium prausnitzii,Faecalibacterium,Ruminococcaceae,Clostridiales,Clostridia,Firmicutes,Bacteria;;;uncultured Faecalibacterium sp.,Faecalibacterium,Ruminococcaceae,Clostridiales,Clostridia,Firmicutes,Bacteria
QITLDTQDYTNNEK	pepc207c298	c207.a2.a1,c207.a3.a1,c207.a4.a1,c207.a7.a1,c207.b15.a1,c207.b38.a1	MH0195_GL0071260,T2D-87A_GL0006463,MH0161_GL0134265,MH0085_GL0001759,MH0060_GL0052085,MH0330_GL0214466	0	0	1	0	0	0	0	0	0	0	Faecalibacterium prausnitzii CNCM I 4541;;;Faecalibacterium prausnitzii Indica;;;Faecalibacterium prausnitzii AHMP21;;;Faecalibacterium prausnitzii APC923/51-1;;;Roseburia faecis 2789STDY5608863;;;Faecalibacterium prausnitzii CNCM I 4542	Faecalibacterium prausnitzii,Faecalibacterium,Ruminococcaceae,Clostridiales,Clostridia,Firmicutes,Bacteria;;;Roseburia faecis,Roseburia,Lachnospiraceae,Clostridiales,Clostridia,Firmicutes,Bacteria
QLFVEGKDVEEYYWVDYVK	pepb78c315	b78.a2.a1	DLF002_GL0036840	1	0	0	0	0	0	0	0	0	0	Faecalibacterium prausnitzii CNCM I 4543	Faecalibacterium prausnitzii,Faecalibacterium,Ruminococcaceae,Clostridiales,Clostridia,Firmicutes,Bacteria
QSGTYQGELILETETQGDINGDGK	pepb78c345,pepb78c346	b78.a1.a1,b78.a2.a1,b78.a3.a1,b78.a4.a1,b78.a5.a1,b78.a6.a1,b78.a8.a1,b78.a9.a1,b78.b11.a1	MH0110_GL0062648,DLF002_GL0036840,MH0188_GL0148660,O2.UC31-0_GL0049939,O2.UC8-1_GL0146486,MH0027_GL0019557,MH0073_GL0054125,O2.UC27-2_GL0104385,MH0150_GL0118451	1	0	0	0	0	0	0	0	0	0	Faecalibacterium prausnitzii CNCM I 4543;;;Faecalibacterium prausnitzii APC922/41-1;;;Faecalibacterium prausnitzii APC942/18-1;;;uncultured Faecalibacterium sp. 2789STDY5608870;;;Faecalibacterium prausnitzii APC924/119;;;Faecalibacterium prausnitzii L2-6;;;Faecalibacterium prausnitzii CNCM I 4542;;;Faecalibacterium prausnitzii APC918/95b;;;Faecalibacterium prausnitzii APC942/8-14-2	Faecalibacterium prausnitzii,Faecalibacterium,Ruminococcaceae,Clostridiales,Clostridia,Firmicutes,Bacteria;;;uncultured Faecalibacterium sp.,Faecalibacterium,Ruminococcaceae,Clostridiales,Clostridia,Firmicutes,Bacteria
QSGTYQGELILETETQGDINGDGKITYIMCK	pepb78c347,pepb78c348,pepb78c349	b78.a1.a1,b78.a2.a1,b78.a3.a1,b78.a4.a1,b78.a5.a1,b78.a6.a1,b78.a8.a1,b78.a9.a1	MH0110_GL0062648,DLF002_GL0036840,MH0188_GL0148660,O2.UC31-0_GL0049939,O2.UC8-1_GL0146486,MH0027_GL0019557,MH0073_GL0054125,O2.UC27-2_GL0104385	1	0	0	0	0	0	0	0	0	0	Faecalibacterium prausnitzii CNCM I 4543;;;Faecalibacterium prausnitzii APC922/41-1;;;Faecalibacterium prausnitzii APC942/18-1;;;uncultured Faecalibacterium sp. 2789STDY5608870;;;Faecalibacterium prausnitzii L2-6;;;Faecalibacterium prausnitzii CNCM I 4542;;;Faecalibacterium prausnitzii APC918/95b;;;Faecalibacterium prausnitzii APC942/8-14-2	Faecalibacterium prausnitzii,Faecalibacterium,Ruminococcaceae,Clostridiales,Clostridia,Firmicutes,Bacteria;;;uncultured Faecalibacterium sp.,Faecalibacterium,Ruminococcaceae,Clostridiales,Clostridia,Firmicutes,Bacteria
QYPHEFSGGMR	pepc181c373,pepc181c374	c181.a1.a1,c181.a5.a1,c181.a9.a1,c181.b16.a1,c181.b21.a1,c181.b29.a1,c181.b49.a1,c181.b79.a1,c181.b79.a2,c181.b91.a1,c181.b91.a2,c181.b91.a3,c181.b92.a1,c181.b92.a2,c181.b92.a3	O2.UC35-1_GL0116197,518635.BIFANG_02668,V1.CD7-0-PN_GL0006538,MH0107_GL0024730,MH0137_GL0008886,MH0250_GL0203973,NLF006_GL0005331,MH0143_GL0123876,V1.FI12_GL0042421,MH0012_GL0136249,MH0268_GL0159395,V1.UC52-1_GL0138182,MH0211_GL0016424,MH0336_GL0077075,V1.UC6-0_GL0028506	0	0	0	0	0	0	0	0	1	0	Bifidobacterium angulatum LMG 11039;;;Clostridium sp. CAG:226;;;uncultured Faecalibacterium sp. 2789STDY5608820;;;Faecalibacterium prausnitzii APC942/18-1;;;[Ruminococcus] torques 2789STDY5834918;;;uncultured Lachnospira sp. 2789STDY5834967;;;Faecalibacterium prausnitzii AHMP21;;;Faecalibacterium prausnitzii CNCM I 4544;;;Eubacterium sp. UBA2086;;;Bifidobacterium pseudocatenulatum IPLA36007;;;Bif…	Bifidobacterium angulatum,Bifidobacterium,Bifidobacteriaceae,Bifidobacteriales,Actinobacteria,Actinobacteria,Bacteria;;;Clostridium sp. CAG:226,Clostridium,Clostridiaceae,Clostridiales,Clostridia,Firmicutes,Bacteria;;;uncultured Faecalibacterium sp.,Faecalibacterium,Ruminococcaceae,Clostridiales,Clostridia,Firmicutes,Bacteria;;;Faecalibacterium prausnitzii,Faecalibacterium,Ruminococcaceae,Clostri…
QYVGNWPGVTVEK	pepa5d7064	a5.b59.a1,a5.b74.a1,a5.b82.a1,a5.b99.a1,a5.c113.a1,a5.c127.a1,a5.c136.a1,a5.c165.a1,a5.c207.a1,a5.c214.a1,a5.c218.a1,a5.c242.a1,a5.c254.a1,a5.c279.a1,a5.c321.a1,a5.c362.a1,a5.c364.a1,a5.c365.a1,a5.c385.a1,a5.c404.a1,a5.c404.a2,a5.c406.a1,a5.c430.a1,a5.c431.a1,a5.c470.a1,a5.c473.a1,a5.c474.a1,a5.c474.a2,a5.c487.a1,a5.c488.a1,a5.c507.a1,a5.c509.a1,a5.c514.a1,a5.c533.a1,a5.c536.a1,a5.c539.a1,a5.c579…	763577454-stool1_revised_scaffold10724_1_gene41071,MH0125_GL0010030,MH0227_GL0074438,O2.UC20-1_GL0001417,MH0161_GL0046775,MH0272_GL0213810,NOM020_GL0035760,MH0083_GL0068294,MH0458_GL0155334,DLM001_GL0039591,MH0002_GL0042445,T2D-91A_GL0025720,MH0432_GL0086231,MH0088_GL0042002,O2.CD1-0-PT_GL0016396,T2D-17A_GL0066376,V1.CD18-3_GL0059814,V1.FI20_GL0215285,MH0330_GL0081444,MH0127_GL0055997,V1.CD25-4_G…	0	1	0	0	0	0	0	0	0	0	Succiniclasticum ruminis DSM 11005;;;Selenomonadales bacterium CIM:MAG 469;;;Eggerthella lenta 32-6-I 6 NA;;;[Clostridium] methylpentosum DSM 5476;;;Oribacterium sinus F0268;;;Faecalibacterium prausnitzii A2-165;;;Firmicutes bacterium CAG:94;;;Peptoniphilus harei ACS-146-V-Sch2b;;;Faecalibacterium prausnitzii SL3/3;;;Anaeromassilibacillus sp. An250;;;Emergencia timonensis SN18;;;Eubacterium recta…	Succiniclasticum ruminis,Succiniclasticum,Acidaminococcaceae,Acidaminococcales,Negativicutes,Firmicutes,Bacteria;;;Selenomonadales bacterium,unclassified Selenomonadales,unclassified Selenomonadales,Selenomonadales,Negativicutes,Firmicutes,Bacteria;;;Eggerthella lenta,Eggerthella,Eggerthellaceae,Eggerthellales,Coriobacteriia,Actinobacteria,Bacteria;;;[Clostridium] methylpentosum,Ruminiclostridium…
QYVGNWPGVTVEKK	pepa5d7065	a5.b59.a1,a5.b74.a1,a5.b82.a1,a5.b99.a1,a5.c113.a1,a5.c127.a1,a5.c136.a1,a5.c165.a1,a5.c207.a1,a5.c214.a1,a5.c218.a1,a5.c242.a1,a5.c254.a1,a5.c321.a1,a5.c362.a1,a5.c364.a1,a5.c365.a1,a5.c385.a1,a5.c404.a1,a5.c404.a2,a5.c406.a1,a5.c430.a1,a5.c431.a1,a5.c473.a1,a5.c474.a1,a5.c474.a2,a5.c487.a1,a5.c488.a1,a5.c507.a1,a5.c509.a1,a5.c514.a1,a5.c536.a1,a5.c539.a1,a5.c579.a1,a5.c580.a1,a5.c583.a1,a5.c584…	763577454-stool1_revised_scaffold10724_1_gene41071,MH0125_GL0010030,MH0227_GL0074438,O2.UC20-1_GL0001417,MH0161_GL0046775,MH0272_GL0213810,NOM020_GL0035760,MH0083_GL0068294,MH0458_GL0155334,DLM001_GL0039591,MH0002_GL0042445,T2D-91A_GL0025720,MH0432_GL0086231,O2.CD1-0-PT_GL0016396,T2D-17A_GL0066376,V1.CD18-3_GL0059814,V1.FI20_GL0215285,MH0330_GL0081444,MH0127_GL0055997,V1.CD25-4_GL0141391,O2.UC11-…	0	1	0	0	0	0	0	0	0	0	Succiniclasticum ruminis DSM 11005;;;Eggerthella lenta 32-6-I 6 NA;;;[Clostridium] methylpentosum DSM 5476;;;Oribacterium sinus F0268;;;Faecalibacterium prausnitzii A2-165;;;Firmicutes bacterium CAG:94;;;Faecalibacterium prausnitzii SL3/3;;;Anaeromassilibacillus sp. An250;;;Emergencia timonensis SN18;;;Eubacterium rectale CAG:36;;;Akkermansia muciniphila GP21;;;Phascolarctobacterium succinatutens…	Succiniclasticum ruminis,Succiniclasticum,Acidaminococcaceae,Acidaminococcales,Negativicutes,Firmicutes,Bacteria;;;Eggerthella lenta,Eggerthella,Eggerthellaceae,Eggerthellales,Coriobacteriia,Actinobacteria,Bacteria;;;[Clostridium] methylpentosum,Ruminiclostridium,Ruminococcaceae,Clostridiales,Clostridia,Firmicutes,Bacteria;;;Oribacterium sinus,Oribacterium,Lachnospiraceae,Clostridiales,Clostridia…
RTVAENIWLGR	pepa1d6995	a1.c321.a1,a1.c341.a1,a1.c348.a1,a1.c374.a1,a1.c470.a1,a1.c487.a1,a1.c729.a1,a1.c950.a1,a1.d1053.a1,a1.d1132.a1	MH0160_GL0096898,MH0271_GL0027344,MH0127_GL0074458,MH0290_GL0118214,MH0448_GL0214663,MH0088_GL0022202,MH0268_GL0135788,N020A_GL0121908,764892411-stool1_revised_scaffold6468_1_gene69741,MH0145_GL0083869	0	0	0	1	0	0	0	0	0	0	Faecalibacterium prausnitzii CNCM I 4540;;;Faecalibacterium prausnitzii Indica;;;Faecalibacterium prausnitzii CNCM I 4543;;;Faecalibacterium prausnitzii ATCC 27768;;;Faecalibacterium prausnitzii APC942/18-1;;;Faecalibacterium prausnitzii CNCM I 4541;;;Faecalibacterium prausnitzii AHMP21;;;uncultured Faecalibacterium sp. 2789STDY5608870;;;Faecalibacterium prausnitzii CNCM I 4542	Faecalibacterium prausnitzii,Faecalibacterium,Ruminococcaceae,Clostridiales,Clostridia,Firmicutes,Bacteria;;;uncultured Faecalibacterium sp.,Faecalibacterium,Ruminococcaceae,Clostridiales,Clostridia,Firmicutes,Bacteria
SALKGEGTEAAAK	pepa5d7233	a5.b59.a1,a5.b74.a1,a5.b82.a1,a5.b99.a1,a5.c113.a1,a5.c127.a1,a5.c136.a1,a5.c207.a1,a5.c214.a1,a5.c322.a1,a5.c750.a1,a5.c828.a1,a5.c833.a1	763577454-stool1_revised_scaffold10724_1_gene41071,MH0125_GL0010030,MH0227_GL0074438,O2.UC20-1_GL0001417,MH0161_GL0046775,MH0272_GL0213810,NOM020_GL0035760,MH0458_GL0155334,DLM001_GL0039591,MH0137_GL0056541,V1.UC52-0_GL0072948,MH0122_GL0051197,MH0385_GL0084735	0	1	0	0	0	0	0	0	0	0	Faecalibacterium prausnitzii A2-165;;;Faecalibacterium prausnitzii SL3/3;;;Faecalibacterium prausnitzii L2-6;;;Faecalibacterium prausnitzii CNCM I 4541;;;Faecalibacterium prausnitzii APC918/95b;;;Faecalibacterium prausnitzii AHMP21;;;Faecalibacterium prausnitzii CNCM I 4542;;;Faecalibacterium prausnitzii APC942/32-1;;;Faecalibacterium prausnitzii 2789STDY5834970;;;Faecalibacterium prausnitzii APC…	Faecalibacterium prausnitzii,Faecalibacterium,Ruminococcaceae,Clostridiales,Clostridia,Firmicutes,Bacteria
SAQTIVDTISPSGTPIVFINR	pepb78c363	b78.a2.a1,b78.a5.a1,b78.a6.a1,b78.b14.a1	DLF002_GL0036840,O2.UC8-1_GL0146486,MH0027_GL0019557,MH0017_GL0001406	1	0	0	0	0	0	0	0	0	0	Faecalibacterium prausnitzii CNCM I 4543;;;Faecalibacterium prausnitzii APC922/41-1;;;Faecalibacterium prausnitzii APC942/8-14-2	Faecalibacterium prausnitzii,Faecalibacterium,Ruminococcaceae,Clostridiales,Clostridia,Firmicutes,Bacteria
SDFLGGQNHI	pepc207c310	c207.a1.a1,c207.a2.a1,c207.a4.a1,c207.a6.a1,c207.a9.a1,c207.b11.a1,c207.b18.a1,c207.b21.a1,c207.b28.a1,c207.b28.a2,c207.b29.a1	MH0092_GL0036208,MH0195_GL0071260,MH0161_GL0134265,MH0335_GL0008632,MH0055_GL0023846,MH0448_GL0204434,MH0089_GL0077559,MH0160_GL0075800,MH0131_GL0075351,MH0167_GL0068038,MH0435_GL0150018	0	0	1	0	0	0	0	0	0	0	Faecalibacterium prausnitzii 942/30-2;;;Eubacterium sp. CAG:248;;;Faecalibacterium prausnitzii SL3/3;;;Eubacterium sp. CAG:38;;;Faecalibacterium prausnitzii CNCM I 4542;;;Faecalibacterium prausnitzii AHMP21;;;Faecalibacterium prausnitzii APC923/51-1;;;[Eubacterium] eligens 2789STDY5834878	Faecalibacterium prausnitzii,Faecalibacterium,Ruminococcaceae,Clostridiales,Clostridia,Firmicutes,Bacteria;;;Eubacterium sp. CAG:248,Eubacterium,Eubacteriaceae,Clostridiales,Clostridia,Firmicutes,Bacteria;;;Eubacterium sp. CAG:38,Eubacterium,Eubacteriaceae,Clostridiales,Clostridia,Firmicutes,Bacteria;;;[Eubacterium] eligens,Eubacterium,Eubacteriaceae,Clostridiales,Clostridia,Firmicutes,Bacteria
SDFLGGQNHIALFAEAAK	pepc207c312	c207.a2.a1,c207.a3.a1,c207.a4.a1,c207.a7.a1,c207.a9.a1,c207.b21.a1,c207.b36.a1,c207.b38.a1	MH0195_GL0071260,T2D-87A_GL0006463,MH0161_GL0134265,MH0085_GL0001759,MH0055_GL0023846,MH0160_GL0075800,MH0275_GL0069509,MH0330_GL0214466	0	0	1	0	0	0	0	0	0	0	Faecalibacterium prausnitzii 942/30-2;;;Faecalibacterium prausnitzii Indica;;;Faecalibacterium prausnitzii CNCM I 4542;;;Faecalibacterium prausnitzii AHMP21;;;Faecalibacterium prausnitzii APC923/51-1;;;Eubacterium sp. 41_20;;;Roseburia faecis 2789STDY5608863	Faecalibacterium prausnitzii,Faecalibacterium,Ruminococcaceae,Clostridiales,Clostridia,Firmicutes,Bacteria;;;Eubacterium sp. 41_20,Eubacterium,Eubacteriaceae,Clostridiales,Clostridia,Firmicutes,Bacteria;;;Roseburia faecis,Roseburia,Lachnospiraceae,Clostridiales,Clostridia,Firmicutes,Bacteria
SDKIDQIVTNR	pepa5d7300	a5.b59.a1,a5.b74.a1,a5.b82.a1,a5.c113.a1,a5.c127.a1,a5.c514.a1,a5.c536.a1,a5.c617.a1,a5.c642.a1,a5.c657.a1,a5.c751.a1,a5.d1014.a1	763577454-stool1_revised_scaffold10724_1_gene41071,MH0125_GL0010030,MH0227_GL0074438,MH0161_GL0046775,MH0272_GL0213810,MH0069_GL0087477,MH0014_GL0075901,MH0390_GL0003318,MH0451_GL0020082,MH0370_GL0086446,V1.CD6-0-PT_GL0210790,O2.UC19-1_GL0005518	0	1	0	0	0	0	0	0	0	0	Faecalibacterium prausnitzii A2-165;;;Ruminococcus gnavus CAG:126;;;Phascolarctobacterium sp. CAG:266;;;Faecalibacterium prausnitzii CNCM I 4541;;;Faecalibacterium prausnitzii AHMP21;;;Faecalibacterium prausnitzii CNCM I 4542;;;Faecalibacterium prausnitzii APC942/32-1;;;Lachnoclostridium sp. An14;;;Faecalibacterium prausnitzii APC924/119;;;Oscillibacter sp. PEA192;;;Butyricicoccus pullicaecorum A…	Faecalibacterium prausnitzii,Faecalibacterium,Ruminococcaceae,Clostridiales,Clostridia,Firmicutes,Bacteria;;;Ruminococcus gnavus CAG:126,Ruminococcus,Ruminococcaceae,Clostridiales,Clostridia,Firmicutes,Bacteria;;;Phascolarctobacterium sp. CAG:266,Phascolarctobacterium,Acidaminococcaceae,Acidaminococcales,Negativicutes,Firmicutes,Bacteria;;;Lachnoclostridium sp. An14,Lachnoclostridium,Lachnospirac…
SFIPVLVGTGCGVPGVMASR	pepa5d7455,pepa5d7456	a5.b59.a1,a5.b82.a1,a5.b99.a1,a5.c113.a1,a5.c127.a1,a5.c136.a1,a5.c214.a1,a5.c322.a1,a5.c751.a1	763577454-stool1_revised_scaffold10724_1_gene41071,MH0227_GL0074438,O2.UC20-1_GL0001417,MH0161_GL0046775,MH0272_GL0213810,NOM020_GL0035760,DLM001_GL0039591,MH0137_GL0056541,V1.CD6-0-PT_GL0210790	0	1	0	0	0	0	0	0	0	0	Faecalibacterium prausnitzii A2-165;;;Faecalibacterium prausnitzii SL3/3;;;Faecalibacterium prausnitzii APC918/95b;;;Faecalibacterium prausnitzii AHMP21;;;Faecalibacterium prausnitzii CNCM I 4542;;;Faecalibacterium prausnitzii APC942/32-1;;;Faecalibacterium prausnitzii CNCM I 4541	Faecalibacterium prausnitzii,Faecalibacterium,Ruminococcaceae,Clostridiales,Clostridia,Firmicutes,Bacteria
SIAEDKSTTTLK	pepc207c318	c207.a7.a1	MH0085_GL0001759	0	0	1	0	0	0	0	0	0	0	Faecalibacterium prausnitzii Indica	Faecalibacterium prausnitzii,Faecalibacterium,Ruminococcaceae,Clostridiales,Clostridia,Firmicutes,Bacteria
SIAEDKSTTTLKDGTVVK	pepc207c319	c207.a7.a1	MH0085_GL0001759	0	0	1	0	0	0	0	0	0	0	Faecalibacterium prausnitzii Indica	Faecalibacterium prausnitzii,Faecalibacterium,Ruminococcaceae,Clostridiales,Clostridia,Firmicutes,Bacteria
SLPDKFYDKDYEHNGIHR	pepd2855b10	d2855.a4.a1	V1.UC14-0_GL0023445	0	0	0	0	0	1	0	0	0	0	Faecalibacterium prausnitzii A2-165	Faecalibacterium prausnitzii,Faecalibacterium,Ruminococcaceae,Clostridiales,Clostridia,Firmicutes,Bacteria
SLSPYTLEEVVSR	pepa5d7661	a5.b59.a1,a5.b74.a1,a5.b82.a1,a5.b99.a1,a5.c113.a1,a5.c127.a1,a5.c136.a1,a5.c207.a1,a5.c214.a1,a5.c254.a1,a5.c279.a1,a5.c321.a1,a5.c364.a1,a5.c385.a1,a5.c470.a1,a5.c487.a1,a5.c488.a1,a5.c501.a1,a5.c509.a1,a5.c514.a1,a5.c533.a1,a5.c536.a1,a5.c579.a1,a5.c583.a1,a5.c586.a1,a5.c601.a1,a5.c616.a1,a5.c620.a1,a5.c624.a1,a5.c657.a1,a5.c671.a1,a5.c672.a1,a5.c673.a1,a5.c684.a1,a5.c687.a1,a5.c743.a1,a5.c744…	763577454-stool1_revised_scaffold10724_1_gene41071,MH0125_GL0010030,MH0227_GL0074438,O2.UC20-1_GL0001417,MH0161_GL0046775,MH0272_GL0213810,NOM020_GL0035760,MH0458_GL0155334,DLM001_GL0039591,MH0432_GL0086231,MH0088_GL0042002,O2.CD1-0-PT_GL0016396,V1.CD18-3_GL0059814,MH0330_GL0081444,MH0253_GL0186766,V1.FI12_GL0093404,MH0006_GL0104037,MH0360_GL0047254,MH0382_GL0162763,MH0069_GL0087477,V1.FI33_GL002…	0	1	0	0	0	0	0	0	0	0	[Clostridium] methylpentosum DSM 5476;;;Faecalibacterium prausnitzii A2-165;;;Peptoniphilus harei ACS-146-V-Sch2b;;;Faecalibacterium prausnitzii SL3/3;;;Emergencia timonensis SN18;;;Akkermansia muciniphila GP21;;;Phascolarctobacterium succinatutens CAG:287;;;Firmicutes bacterium CAG:24;;;Ruminococcus gnavus CAG:126;;;Phascolarctobacterium sp. CAG:266;;;butyrate-producing bacterium SS3/4;;;Blautia…	[Clostridium] methylpentosum,Ruminiclostridium,Ruminococcaceae,Clostridiales,Clostridia,Firmicutes,Bacteria;;;Faecalibacterium prausnitzii,Faecalibacterium,Ruminococcaceae,Clostridiales,Clostridia,Firmicutes,Bacteria;;;Peptoniphilus harei,Peptoniphilus,Peptoniphilaceae,Tissierellales,Tissierellia,Firmicutes,Bacteria;;;Emergencia timonensis,Emergencia,Clostridiales Family XIII. Incertae Sedis,Clos…
SRFPHEFSGGQR	pepc181c410	c181.b10.a1,c181.b11.a1,c181.b13.a1,c181.b19.a1,c181.b37.a1,c181.b49.a1,c181.b51.a1,c181.b63.a1,c181.b86.a1,c181.c106.a1	O2.UC53-2_GL0048883,MH0089_GL0071516,MH0250_GL0203974,MH0233_GL0118321,O2.UC53-0_GL0177576,NLF006_GL0005331,MH0062_GL0013417,V1.CD17-4_GL0008500,MH0309_GL0090795,MH0262_GL0095601	0	0	0	0	0	0	0	1	0	0	Coprococcus comes 2789STDY5834962;;;Faecalibacterium prausnitzii APC942/18-1;;;Clostridium sp. CAG:242;;;Faecalibacterium prausnitzii AHMP21;;;Rhodobacterales bacterium 32-66-9;;;Eubacterium sp. UNK.MGS-26;;;uncultured Lachnospira sp. 2789STDY5834967;;;Faecalibacterium prausnitzii A2165;;;uncultured Ruminococcus sp. 2789STDY5608817	Coprococcus comes,Coprococcus,Lachnospiraceae,Clostridiales,Clostridia,Firmicutes,Bacteria;;;Faecalibacterium prausnitzii,Faecalibacterium,Ruminococcaceae,Clostridiales,Clostridia,Firmicutes,Bacteria;;;Clostridium sp. CAG:242,Clostridium,Clostridiaceae,Clostridiales,Clostridia,Firmicutes,Bacteria;;;Rhodobacterales bacterium 32-66-9,unclassified Rhodobacterales,unclassified Rhodobacterales,Rhodoba…
SSLWDSQWA	pepc207c328	c207.a1.a1,c207.a2.a1,c207.a3.a1,c207.a4.a1,c207.a5.a1,c207.a6.a1,c207.a7.a1,c207.a8.a1,c207.a9.a1,c207.b11.a1,c207.b15.a1	MH0092_GL0036208,MH0195_GL0071260,T2D-87A_GL0006463,MH0161_GL0134265,MH0410_GL0054374,MH0335_GL0008632,MH0085_GL0001759,MH0368_GL0003216,MH0055_GL0023846,MH0448_GL0204434,MH0060_GL0052085	0	0	1	0	0	0	0	0	0	0	Faecalibacterium prausnitzii 942/30-2;;;Faecalibacterium prausnitzii CNCM I 4541;;;Faecalibacterium prausnitzii Indica;;;Faecalibacterium prausnitzii SL3/3;;;Faecalibacterium prausnitzii AHMP21;;;Faecalibacterium prausnitzii APC923/51-1;;;Faecalibacterium cf. prausnitzii KLE1255;;;Faecalibacterium prausnitzii APC923/61-1;;;Faecalibacterium prausnitzii CNCM I 4542	Faecalibacterium prausnitzii,Faecalibacterium,Ruminococcaceae,Clostridiales,Clostridia,Firmicutes,Bacteria
SSLWDSQWAADQGPSGK	pepc207c329	c207.a3.a1,c207.a7.a1	T2D-87A_GL0006463,MH0085_GL0001759	0	0	1	0	0	0	0	0	0	0	Faecalibacterium prausnitzii Indica;;;Faecalibacterium prausnitzii CNCM I 4542	Faecalibacterium prausnitzii,Faecalibacterium,Ruminococcaceae,Clostridiales,Clostridia,Firmicutes,Bacteria
STQMPDWLAFFSGKR	pepc530c236	c530.b11.a1	MH0423_GL0024058	0	0	0	0	1	0	0	0	0	0	Faecalibacterium sp. CAG:82	Faecalibacterium sp. CAG:82,Faecalibacterium,Ruminococcaceae,Clostridiales,Clostridia,Firmicutes,Bacteria
STTTLKDGTVVK	pepc207c336	c207.a3.a1,c207.a7.a1,c207.a8.a1,c207.b15.a1,c207.b21.a1,c207.b30.a1	T2D-87A_GL0006463,MH0085_GL0001759,MH0368_GL0003216,MH0060_GL0052085,MH0160_GL0075800,V1.CD1-3-PN_GL0126808	0	0	1	0	0	0	0	0	0	0	Faecalibacterium prausnitzii CNCM I 4541;;;Faecalibacterium prausnitzii Indica;;;Faecalibacterium prausnitzii CNCM I 4542;;;Faecalibacterium cf. prausnitzii KLE1255;;;Dorea longicatena 2789STDY5834914	Faecalibacterium prausnitzii,Faecalibacterium,Ruminococcaceae,Clostridiales,Clostridia,Firmicutes,Bacteria;;;Dorea longicatena,Dorea,Lachnospiraceae,Clostridiales,Clostridia,Firmicutes,Bacteria
SVALLTEDRR	pepa1d7711	a1.c321.a1,a1.c341.a1,a1.c348.a1,a1.c374.a1,a1.c470.a1,a1.c487.a1	MH0160_GL0096898,MH0271_GL0027344,MH0127_GL0074458,MH0290_GL0118214,MH0448_GL0214663,MH0088_GL0022202	0	0	0	1	0	0	0	0	0	0	Faecalibacterium prausnitzii Indica;;;Faecalibacterium prausnitzii CNCM I 4543;;;Faecalibacterium prausnitzii APC942/18-1;;;Faecalibacterium prausnitzii AHMP21;;;Faecalibacterium prausnitzii CNCM I 4541;;;uncultured Faecalibacterium sp. 2789STDY5608870	Faecalibacterium prausnitzii,Faecalibacterium,Ruminococcaceae,Clostridiales,Clostridia,Firmicutes,Bacteria;;;uncultured Faecalibacterium sp.,Faecalibacterium,Ruminococcaceae,Clostridiales,Clostridia,Firmicutes,Bacteria
TDLEEYLK	pepb78c389	b78.a2.a1,b78.a5.a1,b78.a6.a1,b78.a7.a1,b78.a8.a1,b78.b10.a1,b78.b14.a1,b78.b31.a1	DLF002_GL0036840,O2.UC8-1_GL0146486,MH0027_GL0019557,763982056-stool1_revised_scaffold11395_2_gene120604,MH0073_GL0054125,SZEY-37A_GL0047230,MH0017_GL0001406,DLM011_GL0025504	1	0	0	0	0	0	0	0	0	0	Faecalibacterium prausnitzii CNCM I 4541;;;Faecalibacterium prausnitzii CNCM I 4543;;;uncultured Faecalibacterium sp. 2789STDY5608870;;;Faecalibacterium prausnitzii APC922/41-1;;;Faecalibacterium prausnitzii APC942/18-1;;;Faecalibacterium prausnitzii APC942/8-14-2	Faecalibacterium prausnitzii,Faecalibacterium,Ruminococcaceae,Clostridiales,Clostridia,Firmicutes,Bacteria;;;uncultured Faecalibacterium sp.,Faecalibacterium,Ruminococcaceae,Clostridiales,Clostridia,Firmicutes,Bacteria
TDLEEYLKDK	pepb78c390	b78.a2.a1,b78.b31.a1	DLF002_GL0036840,DLM011_GL0025504	1	0	0	0	0	0	0	0	0	0	Faecalibacterium prausnitzii CNCM I 4543;;;uncultured Faecalibacterium sp. 2789STDY5608870	Faecalibacterium prausnitzii,Faecalibacterium,Ruminococcaceae,Clostridiales,Clostridia,Firmicutes,Bacteria;;;uncultured Faecalibacterium sp.,Faecalibacterium,Ruminococcaceae,Clostridiales,Clostridia,Firmicutes,Bacteria
TDLEEYLKDKGY	pepb78c391	b78.a2.a1,b78.b31.a1	DLF002_GL0036840,DLM011_GL0025504	1	0	0	0	0	0	0	0	0	0	Faecalibacterium prausnitzii CNCM I 4543;;;uncultured Faecalibacterium sp. 2789STDY5608870	Faecalibacterium prausnitzii,Faecalibacterium,Ruminococcaceae,Clostridiales,Clostridia,Firmicutes,Bacteria;;;uncultured Faecalibacterium sp.,Faecalibacterium,Ruminococcaceae,Clostridiales,Clostridia,Firmicutes,Bacteria
TDLEEYLKDKGYSV	pepb78c397	b78.a2.a1	DLF002_GL0036840	1	0	0	0	0	0	0	0	0	0	Faecalibacterium prausnitzii CNCM I 4543	Faecalibacterium prausnitzii,Faecalibacterium,Ruminococcaceae,Clostridiales,Clostridia,Firmicutes,Bacteria
TDLEEYLKDKGYSVT	pepb78c398	b78.a2.a1	DLF002_GL0036840	1	0	0	0	0	0	0	0	0	0	Faecalibacterium prausnitzii CNCM I 4543	Faecalibacterium prausnitzii,Faecalibacterium,Ruminococcaceae,Clostridiales,Clostridia,Firmicutes,Bacteria
TDLEEYLKDKGYSVTIVDGK	pepb78c399	b78.a2.a1	DLF002_GL0036840	1	0	0	0	0	0	0	0	0	0	Faecalibacterium prausnitzii CNCM I 4543	Faecalibacterium prausnitzii,Faecalibacterium,Ruminococcaceae,Clostridiales,Clostridia,Firmicutes,Bacteria
TFSNNVDAPWVDGTTVK	pepc207c345	c207.a7.a1	MH0085_GL0001759	0	0	1	0	0	0	0	0	0	0	Faecalibacterium prausnitzii Indica	Faecalibacterium prausnitzii,Faecalibacterium,Ruminococcaceae,Clostridiales,Clostridia,Firmicutes,Bacteria
TLDTQDYTNNEK	pepc207c352	c207.a2.a1,c207.a3.a1,c207.a4.a1,c207.a7.a1,c207.b15.a1,c207.b38.a1	MH0195_GL0071260,T2D-87A_GL0006463,MH0161_GL0134265,MH0085_GL0001759,MH0060_GL0052085,MH0330_GL0214466	0	0	1	0	0	0	0	0	0	0	Faecalibacterium prausnitzii CNCM I 4541;;;Faecalibacterium prausnitzii Indica;;;Faecalibacterium prausnitzii AHMP21;;;Faecalibacterium prausnitzii APC923/51-1;;;Roseburia faecis 2789STDY5608863;;;Faecalibacterium prausnitzii CNCM I 4542	Faecalibacterium prausnitzii,Faecalibacterium,Ruminococcaceae,Clostridiales,Clostridia,Firmicutes,Bacteria;;;Roseburia faecis,Roseburia,Lachnospiraceae,Clostridiales,Clostridia,Firmicutes,Bacteria
TLEEGTATYIAFQK	pepc530c247	c530.a3.a1,c530.a5.a1,c530.b12.a1	765560005-stool1_revised_scaffold3161_6_gene28967,MH0354_GL0068598,MH0247_GL0054739	0	0	0	0	1	0	0	0	0	0	Faecalibacterium prausnitzii APC923/51-1;;;Faecalibacterium prausnitzii AHMP21;;;Faecalibacterium prausnitzii M21/2	Faecalibacterium prausnitzii,Faecalibacterium,Ruminococcaceae,Clostridiales,Clostridia,Firmicutes,Bacteria
TLEEVVSR	pepa5d8499	a5.b59.a1,a5.b74.a1,a5.b82.a1,a5.b99.a1,a5.c113.a1,a5.c127.a1,a5.c136.a1,a5.c207.a1,a5.c214.a1,a5.c254.a1,a5.c279.a1,a5.c321.a1,a5.c364.a1,a5.c385.a1,a5.c404.a1,a5.c404.a2,a5.c470.a1,a5.c487.a1,a5.c488.a1,a5.c501.a1,a5.c509.a1,a5.c533.a1,a5.c536.a1,a5.c579.a1,a5.c583.a1,a5.c586.a1,a5.c601.a1,a5.c616.a1,a5.c620.a1,a5.c624.a1,a5.c657.a1,a5.c671.a1,a5.c672.a1,a5.c673.a1,a5.c684.a1,a5.c687.a1,a5.c743…	763577454-stool1_revised_scaffold10724_1_gene41071,MH0125_GL0010030,MH0227_GL0074438,O2.UC20-1_GL0001417,MH0161_GL0046775,MH0272_GL0213810,NOM020_GL0035760,MH0458_GL0155334,DLM001_GL0039591,MH0432_GL0086231,MH0088_GL0042002,O2.CD1-0-PT_GL0016396,V1.CD18-3_GL0059814,MH0330_GL0081444,MH0127_GL0055997,V1.CD25-4_GL0141391,MH0253_GL0186766,V1.FI12_GL0093404,MH0006_GL0104037,MH0360_GL0047254,MH0382_GL0…	0	1	0	0	0	0	0	0	0	0	[Clostridium] methylpentosum DSM 5476;;;Faecalibacterium prausnitzii A2-165;;;Faecalibacterium prausnitzii SL3/3;;;Emergencia timonensis SN18;;;Akkermansia muciniphila GP21;;;Phascolarctobacterium succinatutens CAG:287;;;Firmicutes bacterium CAG:24;;;Ruminococcus gnavus CAG:126;;;butyrate-producing bacterium SS3/4;;;Blautia sp. SF-50;;;Lachnospiraceae bacterium 1_1_57FAA;;;Faecalibacterium prausn…	[Clostridium] methylpentosum,Ruminiclostridium,Ruminococcaceae,Clostridiales,Clostridia,Firmicutes,Bacteria;;;Faecalibacterium prausnitzii,Faecalibacterium,Ruminococcaceae,Clostridiales,Clostridia,Firmicutes,Bacteria;;;Emergencia timonensis,Emergencia,Clostridiales Family XIII. Incertae Sedis,Clostridiales,Clostridia,Firmicutes,Bacteria;;;Akkermansia muciniphila,Akkermansia,Akkermansiaceae,Verruc…
TLPILIAQLR	pepd5632a5	d5632.a1.a1,d5632.a1.a2,d5632.a2.a1	MH0001_GL0012649,MH0095_GL0026936,NOM020_GL0038771	0	0	0	0	0	0	0	0	0	1	Roseburia sp. CAG:18;;;Roseburia faecis 2789STDY5608863;;;Faecalibacterium prausnitzii APC923/51-1	Roseburia sp. CAG:18,Roseburia,Lachnospiraceae,Clostridiales,Clostridia,Firmicutes,Bacteria;;;Roseburia faecis,Roseburia,Lachnospiraceae,Clostridiales,Clostridia,Firmicutes,Bacteria;;;Faecalibacterium prausnitzii,Faecalibacterium,Ruminococcaceae,Clostridiales,Clostridia,Firmicutes,Bacteria
TPGREDEDAEEAE	pepc530c276	c530.b11.a1,c530.b12.a1,c530.b24.a1	MH0423_GL0024058,MH0247_GL0054739,V1.CD51-0_GL0140476	0	0	0	0	1	0	0	0	0	0	Faecalibacterium prausnitzii AHMP21;;;Faecalibacterium sp. CAG:82	Faecalibacterium prausnitzii,Faecalibacterium,Ruminococcaceae,Clostridiales,Clostridia,Firmicutes,Bacteria;;;Faecalibacterium sp. CAG:82,Faecalibacterium,Ruminococcaceae,Clostridiales,Clostridia,Firmicutes,Bacteria
TPGREDEDAEEAEK	pepc530c277	c530.b11.a1,c530.b12.a1,c530.b24.a1	MH0423_GL0024058,MH0247_GL0054739,V1.CD51-0_GL0140476	0	0	0	0	1	0	0	0	0	0	Faecalibacterium prausnitzii AHMP21;;;Faecalibacterium sp. CAG:82	Faecalibacterium prausnitzii,Faecalibacterium,Ruminococcaceae,Clostridiales,Clostridia,Firmicutes,Bacteria;;;Faecalibacterium sp. CAG:82,Faecalibacterium,Ruminococcaceae,Clostridiales,Clostridia,Firmicutes,Bacteria
TPGREDEDAEEAEKK	pepc530c278	c530.b11.a1,c530.b12.a1,c530.b24.a1	MH0423_GL0024058,MH0247_GL0054739,V1.CD51-0_GL0140476	0	0	0	0	1	0	0	0	0	0	Faecalibacterium prausnitzii AHMP21;;;Faecalibacterium sp. CAG:82	Faecalibacterium prausnitzii,Faecalibacterium,Ruminococcaceae,Clostridiales,Clostridia,Firmicutes,Bacteria;;;Faecalibacterium sp. CAG:82,Faecalibacterium,Ruminococcaceae,Clostridiales,Clostridia,Firmicutes,Bacteria
TTCQVIIGTK	pepc530c288	c530.b11.a1,c530.b12.a1	MH0423_GL0024058,MH0247_GL0054739	0	0	0	0	1	0	0	0	0	0	Faecalibacterium prausnitzii AHMP21;;;Faecalibacterium sp. CAG:82	Faecalibacterium prausnitzii,Faecalibacterium,Ruminococcaceae,Clostridiales,Clostridia,Firmicutes,Bacteria;;;Faecalibacterium sp. CAG:82,Faecalibacterium,Ruminococcaceae,Clostridiales,Clostridia,Firmicutes,Bacteria
TTLFNNLTGSNQYVGNWPGVTVEK	pepa5d8789	a5.b59.a1,a5.b74.a1,a5.b82.a1,a5.b99.a1,a5.c113.a1,a5.c127.a1,a5.c136.a1,a5.c207.a1,a5.c214.a1,a5.c610.a1,a5.c736.a1	763577454-stool1_revised_scaffold10724_1_gene41071,MH0125_GL0010030,MH0227_GL0074438,O2.UC20-1_GL0001417,MH0161_GL0046775,MH0272_GL0213810,NOM020_GL0035760,MH0458_GL0155334,DLM001_GL0039591,MH0012_GL0060612,V1.UC40-1_GL0141412	0	1	0	0	0	0	0	0	0	0	Faecalibacterium prausnitzii A2-165;;;Faecalibacterium prausnitzii SL3/3;;;Firmicutes bacterium CAG:791;;;Faecalibacterium prausnitzii CNCM I 4541;;;Faecalibacterium prausnitzii AHMP21;;;Faecalibacterium prausnitzii CNCM I 4542;;;Faecalibacterium prausnitzii APC942/32-1;;;Faecalibacterium prausnitzii APC942/18-1;;;Faecalibacterium prausnitzii APC918/95b;;;uncultured Clostridium sp. 2789STDY5608885	Faecalibacterium prausnitzii,Faecalibacterium,Ruminococcaceae,Clostridiales,Clostridia,Firmicutes,Bacteria;;;Firmicutes bacterium CAG:791,unclassified Firmicutes,unclassified Firmicutes,unclassified Firmicutes,unclassified Firmicutes,Firmicutes,Bacteria;;;uncultured Clostridium sp.,Clostridium,Clostridiaceae,Clostridiales,Clostridia,Firmicutes,Bacteria
TTLFNNLTGSNQYVGNWPGVTVEKK	pepa5d8790	a5.b59.a1,a5.b74.a1,a5.b82.a1,a5.b99.a1,a5.c113.a1,a5.c127.a1,a5.c136.a1,a5.c207.a1,a5.c214.a1,a5.c610.a1,a5.c736.a1	763577454-stool1_revised_scaffold10724_1_gene41071,MH0125_GL0010030,MH0227_GL0074438,O2.UC20-1_GL0001417,MH0161_GL0046775,MH0272_GL0213810,NOM020_GL0035760,MH0458_GL0155334,DLM001_GL0039591,MH0012_GL0060612,V1.UC40-1_GL0141412	0	1	0	0	0	0	0	0	0	0	Faecalibacterium prausnitzii A2-165;;;Faecalibacterium prausnitzii SL3/3;;;Firmicutes bacterium CAG:791;;;Faecalibacterium prausnitzii CNCM I 4541;;;Faecalibacterium prausnitzii AHMP21;;;Faecalibacterium prausnitzii CNCM I 4542;;;Faecalibacterium prausnitzii APC942/32-1;;;Faecalibacterium prausnitzii APC942/18-1;;;Faecalibacterium prausnitzii APC918/95b;;;uncultured Clostridium sp. 2789STDY5608885	Faecalibacterium prausnitzii,Faecalibacterium,Ruminococcaceae,Clostridiales,Clostridia,Firmicutes,Bacteria;;;Firmicutes bacterium CAG:791,unclassified Firmicutes,unclassified Firmicutes,unclassified Firmicutes,unclassified Firmicutes,Firmicutes,Bacteria;;;uncultured Clostridium sp.,Clostridium,Clostridiaceae,Clostridiales,Clostridia,Firmicutes,Bacteria
TVAENIWLGR	pepa1d8347	a1.c321.a1,a1.c341.a1,a1.c348.a1,a1.c374.a1,a1.c470.a1,a1.c487.a1,a1.c729.a1,a1.c950.a1,a1.d1053.a1,a1.d1132.a1	MH0160_GL0096898,MH0271_GL0027344,MH0127_GL0074458,MH0290_GL0118214,MH0448_GL0214663,MH0088_GL0022202,MH0268_GL0135788,N020A_GL0121908,764892411-stool1_revised_scaffold6468_1_gene69741,MH0145_GL0083869	0	0	0	1	0	0	0	0	0	0	Faecalibacterium prausnitzii CNCM I 4540;;;Faecalibacterium prausnitzii Indica;;;Faecalibacterium prausnitzii CNCM I 4543;;;Faecalibacterium prausnitzii ATCC 27768;;;Faecalibacterium prausnitzii APC942/18-1;;;Faecalibacterium prausnitzii CNCM I 4541;;;Faecalibacterium prausnitzii AHMP21;;;uncultured Faecalibacterium sp. 2789STDY5608870;;;Faecalibacterium prausnitzii CNCM I 4542	Faecalibacterium prausnitzii,Faecalibacterium,Ruminococcaceae,Clostridiales,Clostridia,Firmicutes,Bacteria;;;uncultured Faecalibacterium sp.,Faecalibacterium,Ruminococcaceae,Clostridiales,Clostridia,Firmicutes,Bacteria
TVGKDIYLV	pepb78c414	b78.a1.a1,b78.a2.a1,b78.a7.a1,b78.a9.a1,b78.b10.a1,b78.b12.a1,b78.b14.a1,b78.b32.a1	MH0110_GL0062648,DLF002_GL0036840,763982056-stool1_revised_scaffold11395_2_gene120604,O2.UC27-2_GL0104385,SZEY-37A_GL0047230,T2D-34A_GL0081068,MH0017_GL0001406,O2.UC41-1_GL0140474	1	0	0	0	0	0	0	0	0	0	Faecalibacterium prausnitzii CNCM I 4541;;;Faecalibacterium prausnitzii CNCM I 4543;;;Faecalibacterium prausnitzii APC922/41-1;;;uncultured Faecalibacterium sp. 2789STDY5608870;;;Faecalibacterium prausnitzii CNCM I 4542;;;Faecalibacterium prausnitzii APC923/51-1;;;Faecalibacterium prausnitzii CNCM I 4644	Faecalibacterium prausnitzii,Faecalibacterium,Ruminococcaceae,Clostridiales,Clostridia,Firmicutes,Bacteria;;;uncultured Faecalibacterium sp.,Faecalibacterium,Ruminococcaceae,Clostridiales,Clostridia,Firmicutes,Bacteria
TVGKDIYLVGVDA	pepb78c415	b78.a1.a1,b78.a2.a1,b78.a7.a1,b78.a9.a1,b78.b10.a1,b78.b12.a1,b78.b14.a1	MH0110_GL0062648,DLF002_GL0036840,763982056-stool1_revised_scaffold11395_2_gene120604,O2.UC27-2_GL0104385,SZEY-37A_GL0047230,T2D-34A_GL0081068,MH0017_GL0001406	1	0	0	0	0	0	0	0	0	0	Faecalibacterium prausnitzii CNCM I 4541;;;Faecalibacterium prausnitzii CNCM I 4543;;;Faecalibacterium prausnitzii APC922/41-1;;;uncultured Faecalibacterium sp. 2789STDY5608870;;;Faecalibacterium prausnitzii CNCM I 4542;;;Faecalibacterium prausnitzii CNCM I 4644	Faecalibacterium prausnitzii,Faecalibacterium,Ruminococcaceae,Clostridiales,Clostridia,Firmicutes,Bacteria;;;uncultured Faecalibacterium sp.,Faecalibacterium,Ruminococcaceae,Clostridiales,Clostridia,Firmicutes,Bacteria
TVGKDIYLVGVDAL	pepb78c416	b78.a1.a1,b78.a2.a1,b78.a7.a1,b78.a9.a1,b78.b10.a1,b78.b12.a1,b78.b14.a1,b78.b32.a1	MH0110_GL0062648,DLF002_GL0036840,763982056-stool1_revised_scaffold11395_2_gene120604,O2.UC27-2_GL0104385,SZEY-37A_GL0047230,T2D-34A_GL0081068,MH0017_GL0001406,O2.UC41-1_GL0140474	1	0	0	0	0	0	0	0	0	0	Faecalibacterium prausnitzii CNCM I 4541;;;Faecalibacterium prausnitzii CNCM I 4543;;;Faecalibacterium prausnitzii APC922/41-1;;;uncultured Faecalibacterium sp. 2789STDY5608870;;;Faecalibacterium prausnitzii CNCM I 4542;;;Faecalibacterium prausnitzii APC923/51-1;;;Faecalibacterium prausnitzii CNCM I 4644	Faecalibacterium prausnitzii,Faecalibacterium,Ruminococcaceae,Clostridiales,Clostridia,Firmicutes,Bacteria;;;uncultured Faecalibacterium sp.,Faecalibacterium,Ruminococcaceae,Clostridiales,Clostridia,Firmicutes,Bacteria
TVGKDIYLVGVDALK	pepb78c423	b78.a2.a1	DLF002_GL0036840	1	0	0	0	0	0	0	0	0	0	Faecalibacterium prausnitzii CNCM I 4543	Faecalibacterium prausnitzii,Faecalibacterium,Ruminococcaceae,Clostridiales,Clostridia,Firmicutes,Bacteria
TVGKDIYLVGVDALKEAVQ	pepb78c424	b78.a2.a1	DLF002_GL0036840	1	0	0	0	0	0	0	0	0	0	Faecalibacterium prausnitzii CNCM I 4543	Faecalibacterium prausnitzii,Faecalibacterium,Ruminococcaceae,Clostridiales,Clostridia,Firmicutes,Bacteria
TVGKDIYLVGVDALKEAVQNVVDGK	pepb78c425	b78.a2.a1	DLF002_GL0036840	1	0	0	0	0	0	0	0	0	0	Faecalibacterium prausnitzii CNCM I 4543	Faecalibacterium prausnitzii,Faecalibacterium,Ruminococcaceae,Clostridiales,Clostridia,Firmicutes,Bacteria
VAFIMDR	pepa5d8973	a5.b59.a1,a5.b74.a1,a5.b82.a1,a5.b99.a1,a5.c113.a1,a5.c127.a1,a5.c128.a1,a5.c136.a1,a5.c156.a1,a5.c165.a1,a5.c179.a1,a5.c196.a1,a5.c206.a1,a5.c214.a1,a5.c215.a1,a5.c216.a1,a5.c218.a1,a5.c240.a1,a5.c250.a1,a5.c251.a1,a5.c259.a1,a5.c260.a1,a5.c261.a1,a5.c275.a1,a5.c316.a1,a5.c317.a1,a5.c318.a1,a5.c322.a1,a5.c336.a1,a5.c337.a1,a5.c361.a1,a5.c365.a1,a5.c380.a1,a5.c382.a1,a5.c469.a1,a5.c471.a1,a5.c473…	763577454-stool1_revised_scaffold10724_1_gene41071,MH0125_GL0010030,MH0227_GL0074438,O2.UC20-1_GL0001417,MH0161_GL0046775,MH0272_GL0213810,MH0092_GL0019626,NOM020_GL0035760,O2.UC2-2_GL0069758,MH0083_GL0068294,O2.UC2-2_GL0111881,O2.CD1-0-PT_GL0023218,MH0272_GL0021237,DLM001_GL0039591,O2.UC15-1_GL0011819,MH0188_GL0202005,MH0002_GL0042445,O2.UC20-1_GL0175390,MH0270_GL0034375,MH0149_GL0107611,NOF010_…	0	1	0	0	0	0	0	0	0	0	Succiniclasticum ruminis DSM 11005;;;Eubacterium sp. CAG:161;;;Clostridiales bacterium 1_7_47FAA;;;Eggerthella lenta 32-6-I 6 NA;;;[Clostridium] methylpentosum DSM 5476;;;Oribacterium sinus F0268;;;Faecalibacterium prausnitzii A2-165;;;Firmicutes bacterium CAG:94;;;Faecalibacterium prausnitzii SL3/3;;;Anaeromassilibacillus sp. An250;;;Eubacterium rectale CAG:36;;;Akkermansia muciniphila GP21;;;Bu…	Succiniclasticum ruminis,Succiniclasticum,Acidaminococcaceae,Acidaminococcales,Negativicutes,Firmicutes,Bacteria;;;Eubacterium sp. CAG:161,Eubacterium,Eubacteriaceae,Clostridiales,Clostridia,Firmicutes,Bacteria;;;Clostridiales bacterium 1_7_47FAA,unclassified Clostridiales,unclassified Clostridiales,Clostridiales,Clostridia,Firmicutes,Bacteria;;;Eggerthella lenta,Eggerthella,Eggerthellaceae,Egger…
VAFIMDRIF	pepa5d8974	a5.b59.a1,a5.b74.a1,a5.b82.a1,a5.b99.a1,a5.c113.a1,a5.c127.a1,a5.c136.a1,a5.c156.a1,a5.c165.a1,a5.c179.a1,a5.c196.a1,a5.c206.a1,a5.c214.a1,a5.c215.a1,a5.c216.a1,a5.c218.a1,a5.c240.a1,a5.c251.a1,a5.c259.a1,a5.c260.a1,a5.c261.a1,a5.c275.a1,a5.c316.a1,a5.c317.a1,a5.c318.a1,a5.c322.a1,a5.c336.a1,a5.c337.a1,a5.c361.a1,a5.c365.a1,a5.c380.a1,a5.c382.a1,a5.c469.a1,a5.c471.a1,a5.c474.a1,a5.c474.a2,a5.c505…	763577454-stool1_revised_scaffold10724_1_gene41071,MH0125_GL0010030,MH0227_GL0074438,O2.UC20-1_GL0001417,MH0161_GL0046775,MH0272_GL0213810,NOM020_GL0035760,O2.UC2-2_GL0069758,MH0083_GL0068294,O2.UC2-2_GL0111881,O2.CD1-0-PT_GL0023218,MH0272_GL0021237,DLM001_GL0039591,O2.UC15-1_GL0011819,MH0188_GL0202005,MH0002_GL0042445,O2.UC20-1_GL0175390,MH0149_GL0107611,NOF010_GL0059819,MH0006_GL0056837,NLM032_…	0	1	0	0	0	0	0	0	0	0	Succiniclasticum ruminis DSM 11005;;;Eubacterium sp. CAG:161;;;Clostridiales bacterium 1_7_47FAA;;;[Clostridium] methylpentosum DSM 5476;;;Oribacterium sinus F0268;;;Faecalibacterium prausnitzii A2-165;;;Firmicutes bacterium CAG:94;;;Faecalibacterium prausnitzii SL3/3;;;Eubacterium rectale CAG:36;;;Akkermansia muciniphila GP21;;;Butyrivibrio crossotus DSM 2876;;;uncultured Roseburia sp. 2789STDY5…	Succiniclasticum ruminis,Succiniclasticum,Acidaminococcaceae,Acidaminococcales,Negativicutes,Firmicutes,Bacteria;;;Eubacterium sp. CAG:161,Eubacterium,Eubacteriaceae,Clostridiales,Clostridia,Firmicutes,Bacteria;;;Clostridiales bacterium 1_7_47FAA,unclassified Clostridiales,unclassified Clostridiales,Clostridiales,Clostridia,Firmicutes,Bacteria;;;[Clostridium] methylpentosum,Ruminiclostridium,Rumi…
VAGNSFIGIL	pepc530c291	c530.a2.a1,c530.a3.a1,c530.a5.a1,c530.b11.a1,c530.b12.a1,c530.b13.a1,c530.b15.a1	T2D-65A_GL0043680,765560005-stool1_revised_scaffold3161_6_gene28967,MH0354_GL0068598,MH0423_GL0024058,MH0247_GL0054739,O2.UC57-2_GL0044638,V1.UC38-4_GL0107351	0	0	0	0	1	0	0	0	0	0	Faecalibacterium prausnitzii APC923/51-1;;;Faecalibacterium prausnitzii AHMP21;;;Faecalibacterium prausnitzii M21/2;;;Faecalibacterium sp. CAG:82;;;Faecalibacterium prausnitzii 2789STDY5834970;;;Faecalibacterium prausnitzii CNCM I 4544;;;Faecalibacterium prausnitzii CNCM I 4542	Faecalibacterium prausnitzii,Faecalibacterium,Ruminococcaceae,Clostridiales,Clostridia,Firmicutes,Bacteria;;;Faecalibacterium sp. CAG:82,Faecalibacterium,Ruminococcaceae,Clostridiales,Clostridia,Firmicutes,Bacteria
VAGNSFIGILAAVVGAACYNK	pepc530c292	c530.a2.a1,c530.a3.a1	T2D-65A_GL0043680,765560005-stool1_revised_scaffold3161_6_gene28967	0	0	0	0	1	0	0	0	0	0	Faecalibacterium prausnitzii APC923/51-1;;;Faecalibacterium prausnitzii CNCM I 4544	Faecalibacterium prausnitzii,Faecalibacterium,Ruminococcaceae,Clostridiales,Clostridia,Firmicutes,Bacteria
VAGNSFIGILAAVVGAACYNKFK	pepc530c293	c530.a2.a1,c530.a3.a1	T2D-65A_GL0043680,765560005-stool1_revised_scaffold3161_6_gene28967	0	0	0	0	1	0	0	0	0	0	Faecalibacterium prausnitzii APC923/51-1;;;Faecalibacterium prausnitzii CNCM I 4544	Faecalibacterium prausnitzii,Faecalibacterium,Ruminococcaceae,Clostridiales,Clostridia,Firmicutes,Bacteria
VAPLGDPMELTVR	pepd3167b37	d3167.a2.a1	SZEY-30A_GL0046992	0	0	0	0	0	0	1	0	0	0	Gemmiger formicilis ATCC 27749	Gemmiger formicilis,Gemmiger,Ruminococcaceae,Clostridiales,Clostridia,Firmicutes,Bacteria
VDDRFLR	pepa5d9087	a5.b59.a1,a5.b74.a1,a5.b82.a1,a5.b99.a1,a5.c127.a1,a5.c136.a1,a5.c165.a1,a5.c207.a1,a5.c214.a1,a5.c322.a1,a5.c750.a1,a5.c751.a1,a5.c828.a1,a5.c833.a1,a5.d1067.a1	763577454-stool1_revised_scaffold10724_1_gene41071,MH0125_GL0010030,MH0227_GL0074438,O2.UC20-1_GL0001417,MH0272_GL0213810,NOM020_GL0035760,MH0083_GL0068294,MH0458_GL0155334,DLM001_GL0039591,MH0137_GL0056541,V1.UC52-0_GL0072948,V1.CD6-0-PT_GL0210790,MH0122_GL0051197,MH0385_GL0084735,O2.UC19-2_GL0019033	0	1	0	0	0	0	0	0	0	0	Faecalibacterium prausnitzii A2-165;;;Faecalibacterium prausnitzii SL3/3;;;Subdoligranulum sp. APC924/74;;;Faecalibacterium prausnitzii L2-6;;;Faecalibacterium prausnitzii CNCM I 4541;;;Faecalibacterium prausnitzii APC918/95b;;;Faecalibacterium prausnitzii CNCM I 4542;;;Faecalibacterium prausnitzii APC942/32-1;;;Faecalibacterium prausnitzii 2789STDY5834970;;;Faecalibacterium prausnitzii APC942/18…	Faecalibacterium prausnitzii,Faecalibacterium,Ruminococcaceae,Clostridiales,Clostridia,Firmicutes,Bacteria;;;Subdoligranulum sp. APC924/74,Subdoligranulum,Ruminococcaceae,Clostridiales,Clostridia,Firmicutes,Bacteria;;;Subdoligranulum variabile,Subdoligranulum,Ruminococcaceae,Clostridiales,Clostridia,Firmicutes,Bacteria
VEDFTSIHPR	pepa1d8537	a1.c321.a1,a1.c341.a1,a1.c348.a1,a1.c374.a1,a1.c470.a1,a1.d1053.a1,a1.d1132.a1	MH0160_GL0096898,MH0271_GL0027344,MH0127_GL0074458,MH0290_GL0118214,MH0448_GL0214663,764892411-stool1_revised_scaffold6468_1_gene69741,MH0145_GL0083869	0	0	0	1	0	0	0	0	0	0	Faecalibacterium prausnitzii CNCM I 4540;;;Faecalibacterium prausnitzii CNCM I 4543;;;Faecalibacterium prausnitzii ATCC 27768;;;Faecalibacterium prausnitzii APC942/18-1;;;Faecalibacterium prausnitzii AHMP21;;;Faecalibacterium prausnitzii CNCM I 4541;;;uncultured Faecalibacterium sp. 2789STDY5608870	Faecalibacterium prausnitzii,Faecalibacterium,Ruminococcaceae,Clostridiales,Clostridia,Firmicutes,Bacteria;;;uncultured Faecalibacterium sp.,Faecalibacterium,Ruminococcaceae,Clostridiales,Clostridia,Firmicutes,Bacteria
VEGKDVEEYYWVDYVK	pepb78c447	b78.a2.a1,b78.a6.a1	DLF002_GL0036840,MH0027_GL0019557	1	0	0	0	0	0	0	0	0	0	Faecalibacterium prausnitzii CNCM I 4543;;;Faecalibacterium prausnitzii APC922/41-1	Faecalibacterium prausnitzii,Faecalibacterium,Ruminococcaceae,Clostridiales,Clostridia,Firmicutes,Bacteria
VEHLTASDKIDQIVTNR	pepa5d9133	a5.b59.a1	763577454-stool1_revised_scaffold10724_1_gene41071	0	1	0	0	0	0	0	0	0	0	Faecalibacterium prausnitzii A2-165	Faecalibacterium prausnitzii,Faecalibacterium,Ruminococcaceae,Clostridiales,Clostridia,Firmicutes,Bacteria
VGLKDYWDTLK	pepd5378a4	d5378.a1.a1	MH0115_GL0010446	0	0	0	0	0	1	0	0	0	0	Faecalibacterium prausnitzii AHMP21	Faecalibacterium prausnitzii,Faecalibacterium,Ruminococcaceae,Clostridiales,Clostridia,Firmicutes,Bacteria
VGLKDYWDTLKNNR	pepd5378a5	d5378.a1.a1	MH0115_GL0010446	0	0	0	0	0	1	0	0	0	0	Faecalibacterium prausnitzii AHMP21	Faecalibacterium prausnitzii,Faecalibacterium,Ruminococcaceae,Clostridiales,Clostridia,Firmicutes,Bacteria
VIADEVTIMR	pepa1d8714	a1.c321.a1,a1.c341.a1,a1.c348.a1,a1.c374.a1,a1.c470.a1,a1.c487.a1,a1.c729.a1,a1.d1053.a1,a1.d1132.a1	MH0160_GL0096898,MH0271_GL0027344,MH0127_GL0074458,MH0290_GL0118214,MH0448_GL0214663,MH0088_GL0022202,MH0268_GL0135788,764892411-stool1_revised_scaffold6468_1_gene69741,MH0145_GL0083869	0	0	0	1	0	0	0	0	0	0	Faecalibacterium prausnitzii CNCM I 4540;;;Faecalibacterium prausnitzii Indica;;;Faecalibacterium prausnitzii CNCM I 4543;;;Faecalibacterium prausnitzii ATCC 27768;;;Faecalibacterium prausnitzii APC942/18-1;;;Faecalibacterium prausnitzii CNCM I 4541;;;Faecalibacterium prausnitzii AHMP21;;;uncultured Faecalibacterium sp. 2789STDY5608870	Faecalibacterium prausnitzii,Faecalibacterium,Ruminococcaceae,Clostridiales,Clostridia,Firmicutes,Bacteria;;;uncultured Faecalibacterium sp.,Faecalibacterium,Ruminococcaceae,Clostridiales,Clostridia,Firmicutes,Bacteria
VLILDEPTSSLTANEVESLFR	pepa1d8768	a1.c321.a1,a1.c341.a1,a1.c348.a1,a1.c374.a1,a1.c470.a1,a1.c487.a1,a1.c729.a1,a1.d1053.a1,a1.d1132.a1	MH0160_GL0096898,MH0271_GL0027344,MH0127_GL0074458,MH0290_GL0118214,MH0448_GL0214663,MH0088_GL0022202,MH0268_GL0135788,764892411-stool1_revised_scaffold6468_1_gene69741,MH0145_GL0083869	0	0	0	1	0	0	0	0	0	0	Faecalibacterium prausnitzii CNCM I 4540;;;Faecalibacterium prausnitzii Indica;;;Faecalibacterium prausnitzii CNCM I 4543;;;Faecalibacterium prausnitzii ATCC 27768;;;Faecalibacterium prausnitzii APC942/18-1;;;Faecalibacterium prausnitzii CNCM I 4541;;;Faecalibacterium prausnitzii AHMP21;;;uncultured Faecalibacterium sp. 2789STDY5608870	Faecalibacterium prausnitzii,Faecalibacterium,Ruminococcaceae,Clostridiales,Clostridia,Firmicutes,Bacteria;;;uncultured Faecalibacterium sp.,Faecalibacterium,Ruminococcaceae,Clostridiales,Clostridia,Firmicutes,Bacteria
VLNIWCWNDEFQGR	pepc207c375	c207.a7.a1	MH0085_GL0001759	0	0	1	0	0	0	0	0	0	0	Faecalibacterium prausnitzii Indica	Faecalibacterium prausnitzii,Faecalibacterium,Ruminococcaceae,Clostridiales,Clostridia,Firmicutes,Bacteria
VMALMGENGAGK	pepa1d8846,pepa1d8847,pepa1d8848	a1.c321.a1,a1.c341.a1,a1.c348.a1,a1.c374.a1,a1.c470.a1,a1.c487.a1,a1.c729.a1,a1.c950.a1	MH0160_GL0096898,MH0271_GL0027344,MH0127_GL0074458,MH0290_GL0118214,MH0448_GL0214663,MH0088_GL0022202,MH0268_GL0135788,N020A_GL0121908	0	0	0	1	0	0	0	0	0	0	Faecalibacterium prausnitzii Indica;;;Faecalibacterium prausnitzii CNCM I 4543;;;Faecalibacterium prausnitzii APC942/18-1;;;Faecalibacterium prausnitzii CNCM I 4541;;;Faecalibacterium prausnitzii AHMP21;;;uncultured Faecalibacterium sp. 2789STDY5608870;;;Faecalibacterium prausnitzii CNCM I 4542	Faecalibacterium prausnitzii,Faecalibacterium,Ruminococcaceae,Clostridiales,Clostridia,Firmicutes,Bacteria;;;uncultured Faecalibacterium sp.,Faecalibacterium,Ruminococcaceae,Clostridiales,Clostridia,Firmicutes,Bacteria
VMVMCDGR	pepa1d8887,pepa1d8888	a1.c321.a1,a1.c341.a1,a1.c348.a1,a1.c374.a1,a1.c487.a1,a1.c883.a1,a1.d1237.a1	MH0160_GL0096898,MH0271_GL0027344,MH0127_GL0074458,MH0290_GL0118214,MH0088_GL0022202,MH0433_GL0108060,NLF007_GL0016821	0	0	0	1	0	0	0	0	0	0	Faecalibacterium prausnitzii Indica;;;Faecalibacterium prausnitzii CNCM I 4543;;;Faecalibacterium prausnitzii APC942/18-1;;;Faecalibacterium prausnitzii AHMP21;;;Faecalibacterium prausnitzii CNCM I 4541;;;Anaeromassilibacillus sp. An172;;;uncultured Clostridiales bacterium RUG103	Faecalibacterium prausnitzii,Faecalibacterium,Ruminococcaceae,Clostridiales,Clostridia,Firmicutes,Bacteria;;;Anaeromassilibacillus sp. An172,Anaeromassilibacillus,Ruminococcaceae,Clostridiales,Clostridia,Firmicutes,Bacteria;;;uncultured Clostridiales bacterium,unclassified Clostridiales,unclassified Clostridiales,Clostridiales,Clostridia,Firmicutes,Bacteria
VQFVYDELK	pepc530c313	c530.a2.a1,c530.a3.a1,c530.a5.a1,c530.a7.a1,c530.a9.a1,c530.b11.a1,c530.b12.a1,c530.b13.a1,c530.b15.a1,c530.b18.a1,c530.b24.a1	T2D-65A_GL0043680,765560005-stool1_revised_scaffold3161_6_gene28967,MH0354_GL0068598,SZEY-29A_GL0036117,NOF002_GL0023045,MH0423_GL0024058,MH0247_GL0054739,O2.UC57-2_GL0044638,V1.UC38-4_GL0107351,O2.UC11-1_GL0008787,V1.CD51-0_GL0140476	0	0	0	0	1	0	0	0	0	0	Faecalibacterium prausnitzii APC923/51-1;;;Faecalibacterium prausnitzii AHMP21;;;Faecalibacterium prausnitzii M21/2;;;Faecalibacterium sp. CAG:82;;;Gemmiger formicilis ATCC 27749;;;Faecalibacterium prausnitzii 2789STDY5834970;;;Faecalibacterium prausnitzii CNCM I 4544;;;Faecalibacterium prausnitzii CNCM I 4542	Faecalibacterium prausnitzii,Faecalibacterium,Ruminococcaceae,Clostridiales,Clostridia,Firmicutes,Bacteria;;;Faecalibacterium sp. CAG:82,Faecalibacterium,Ruminococcaceae,Clostridiales,Clostridia,Firmicutes,Bacteria;;;Gemmiger formicilis,Gemmiger,Ruminococcaceae,Clostridiales,Clostridia,Firmicutes,Bacteria
VQFVYDELKK	pepc530c314	c530.a2.a1,c530.a3.a1,c530.a5.a1,c530.a7.a1,c530.a9.a1,c530.b11.a1,c530.b12.a1,c530.b13.a1,c530.b15.a1,c530.b18.a1,c530.b24.a1	T2D-65A_GL0043680,765560005-stool1_revised_scaffold3161_6_gene28967,MH0354_GL0068598,SZEY-29A_GL0036117,NOF002_GL0023045,MH0423_GL0024058,MH0247_GL0054739,O2.UC57-2_GL0044638,V1.UC38-4_GL0107351,O2.UC11-1_GL0008787,V1.CD51-0_GL0140476	0	0	0	0	1	0	0	0	0	0	Faecalibacterium prausnitzii APC923/51-1;;;Faecalibacterium prausnitzii AHMP21;;;Faecalibacterium prausnitzii M21/2;;;Faecalibacterium sp. CAG:82;;;Gemmiger formicilis ATCC 27749;;;Faecalibacterium prausnitzii 2789STDY5834970;;;Faecalibacterium prausnitzii CNCM I 4544;;;Faecalibacterium prausnitzii CNCM I 4542	Faecalibacterium prausnitzii,Faecalibacterium,Ruminococcaceae,Clostridiales,Clostridia,Firmicutes,Bacteria;;;Faecalibacterium sp. CAG:82,Faecalibacterium,Ruminococcaceae,Clostridiales,Clostridia,Firmicutes,Bacteria;;;Gemmiger formicilis,Gemmiger,Ruminococcaceae,Clostridiales,Clostridia,Firmicutes,Bacteria
VTTENAAQYL	pepb78c488	b78.a5.a1	O2.UC8-1_GL0146486	1	0	0	0	0	0	0	0	0	0	Faecalibacterium prausnitzii APC942/8-14-2	Faecalibacterium prausnitzii,Faecalibacterium,Ruminococcaceae,Clostridiales,Clostridia,Firmicutes,Bacteria
VVEELKLDK	pepa5d9653	a5.b59.a1	763577454-stool1_revised_scaffold10724_1_gene41071	0	1	0	0	0	0	0	0	0	0	Faecalibacterium prausnitzii A2-165	Faecalibacterium prausnitzii,Faecalibacterium,Ruminococcaceae,Clostridiales,Clostridia,Firmicutes,Bacteria
VVLANNNYTEVAAGVLK	pepc530c318	c530.b11.a1,c530.b24.a1	MH0423_GL0024058,V1.CD51-0_GL0140476	0	0	0	0	1	0	0	0	0	0	Faecalibacterium sp. CAG:82	Faecalibacterium sp. CAG:82,Faecalibacterium,Ruminococcaceae,Clostridiales,Clostridia,Firmicutes,Bacteria
VWIKGEEVNIKQPR	pepa1d9131	a1.c470.a1	MH0448_GL0214663	0	0	0	1	0	0	0	0	0	0	uncultured Faecalibacterium sp. 2789STDY5608870	uncultured Faecalibacterium sp.,Faecalibacterium,Ruminococcaceae,Clostridiales,Clostridia,Firmicutes,Bacteria
WDVANMTK	pepa1d9155	a1.c321.a1,a1.c341.a1,a1.c348.a1,a1.c470.a1,a1.d1053.a1,a1.d1132.a1	MH0160_GL0096898,MH0271_GL0027344,MH0127_GL0074458,MH0448_GL0214663,764892411-stool1_revised_scaffold6468_1_gene69741,MH0145_GL0083869	0	0	0	1	0	0	0	0	0	0	Faecalibacterium prausnitzii CNCM I 4540;;;Faecalibacterium prausnitzii CNCM I 4543;;;Faecalibacterium prausnitzii ATCC 27768;;;Faecalibacterium prausnitzii APC942/18-1;;;Faecalibacterium prausnitzii AHMP21;;;uncultured Faecalibacterium sp. 2789STDY5608870	Faecalibacterium prausnitzii,Faecalibacterium,Ruminococcaceae,Clostridiales,Clostridia,Firmicutes,Bacteria;;;uncultured Faecalibacterium sp.,Faecalibacterium,Ruminococcaceae,Clostridiales,Clostridia,Firmicutes,Bacteria
WLANNPDVLILDEPTR	pepa1d9175	a1.c321.a1,a1.c341.a1,a1.c348.a1,a1.c374.a1,a1.c487.a1,a1.c883.a1	MH0160_GL0096898,MH0271_GL0027344,MH0127_GL0074458,MH0290_GL0118214,MH0088_GL0022202,MH0433_GL0108060	0	0	0	1	0	0	0	0	0	0	Faecalibacterium prausnitzii Indica;;;Faecalibacterium prausnitzii CNCM I 4543;;;Faecalibacterium prausnitzii APC942/18-1;;;Faecalibacterium prausnitzii AHMP21;;;Faecalibacterium prausnitzii CNCM I 4541;;;Anaeromassilibacillus sp. An172	Faecalibacterium prausnitzii,Faecalibacterium,Ruminococcaceae,Clostridiales,Clostridia,Firmicutes,Bacteria;;;Anaeromassilibacillus sp. An172,Anaeromassilibacillus,Ruminococcaceae,Clostridiales,Clostridia,Firmicutes,Bacteria
WTINANENNNYQNK	pepc207c395	c207.a1.a1,c207.a2.a1,c207.a3.a1,c207.a4.a1,c207.a5.a1,c207.a6.a1,c207.a7.a1,c207.a8.a1	MH0092_GL0036208,MH0195_GL0071260,T2D-87A_GL0006463,MH0161_GL0134265,MH0410_GL0054374,MH0335_GL0008632,MH0085_GL0001759,MH0368_GL0003216	0	0	1	0	0	0	0	0	0	0	Faecalibacterium prausnitzii Indica;;;Faecalibacterium prausnitzii SL3/3;;;Faecalibacterium prausnitzii AHMP21;;;Faecalibacterium prausnitzii APC923/51-1;;;Faecalibacterium cf. prausnitzii KLE1255;;;Faecalibacterium prausnitzii APC923/61-1;;;Faecalibacterium prausnitzii CNCM I 4542	Faecalibacterium prausnitzii,Faecalibacterium,Ruminococcaceae,Clostridiales,Clostridia,Firmicutes,Bacteria
WTINANENNNYQNKLDEA	pepc207c396	c207.a1.a1,c207.a2.a1,c207.a3.a1,c207.a4.a1,c207.a5.a1,c207.a6.a1,c207.a7.a1,c207.a8.a1	MH0092_GL0036208,MH0195_GL0071260,T2D-87A_GL0006463,MH0161_GL0134265,MH0410_GL0054374,MH0335_GL0008632,MH0085_GL0001759,MH0368_GL0003216	0	0	1	0	0	0	0	0	0	0	Faecalibacterium prausnitzii Indica;;;Faecalibacterium prausnitzii SL3/3;;;Faecalibacterium prausnitzii AHMP21;;;Faecalibacterium prausnitzii APC923/51-1;;;Faecalibacterium cf. prausnitzii KLE1255;;;Faecalibacterium prausnitzii APC923/61-1;;;Faecalibacterium prausnitzii CNCM I 4542	Faecalibacterium prausnitzii,Faecalibacterium,Ruminococcaceae,Clostridiales,Clostridia,Firmicutes,Bacteria
WTINANENNNYQNKLDEALL	pepc207c397	c207.a1.a1,c207.a2.a1,c207.a3.a1,c207.a4.a1,c207.a5.a1,c207.a6.a1,c207.a7.a1,c207.a8.a1	MH0092_GL0036208,MH0195_GL0071260,T2D-87A_GL0006463,MH0161_GL0134265,MH0410_GL0054374,MH0335_GL0008632,MH0085_GL0001759,MH0368_GL0003216	0	0	1	0	0	0	0	0	0	0	Faecalibacterium prausnitzii Indica;;;Faecalibacterium prausnitzii SL3/3;;;Faecalibacterium prausnitzii AHMP21;;;Faecalibacterium prausnitzii APC923/51-1;;;Faecalibacterium cf. prausnitzii KLE1255;;;Faecalibacterium prausnitzii APC923/61-1;;;Faecalibacterium prausnitzii CNCM I 4542	Faecalibacterium prausnitzii,Faecalibacterium,Ruminococcaceae,Clostridiales,Clostridia,Firmicutes,Bacteria
WVDQTKEYTDK	pepc207c413	c207.a1.a1,c207.a3.a1,c207.a4.a1,c207.a5.a1,c207.a6.a1,c207.a7.a1,c207.a8.a1,c207.a9.a1,c207.b11.a1,c207.b15.a1	MH0092_GL0036208,T2D-87A_GL0006463,MH0161_GL0134265,MH0410_GL0054374,MH0335_GL0008632,MH0085_GL0001759,MH0368_GL0003216,MH0055_GL0023846,MH0448_GL0204434,MH0060_GL0052085	0	0	1	0	0	0	0	0	0	0	Faecalibacterium prausnitzii 942/30-2;;;Faecalibacterium prausnitzii CNCM I 4541;;;Faecalibacterium prausnitzii Indica;;;Faecalibacterium prausnitzii SL3/3;;;Faecalibacterium prausnitzii AHMP21;;;Faecalibacterium cf. prausnitzii KLE1255;;;Faecalibacterium prausnitzii APC923/61-1;;;Faecalibacterium prausnitzii APC923/51-1;;;Faecalibacterium prausnitzii CNCM I 4542	Faecalibacterium prausnitzii,Faecalibacterium,Ruminococcaceae,Clostridiales,Clostridia,Firmicutes,Bacteria
WVDQTKEYTDKGYNNK	pepc207c414	c207.a1.a1,c207.a3.a1,c207.a4.a1,c207.a5.a1,c207.a6.a1,c207.a7.a1,c207.a8.a1,c207.a9.a1,c207.b11.a1,c207.b15.a1	MH0092_GL0036208,T2D-87A_GL0006463,MH0161_GL0134265,MH0410_GL0054374,MH0335_GL0008632,MH0085_GL0001759,MH0368_GL0003216,MH0055_GL0023846,MH0448_GL0204434,MH0060_GL0052085	0	0	1	0	0	0	0	0	0	0	Faecalibacterium prausnitzii 942/30-2;;;Faecalibacterium prausnitzii CNCM I 4541;;;Faecalibacterium prausnitzii Indica;;;Faecalibacterium prausnitzii SL3/3;;;Faecalibacterium prausnitzii AHMP21;;;Faecalibacterium cf. prausnitzii KLE1255;;;Faecalibacterium prausnitzii APC923/61-1;;;Faecalibacterium prausnitzii APC923/51-1;;;Faecalibacterium prausnitzii CNCM I 4542	Faecalibacterium prausnitzii,Faecalibacterium,Ruminococcaceae,Clostridiales,Clostridia,Firmicutes,Bacteria
YEIYCIIADLAK	pepa1d9221	a1.c321.a1,a1.c341.a1,a1.c348.a1,a1.c487.a1	MH0160_GL0096898,MH0271_GL0027344,MH0127_GL0074458,MH0088_GL0022202	0	0	0	1	0	0	0	0	0	0	Faecalibacterium prausnitzii Indica;;;Faecalibacterium prausnitzii CNCM I 4543;;;Faecalibacterium prausnitzii APC942/18-1;;;Faecalibacterium prausnitzii AHMP21	Faecalibacterium prausnitzii,Faecalibacterium,Ruminococcaceae,Clostridiales,Clostridia,Firmicutes,Bacteria
YEYLDNWDQTTAQQDVANALAQYGEK	pepb78c499	b78.a2.a1,b78.a3.a1,b78.a5.a1,b78.a8.a1	DLF002_GL0036840,MH0188_GL0148660,O2.UC8-1_GL0146486,MH0073_GL0054125	1	0	0	0	0	0	0	0	0	0	Faecalibacterium prausnitzii CNCM I 4543;;;Faecalibacterium prausnitzii APC942/18-1;;;Faecalibacterium prausnitzii L2-6;;;Faecalibacterium prausnitzii APC942/8-14-2	Faecalibacterium prausnitzii,Faecalibacterium,Ruminococcaceae,Clostridiales,Clostridia,Firmicutes,Bacteria
YQFADNFMTLYR	pepb78c512,pepb78c513	b78.b22.a1,b78.b33.a1	MH0006_GL0110092,MH0434_GL0177929	1	0	0	0	0	0	0	0	0	0	Clostridium sp. CAG:43;;;Faecalibacterium sp. An121	Clostridium sp. CAG:43,Clostridium,Clostridiaceae,Clostridiales,Clostridia,Firmicutes,Bacteria;;;Faecalibacterium sp. An121,Faecalibacterium,Ruminococcaceae,Clostridiales,Clostridia,Firmicutes,Bacteria
YSYINGVVDK	pepa5e10291	a5.b59.a1	763577454-stool1_revised_scaffold10724_1_gene41071	0	1	0	0	0	0	0	0	0	0	Faecalibacterium prausnitzii A2-165	Faecalibacterium prausnitzii,Faecalibacterium,Ruminococcaceae,Clostridiales,Clostridia,Firmicutes,Bacteria
YVDSDYALDVK	pepc207c427	c207.a7.a1,c207.b11.a1,c207.b15.a1	MH0085_GL0001759,MH0448_GL0204434,MH0060_GL0052085	0	0	1	0	0	0	0	0	0	0	Faecalibacterium prausnitzii CNCM I 4541;;;Faecalibacterium prausnitzii Indica;;;Faecalibacterium prausnitzii APC923/51-1	Faecalibacterium prausnitzii,Faecalibacterium,Ruminococcaceae,Clostridiales,Clostridia,Firmicutes,Bacteria
				66	51	40	37	27	5	4	3	2	1

## Sheet: Table S7-1 CG447_12410
unique peptide sequence (n=236)	corresponding unique peptides (n=258, separated by ',' if more than one )	corresponding proteins in IGC2 (n=419, separated by ',' if more than one)	accessions of each protein in IGC2 (n=419, separated by ',' if more than one)	CG447_12410	organisms (separated by ';;;' if more than one)	species.genus.family.order.class.phylum.superkingdom (separated by ';;;' if more than one)
AAEATQLFVEGKDVEEYYWVDYVK	pepb78a6	b78.a2.a1	DLF002_GL0036840	1	Faecalibacterium prausnitzii CNCM I 4543	Faecalibacterium prausnitzii,Faecalibacterium,Ruminococcaceae,Clostridiales,Clostridia,Firmicutes,Bacteria
KVTTENAAQYL	pepb78c236	b78.a5.a1	O2.UC8-1_GL0146486	1	Faecalibacterium prausnitzii APC942/8-14-2	Faecalibacterium prausnitzii,Faecalibacterium,Ruminococcaceae,Clostridiales,Clostridia,Firmicutes,Bacteria
QLFVEGKDVEEYYWVDYVK	pepb78c315	b78.a2.a1	DLF002_GL0036840	1	Faecalibacterium prausnitzii CNCM I 4543	Faecalibacterium prausnitzii,Faecalibacterium,Ruminococcaceae,Clostridiales,Clostridia,Firmicutes,Bacteria
TDLEEYLKDKGYSV	pepb78c397	b78.a2.a1	DLF002_GL0036840	1	Faecalibacterium prausnitzii CNCM I 4543	Faecalibacterium prausnitzii,Faecalibacterium,Ruminococcaceae,Clostridiales,Clostridia,Firmicutes,Bacteria
TDLEEYLKDKGYSVT	pepb78c398	b78.a2.a1	DLF002_GL0036840	1	Faecalibacterium prausnitzii CNCM I 4543	Faecalibacterium prausnitzii,Faecalibacterium,Ruminococcaceae,Clostridiales,Clostridia,Firmicutes,Bacteria
TDLEEYLKDKGYSVTIVDGK	pepb78c399	b78.a2.a1	DLF002_GL0036840	1	Faecalibacterium prausnitzii CNCM I 4543	Faecalibacterium prausnitzii,Faecalibacterium,Ruminococcaceae,Clostridiales,Clostridia,Firmicutes,Bacteria
TVGKDIYLVGVDALK	pepb78c423	b78.a2.a1	DLF002_GL0036840	1	Faecalibacterium prausnitzii CNCM I 4543	Faecalibacterium prausnitzii,Faecalibacterium,Ruminococcaceae,Clostridiales,Clostridia,Firmicutes,Bacteria
TVGKDIYLVGVDALKEAVQ	pepb78c424	b78.a2.a1	DLF002_GL0036840	1	Faecalibacterium prausnitzii CNCM I 4543	Faecalibacterium prausnitzii,Faecalibacterium,Ruminococcaceae,Clostridiales,Clostridia,Firmicutes,Bacteria
TVGKDIYLVGVDALKEAVQNVVDGK	pepb78c425	b78.a2.a1	DLF002_GL0036840	1	Faecalibacterium prausnitzii CNCM I 4543	Faecalibacterium prausnitzii,Faecalibacterium,Ruminococcaceae,Clostridiales,Clostridia,Firmicutes,Bacteria
VTTENAAQYL	pepb78c488	b78.a5.a1	O2.UC8-1_GL0146486	1	Faecalibacterium prausnitzii APC942/8-14-2	Faecalibacterium prausnitzii,Faecalibacterium,Ruminococcaceae,Clostridiales,Clostridia,Firmicutes,Bacteria

## Sheet: Table S7-2 CG447_12750 FeoB
unique peptide sequence (n=236)	corresponding unique peptides (n=258, separated by ',' if more than one )	corresponding proteins in IGC2 (n=419, separated by ',' if more than one)	accessions of each protein in IGC2 (n=419, separated by ',' if more than one)	CG447_12750	organisms (separated by ';;;' if more than one)	species.genus.family.order.class.phylum.superkingdom (separated by ';;;' if more than one)
ALADHIDEHIKDCEK	pepa5c519	a5.b59.a1	763577454-stool1_revised_scaffold10724_1_gene41071	1	Faecalibacterium prausnitzii A2-165	Faecalibacterium prausnitzii,Faecalibacterium,Ruminococcaceae,Clostridiales,Clostridia,Firmicutes,Bacteria
ALADHIDEHIKDCEKEMDDDAESIITNQR	pepa5c520	a5.b59.a1	763577454-stool1_revised_scaffold10724_1_gene41071	1	Faecalibacterium prausnitzii A2-165	Faecalibacterium prausnitzii,Faecalibacterium,Ruminococcaceae,Clostridiales,Clostridia,Firmicutes,Bacteria
ARVEHLTASDK	pepa5c942	a5.b59.a1	763577454-stool1_revised_scaffold10724_1_gene41071	1	Faecalibacterium prausnitzii A2-165	Faecalibacterium prausnitzii,Faecalibacterium,Ruminococcaceae,Clostridiales,Clostridia,Firmicutes,Bacteria
DEKVVEELKLDK	pepa5d1444	a5.b59.a1	763577454-stool1_revised_scaffold10724_1_gene41071	1	Faecalibacterium prausnitzii A2-165	Faecalibacterium prausnitzii,Faecalibacterium,Ruminococcaceae,Clostridiales,Clostridia,Firmicutes,Bacteria
KLSSELGCQAVEISALKGEGTEAAAK	pepa5d5301	a5.b59.a1	763577454-stool1_revised_scaffold10724_1_gene41071	1	Faecalibacterium prausnitzii A2-165	Faecalibacterium prausnitzii,Faecalibacterium,Ruminococcaceae,Clostridiales,Clostridia,Firmicutes,Bacteria
LSSELGCQAVEISALKGEGTEAAAK	pepa5d4758	a5.b59.a1	763577454-stool1_revised_scaffold10724_1_gene41071	1	Faecalibacterium prausnitzii A2-165	Faecalibacterium prausnitzii,Faecalibacterium,Ruminococcaceae,Clostridiales,Clostridia,Firmicutes,Bacteria
VEHLTASDKIDQIVTNR	pepa5d9133	a5.b59.a1	763577454-stool1_revised_scaffold10724_1_gene41071	1	Faecalibacterium prausnitzii A2-165	Faecalibacterium prausnitzii,Faecalibacterium,Ruminococcaceae,Clostridiales,Clostridia,Firmicutes,Bacteria
VVEELKLDK	pepa5d9653	a5.b59.a1	763577454-stool1_revised_scaffold10724_1_gene41071	1	Faecalibacterium prausnitzii A2-165	Faecalibacterium prausnitzii,Faecalibacterium,Ruminococcaceae,Clostridiales,Clostridia,Firmicutes,Bacteria
YSYINGVVDK	pepa5e10291	a5.b59.a1	763577454-stool1_revised_scaffold10724_1_gene41071	1	Faecalibacterium prausnitzii A2-165	Faecalibacterium prausnitzii,Faecalibacterium,Ruminococcaceae,Clostridiales,Clostridia,Firmicutes,Bacteria

## Sheet: Table S7-3 CG447_11330
unique peptide sequence (n=236)	corresponding unique peptides (n=258, separated by ',' if more than one )	corresponding proteins in IGC2 (n=419, separated by ',' if more than one)	accessions of each protein in IGC2 (n=419, separated by ',' if more than one)	CG447_11330	organisms (separated by ';;;' if more than one)	species.genus.family.order.class.phylum.superkingdom (separated by ';;;' if more than one)
ADIGLTDADLAGQYQYTK	pepc207b10	c207.a7.a1	MH0085_GL0001759	1	Faecalibacterium prausnitzii Indica	Faecalibacterium prausnitzii,Faecalibacterium,Ruminococcaceae,Clostridiales,Clostridia,Firmicutes,Bacteria
EVLGTDDPTEVQSH	pepc207c147	c207.a7.a1	MH0085_GL0001759	1	Faecalibacterium prausnitzii Indica	Faecalibacterium prausnitzii,Faecalibacterium,Ruminococcaceae,Clostridiales,Clostridia,Firmicutes,Bacteria
IDMSNAGPYDQGLNESFQNAFKDYFTGTVDEDTAK	pepc207c188	c207.a3.a1	T2D-87A_GL0006463	1	Faecalibacterium prausnitzii CNCM I 4542	Faecalibacterium prausnitzii,Faecalibacterium,Ruminococcaceae,Clostridiales,Clostridia,Firmicutes,Bacteria
SIAEDKSTTTLK	pepc207c318	c207.a7.a1	MH0085_GL0001759	1	Faecalibacterium prausnitzii Indica	Faecalibacterium prausnitzii,Faecalibacterium,Ruminococcaceae,Clostridiales,Clostridia,Firmicutes,Bacteria
SIAEDKSTTTLKDGTVVK	pepc207c319	c207.a7.a1	MH0085_GL0001759	1	Faecalibacterium prausnitzii Indica	Faecalibacterium prausnitzii,Faecalibacterium,Ruminococcaceae,Clostridiales,Clostridia,Firmicutes,Bacteria
TFSNNVDAPWVDGTTVK	pepc207c345	c207.a7.a1	MH0085_GL0001759	1	Faecalibacterium prausnitzii Indica	Faecalibacterium prausnitzii,Faecalibacterium,Ruminococcaceae,Clostridiales,Clostridia,Firmicutes,Bacteria
VLNIWCWNDEFQGR	pepc207c375	c207.a7.a1	MH0085_GL0001759	1	Faecalibacterium prausnitzii Indica	Faecalibacterium prausnitzii,Faecalibacterium,Ruminococcaceae,Clostridiales,Clostridia,Firmicutes,Bacteria

## Sheet: Table S7-4 CG447_12415
unique peptide sequence (n=236)	corresponding unique peptides (n=258, separated by ',' if more than one )	corresponding proteins in IGC2 (n=419, separated by ',' if more than one)	accessions of each protein in IGC2 (n=419, separated by ',' if more than one)	CG447_12415	organisms (separated by ';;;' if more than one)	species.genus.family.order.class.phylum.superkingdom (separated by ';;;' if more than one)
GEEVNIKQPR	pepa1d3181	a1.c470.a1	MH0448_GL0214663	1	uncultured Faecalibacterium sp. 2789STDY5608870	uncultured Faecalibacterium sp.,Faecalibacterium,Ruminococcaceae,Clostridiales,Clostridia,Firmicutes,Bacteria
IGPITIVDHSK	pepa1d4376	a1.c348.a1	MH0127_GL0074458	1	Faecalibacterium prausnitzii CNCM I 4543	Faecalibacterium prausnitzii,Faecalibacterium,Ruminococcaceae,Clostridiales,Clostridia,Firmicutes,Bacteria
VWIKGEEVNIKQPR	pepa1d9131	a1.c470.a1	MH0448_GL0214663	1	uncultured Faecalibacterium sp. 2789STDY5608870	uncultured Faecalibacterium sp.,Faecalibacterium,Ruminococcaceae,Clostridiales,Clostridia,Firmicutes,Bacteria

## Sheet: Table S7-5  CG447_08360
unique peptide sequence (n=236)	corresponding unique peptides (n=258, separated by ',' if more than one )	corresponding proteins in IGC2 (n=419, separated by ',' if more than one)	accessions of each protein in IGC2 (n=419, separated by ',' if more than one)	CG447_08360	organisms (separated by ';;;' if more than one)	species.genus.family.order.class.phylum.superkingdom (separated by ';;;' if more than one)
FTIKDYTAVDEK	pepc530b65	c530.b11.a1	MH0423_GL0024058	1	Faecalibacterium sp. CAG:82	Faecalibacterium sp. CAG:82,Faecalibacterium,Ruminococcaceae,Clostridiales,Clostridia,Firmicutes,Bacteria
GLHHALNNV	pepc530b72	c530.b39.a1	SZEY-97A_GL0000166	1	uncultured Clostridium sp. 2789STDY5608884	uncultured Clostridium sp.,Clostridium,Clostridiaceae,Clostridiales,Clostridia,Firmicutes,Bacteria
STQMPDWLAFFSGKR	pepc530c236	c530.b11.a1	MH0423_GL0024058	1	Faecalibacterium sp. CAG:82	Faecalibacterium sp. CAG:82,Faecalibacterium,Ruminococcaceae,Clostridiales,Clostridia,Firmicutes,Bacteria

## Sheet: Table S8 A2-165 proteins
Supplementary Table S8.	list of 573 F. duncaniae A2-165 proteins and metaproteins found in the metaproteome of healthy individuals (Henry et al, 2022) using F. duncaniae A2-165 database
see Supplementary information for legend
Sub-group ID Metaproteins	Accession	Description	log(E-value)	coverage	MW	size	Unique Spectra	Unique Sequences
a1.a1	tr|C7H1V2|C7H1V2_FAEPA	Pyruvate synthase OS=Faecalibacterium prausnitzii (strain DSM 17677 / JCM 31915 / A2-165) OX=411483 GN=nifJ PE=3 SV=1	-2506.28	0.88315	128182	1181	3828	317
a2.a1	tr|C7H9U2|C7H9U2_FAEPA	ABC transporter, ATP-binding protein OS=Faecalibacterium prausnitzii (strain DSM 17677 / JCM 31915 / A2-165) OX=411483 GN=FAEPRAA2165_03096 PE=4 SV=1	-774.337	0.79784	41545.2	371	1662	95
a3.a1	tr|C7H3C8|C7H3C8_FAEPA	Elongation factor Tu OS=Faecalibacterium prausnitzii (strain DSM 17677 / JCM 31915 / A2-165) OX=411483 GN=tuf PE=3 SV=1	-819.717	0.79052	44112.1	401	1577	95
a6.a1	tr|C7H6W3|C7H6W3_FAEPA	Tat pathway signal sequence domain protein OS=Faecalibacterium prausnitzii (strain DSM 17677 / JCM 31915 / A2-165) OX=411483 GN=FAEPRAA2165_01979 PE=4 SV=1	-698.85	0.76233	47777	446	1258	75
a4.a1	tr|C7H3Y3|C7H3Y3_FAEPA	Glyceraldehyde-3-phosphate dehydrogenase OS=Faecalibacterium prausnitzii (strain DSM 17677 / JCM 31915 / A2-165) OX=411483 GN=gap PE=3 SV=1	-657.25	0.90671	36849.7	343	1185	83
b28.a1	tr|C7H5R7|C7H5R7_FAEPA	Rubredoxin OS=Faecalibacterium prausnitzii (strain DSM 17677 / JCM 31915 / A2-165) OX=411483 GN=FAEPRAA2165_01641 PE=4 SV=1	-313.228	0.83511	20684.1	188	1133	37
a9.a1	tr|C7H5Z8|C7H5Z8_FAEPA	Carbohydrate ABC transporter, carbohydrate-binding protein OS=Faecalibacterium prausnitzii (strain DSM 17677 / JCM 31915 / A2-165) OX=411483 GN=FAEPRAA2165_01723 PE=4 SV=1	-504.065	0.77412	49089.8	456	990	57
a7.a1	tr|C7H8V4|C7H8V4_FAEPA	Phosphoenolpyruvate carboxykinase (ATP) OS=Faecalibacterium prausnitzii (strain DSM 17677 / JCM 31915 / A2-165) OX=411483 GN=pckA PE=3 SV=1	-587.014	0.8427	59261.6	534	713	78
a5.a1	tr|C7H5L2|C7H5L2_FAEPA	Electron transfer flavoprotein FAD-binding domain protein OS=Faecalibacterium prausnitzii (strain DSM 17677 / JCM 31915 / A2-165) OX=411483 GN=etfA PE=3 SV=1	-605.058	0.86813	39040.9	364	704	75
a8.a1	tr|C7H4C6|C7H4C6_FAEPA	D-galactose/methyl-galactoside binding periplasmic protein MglB OS=Faecalibacterium prausnitzii (strain DSM 17677 / JCM 31915 / A2-165) OX=411483 GN=FAEPRAA2165_01139 PE=3 SV=1	-533.718	0.80737	37942.4	353	694	68
b16.a1	tr|C7H5S5|C7H5S5_FAEPA	30S ribosomal protein S2 OS=Faecalibacterium prausnitzii (strain DSM 17677 / JCM 31915 / A2-165) OX=411483 GN=rpsB PE=3 SV=1	-339.936	0.73541	28852	257	657	49
b10.a1	tr|C7H3D3|C7H3D3_FAEPA	DNA-directed RNA polymerase subunit beta' OS=Faecalibacterium prausnitzii (strain DSM 17677 / JCM 31915 / A2-165) OX=411483 GN=rpoC PE=3 SV=1	-428.928	0.53568	132550	1191	601	70
b13.a1	tr|C7H350|C7H350_FAEPA	ATP synthase subunit beta OS=Faecalibacterium prausnitzii (strain DSM 17677 / JCM 31915 / A2-165) OX=411483 GN=atpD PE=3 SV=1	-521.039	0.92026	50571.8	464	588	58
b15.a1	tr|C7H801|C7H801_FAEPA	Tat pathway signal sequence domain protein OS=Faecalibacterium prausnitzii (strain DSM 17677 / JCM 31915 / A2-165) OX=411483 GN=FAEPRAA2165_02436 PE=4 SV=1	-518.931	0.73706	51948.7	483	550	56
b14.a1	tr|C7H5L0|C7H5L0_FAEPA	Acyl-CoA dehydrogenase, C-terminal domain protein OS=Faecalibacterium prausnitzii (strain DSM 17677 / JCM 31915 / A2-165) OX=411483 GN=FAEPRAA2165_01581 PE=3 SV=1	-429.152	0.73522	42435.5	389	503	56
b20.a1	tr|C7H5G7|C7H5G7_FAEPA	Conserved carboxylase domain protein OS=Faecalibacterium prausnitzii (strain DSM 17677 / JCM 31915 / A2-165) OX=411483 GN=FAEPRAA2165_01538 PE=4 SV=1	-387.918	0.75375	52041.5	467	497	51
b19.a1	tr|C7H5K9|C7H5K9_FAEPA	3-hydroxyacyl-CoA dehydrogenase, NAD binding domain protein OS=Faecalibacterium prausnitzii (strain DSM 17677 / JCM 31915 / A2-165) OX=411483 GN=FAEPRAA2165_01580 PE=4 SV=1	-381.43	0.76552	31089.1	290	480	51
b11.a1	tr|C7H507|C7H507_FAEPA	Tat pathway signal sequence domain protein OS=Faecalibacterium prausnitzii (strain DSM 17677 / JCM 31915 / A2-165) OX=411483 GN=FAEPRAA2165_01376 PE=4 SV=1	-576.55	0.73964	75214.1	676	478	58
b17.a1	tr|C7H443|C7H443_FAEPA	Ferrous iron transport protein B OS=Faecalibacterium prausnitzii (strain DSM 17677 / JCM 31915 / A2-165) OX=411483 GN=feoB PE=3 SV=1	-451.933	0.44582	79113	729	464	57
b30.a1	tr|C7H947|C7H947_FAEPA	50S ribosomal protein L2 OS=Faecalibacterium prausnitzii (strain DSM 17677 / JCM 31915 / A2-165) OX=411483 GN=rplB PE=3 SV=1	-234.198	0.74275	29905.7	276	452	36
b24.a1	tr|C7H8W8|C7H8W8_FAEPA	Tat pathway signal sequence domain protein OS=Faecalibacterium prausnitzii (strain DSM 17677 / JCM 31915 / A2-165) OX=411483 GN=FAEPRAA2165_02762 PE=4 SV=1	-398.634	0.67591	64495.8	577	451	47
b18.a1	tr|C7H9I3|C7H9I3_FAEPA	Ion-translocating oxidoreductase complex subunit C OS=Faecalibacterium prausnitzii (strain DSM 17677 / JCM 31915 / A2-165) OX=411483 GN=rnfC PE=3 SV=1	-420.84	0.7978	47667.4	455	445	49
b12.a1	tr|C7H312|C7H312_FAEPA	Pyruvate, phosphate dikinase OS=Faecalibacterium prausnitzii (strain DSM 17677 / JCM 31915 / A2-165) OX=411483 GN=ppdK PE=3 SV=1	-471.221	0.67793	97432.3	888	435	63
b34.a1	tr|C7H922|C7H922_FAEPA	30S ribosomal protein S4 OS=Faecalibacterium prausnitzii (strain DSM 17677 / JCM 31915 / A2-165) OX=411483 GN=rpsD PE=3 SV=1	-283.236	0.73	22386	200	420	38
b36.a1	tr|C7H5L1|C7H5L1_FAEPA	Electron transfer flavoprotein domain protein OS=Faecalibacterium prausnitzii (strain DSM 17677 / JCM 31915 / A2-165) OX=411483 GN=FAEPRAA2165_01582 PE=4 SV=1	-297.224	0.81439	28054.4	264	416	34
b26.a1	tr|C7H3D4|C7H3D4_FAEPA	DNA-directed RNA polymerase subunit beta OS=Faecalibacterium prausnitzii (strain DSM 17677 / JCM 31915 / A2-165) OX=411483 GN=rpoB PE=3 SV=1	-309.057	0.4489	110590	998	406	46
b22.a1	tr|C7H4C5|C7H4C5_FAEPA	ABC transporter, ATP-binding protein OS=Faecalibacterium prausnitzii (strain DSM 17677 / JCM 31915 / A2-165) OX=411483 GN=FAEPRAA2165_01138 PE=4 SV=1	-351.768	0.69786	56604.6	513	393	48
b31.a1	tr|C7H9I8|C7H9I8_FAEPA	Ion-translocating oxidoreductase complex subunit B OS=Faecalibacterium prausnitzii (strain DSM 17677 / JCM 31915 / A2-165) OX=411483 GN=rnfB PE=3 SV=1	-354.763	0.79016	31146.2	305	393	35
b48.a1	tr|C7H944|C7H944_FAEPA	30S ribosomal protein S3 OS=Faecalibacterium prausnitzii (strain DSM 17677 / JCM 31915 / A2-165) OX=411483 GN=rpsC PE=3 SV=1	-235.302	0.60256	25804.6	234	383	28
b25.a1	tr|C7H9T8|C7H9T8_FAEPA	Tat pathway signal sequence domain protein OS=Faecalibacterium prausnitzii (strain DSM 17677 / JCM 31915 / A2-165) OX=411483 GN=FAEPRAA2165_03092 PE=4 SV=1	-366.13	0.71399	52322	479	370	46
b51.a1	tr|C7H938|C7H938_FAEPA	50S ribosomal protein L5 OS=Faecalibacterium prausnitzii (strain DSM 17677 / JCM 31915 / A2-165) OX=411483 GN=rplE PE=3 SV=1	-194.983	0.77473	20202.5	182	354	27
b27.a1	tr|C7H969|C7H969_FAEPA	Tat pathway signal sequence domain protein OS=Faecalibacterium prausnitzii (strain DSM 17677 / JCM 31915 / A2-165) OX=411483 GN=FAEPRAA2165_02866 PE=4 SV=1	-361.302	0.72807	48621.1	456	349	43
b29.a1	tr|C7H6L8|C7H6L8_FAEPA	Phosphoglucomutase/phosphomannomutase, alpha/beta/alpha domain I OS=Faecalibacterium prausnitzii (strain DSM 17677 / JCM 31915 / A2-165) OX=411483 GN=FAEPRAA2165_01951 PE=3 SV=1	-276.495	0.675	60934	560	340	37
b57.a1	tr|C7H1G9|C7H1G9_FAEPA	Putative PTS system, N-acetylglucosamine-specific IIBC component OS=Faecalibacterium prausnitzii (strain DSM 17677 / JCM 31915 / A2-165) OX=411483 GN=FAEPRAA2165_00107 PE=4 SV=1	-224.22	0.30204	51994.9	490	323	27
b62.a1	tr|C7H936|C7H936_FAEPA	30S ribosomal protein S8 OS=Faecalibacterium prausnitzii (strain DSM 17677 / JCM 31915 / A2-165) OX=411483 GN=rpsH PE=3 SV=1	-142.504	0.81818	14227.6	132	317	20
b45.a1	tr|C7H950|C7H950_FAEPA	50S ribosomal protein L3 OS=Faecalibacterium prausnitzii (strain DSM 17677 / JCM 31915 / A2-165) OX=411483 GN=rplC PE=3 SV=1	-256.136	0.77619	22030.9	210	310	31
b32.a1	tr|C7H353|C7H353_FAEPA	ATP synthase subunit alpha OS=Faecalibacterium prausnitzii (strain DSM 17677 / JCM 31915 / A2-165) OX=411483 GN=atpA PE=3 SV=1	-277.928	0.57312	54515.5	506	293	32
b46.a1	tr|C7H949|C7H949_FAEPA	50S ribosomal protein L4 OS=Faecalibacterium prausnitzii (strain DSM 17677 / JCM 31915 / A2-165) OX=411483 GN=rplD PE=3 SV=1	-244.97	0.7343	22244.7	207	289	31
b41.a1	tr|C7H3T8|C7H3T8_FAEPA	Putative phage tail component domain protein OS=Faecalibacterium prausnitzii (strain DSM 17677 / JCM 31915 / A2-165) OX=411483 GN=FAEPRAA2165_00950 PE=4 SV=1	-253.381	0.63137	57038.7	510	275	34
b63.a1	tr|C7H933|C7H933_FAEPA	30S ribosomal protein S5 OS=Faecalibacterium prausnitzii (strain DSM 17677 / JCM 31915 / A2-165) OX=411483 GN=rpsE PE=3 SV=1	-218.815	0.71687	16999.2	166	264	22
b64.a1	tr|C7H535|C7H535_FAEPA	SPFH/Band 7/PHB domain protein OS=Faecalibacterium prausnitzii (strain DSM 17677 / JCM 31915 / A2-165) OX=411483 GN=FAEPRAA2165_01405 PE=3 SV=1	-164.566	0.68106	33143	301	262	21
b52.a1	tr|C7H945|C7H945_FAEPA	50S ribosomal protein L22 OS=Faecalibacterium prausnitzii (strain DSM 17677 / JCM 31915 / A2-165) OX=411483 GN=rplV PE=3 SV=1	-194.199	0.7027	12612.7	111	259	25
b35.a1	tr|C7H993|C7H993_FAEPA	Formate acetyltransferase OS=Faecalibacterium prausnitzii (strain DSM 17677 / JCM 31915 / A2-165) OX=411483 GN=pflB PE=3 SV=1	-244.341	0.46306	85325.1	758	258	36
b23.a1	tr|C7H8G5|C7H8G5_FAEPA	Chaperone protein DnaK OS=Faecalibacterium prausnitzii (strain DSM 17677 / JCM 31915 / A2-165) OX=411483 GN=dnaK PE=2 SV=1	-331.605	0.73071	65198.2	609	249	50
b71.a1	tr|C7H3D0|C7H3D0_FAEPA	30S ribosomal protein S7 OS=Faecalibacterium prausnitzii (strain DSM 17677 / JCM 31915 / A2-165) OX=411483 GN=rpsG PE=3 SV=1	-140.782	0.72436	17599	156	249	19
b39.a1	tr|C7H5E3|C7H5E3_FAEPA	Tat pathway signal sequence domain protein OS=Faecalibacterium prausnitzii (strain DSM 17677 / JCM 31915 / A2-165) OX=411483 GN=FAEPRAA2165_01513 PE=3 SV=1	-298.434	0.48562	63566.9	591	248	37
b33.a1	tr|C7H269|C7H269_FAEPA	Putative translation elongation factor G OS=Faecalibacterium prausnitzii (strain DSM 17677 / JCM 31915 / A2-165) OX=411483 GN=FAEPRAA2165_00363 PE=3 SV=1	-298.405	0.62392	74795.3	694	247	39
b37.a1	tr|C7H3C9|C7H3C9_FAEPA	Elongation factor G OS=Faecalibacterium prausnitzii (strain DSM 17677 / JCM 31915 / A2-165) OX=411483 GN=fusA PE=3 SV=1	-238.799	0.57307	77362.8	698	242	36
b58.a1	tr|C7H2V9|C7H2V9_FAEPA	50S ribosomal protein L13 OS=Faecalibacterium prausnitzii (strain DSM 17677 / JCM 31915 / A2-165) OX=411483 GN=rplM PE=3 SV=1	-197.442	0.8662	15581.1	142	234	26
b47.a1	tr|C7H3Z7|C7H3Z7_FAEPA	50S ribosomal protein L1 OS=Faecalibacterium prausnitzii (strain DSM 17677 / JCM 31915 / A2-165) OX=411483 GN=rplA PE=3 SV=1	-201.409	0.72174	24079.6	230	230	29
b78.a1	tr|C7H188|C7H188_FAEPA	Cytidylate kinase-like family protein OS=Faecalibacterium prausnitzii (strain DSM 17677 / JCM 31915 / A2-165) OX=411483 GN=FAEPRAA2165_00026 PE=4 SV=1	-181.976	0.75743	22822.7	202	226	20
b21.a1	tr|C7HAW3|C7HAW3_FAEPA	Chaperone protein ClpB OS=Faecalibacterium prausnitzii (strain DSM 17677 / JCM 31915 / A2-165) OX=411483 GN=clpB PE=3 SV=1	-350.893	0.512	98284.4	875	225	52
b68.a1	tr|C7H3Z8|C7H3Z8_FAEPA	50S ribosomal protein L11 OS=Faecalibacterium prausnitzii (strain DSM 17677 / JCM 31915 / A2-165) OX=411483 GN=rplK PE=3 SV=1	-178.253	0.71631	14833.8	141	225	22
b43.a1	tr|C7H362|C7H362_FAEPA	Glycogen synthase OS=Faecalibacterium prausnitzii (strain DSM 17677 / JCM 31915 / A2-165) OX=411483 GN=glgA PE=3 SV=1	-246.172	0.79661	53206.9	472	224	32
c118.a1	tr|C7H2V8|C7H2V8_FAEPA	30S ribosomal protein S9 OS=Faecalibacterium prausnitzii (strain DSM 17677 / JCM 31915 / A2-165) OX=411483 GN=rpsI PE=3 SV=1	-124.945	0.55303	14827.1	132	223	14
b38.a1	tr|C7H3U0|C7H3U0_FAEPA	Basic membrane protein OS=Faecalibacterium prausnitzii (strain DSM 17677 / JCM 31915 / A2-165) OX=411483 GN=FAEPRAA2165_00952 PE=3 SV=1	-264.351	0.42615	43769.5	413	220	32
b72.a1	tr|C7H941|C7H941_FAEPA	30S ribosomal protein S17 OS=Faecalibacterium prausnitzii (strain DSM 17677 / JCM 31915 / A2-165) OX=411483 GN=rpsQ PE=3 SV=1	-155.941	0.61176	9987.48	85	209	22
b53.a1	tr|C7H5K7|C7H5K7_FAEPA	Acetyl-CoA C-acetyltransferase OS=Faecalibacterium prausnitzii (strain DSM 17677 / JCM 31915 / A2-165) OX=411483 GN=FAEPRAA2165_01578 PE=3 SV=1	-235.812	0.69307	42063.3	404	207	28
b60.a1	tr|C7H9B6|C7H9B6_FAEPA	Cobalt chelatase (CbiK) OS=Faecalibacterium prausnitzii (strain DSM 17677 / JCM 31915 / A2-165) OX=411483 GN=cbiK PE=4 SV=1	-200.867	0.30657	43637	411	198	26
b42.a1	tr|C7H5G5|C7H5G5_FAEPA	Carboxyl transferase domain protein OS=Faecalibacterium prausnitzii (strain DSM 17677 / JCM 31915 / A2-165) OX=411483 GN=FAEPRAA2165_01536 PE=4 SV=1	-287.812	0.69704	43897.4	439	196	34
c119.a1	tr|C7H3D1|C7H3D1_FAEPA	30S ribosomal protein S12 OS=Faecalibacterium prausnitzii (strain DSM 17677 / JCM 31915 / A2-165) OX=411483 GN=rpsL PE=3 SV=1	-119.392	0.47887	15595.6	142	194	15
b40.a1	tr|C7H4Q5|C7H4Q5_FAEPA	Aldehyde ferredoxin oxidoreductase, tungsten cofactor-binding domain protein OS=Faecalibacterium prausnitzii (strain DSM 17677 / JCM 31915 / A2-165) OX=411483 GN=FAEPRAA2165_01270 PE=3 SV=1	-290.418	0.56685	79728	718	193	37
b97.a1	tr|C7H7V5|C7H7V5_FAEPA	50S ribosomal protein L19 OS=Faecalibacterium prausnitzii (strain DSM 17677 / JCM 31915 / A2-165) OX=411483 GN=rplS PE=3 SV=1	-126.733	0.55932	13185.3	118	191	18
c124.a1	tr|C7H943|C7H943_FAEPA	50S ribosomal protein L16 OS=Faecalibacterium prausnitzii (strain DSM 17677 / JCM 31915 / A2-165) OX=411483 GN=rplP PE=3 SV=1	-132.625	0.58904	16319.7	146	175	15
b54.a1	tr|C7H905|C7H905_FAEPA	Ribonuclease Y OS=Faecalibacterium prausnitzii (strain DSM 17677 / JCM 31915 / A2-165) OX=411483 GN=rny PE=3 SV=1	-217.756	0.5392	58337.5	523	170	29
b69.a1	tr|C7H935|C7H935_FAEPA	50S ribosomal protein L6 OS=Faecalibacterium prausnitzii (strain DSM 17677 / JCM 31915 / A2-165) OX=411483 GN=rplF PE=3 SV=1	-117.745	0.78142	19816.4	183	169	21
b13.a2	tr|C7H672|C7H672_FAEPA	ATP synthase subunit beta OS=Faecalibacterium prausnitzii (strain DSM 17677 / JCM 31915 / A2-165) OX=411483 GN=atpD PE=3 SV=1	-222.708	0.62979	50534	470	165	30
b79.a1	tr|C7H8W5|C7H8W5_FAEPA	CobW/P47K family protein OS=Faecalibacterium prausnitzii (strain DSM 17677 / JCM 31915 / A2-165) OX=411483 GN=FAEPRAA2165_02759 PE=3 SV=1	-177.734	0.58647	44500.9	399	165	22
b73.a1	tr|C7H254|C7H254_FAEPA	4-hydroxy-3-methylbut-2-enyl diphosphate reductase OS=Faecalibacterium prausnitzii (strain DSM 17677 / JCM 31915 / A2-165) OX=411483 GN=ispH PE=3 SV=1	-181.36	0.3066	69347.7	636	164	23
b74.a1	tr|C7H4L0|C7H4L0_FAEPA	phosphate acetyltransferase OS=Faecalibacterium prausnitzii (strain DSM 17677 / JCM 31915 / A2-165) OX=411483 GN=pta PE=3 SV=1	-150.733	0.66862	35846.2	341	163	20
b70.a1	tr|C7H9C8|C7H9C8_FAEPA	GGGtGRT protein OS=Faecalibacterium prausnitzii (strain DSM 17677 / JCM 31915 / A2-165) OX=411483 GN=FAEPRAA2165_02926 PE=4 SV=1	-177.708	0.76506	34747.4	332	161	22
b56.a1	tr|C7H1N3|C7H1N3_FAEPA	Argininosuccinate synthase OS=Faecalibacterium prausnitzii (strain DSM 17677 / JCM 31915 / A2-165) OX=411483 GN=argG PE=3 SV=1	-212.926	0.59611	45437.1	411	158	28
c120.a1	tr|C7H924|C7H924_FAEPA	30S ribosomal protein S13 OS=Faecalibacterium prausnitzii (strain DSM 17677 / JCM 31915 / A2-165) OX=411483 GN=rpsM PE=3 SV=1	-101.503	0.64615	14737	130	154	16
b92.a1	tr|C7H9L4|C7H9L4_FAEPA	Fructose-1,6-bisphosphate aldolase, class II OS=Faecalibacterium prausnitzii (strain DSM 17677 / JCM 31915 / A2-165) OX=411483 GN=fba PE=4 SV=1	-130.011	0.50871	30377.3	287	148	19
b44.a1	tr|C7H6K7|C7H6K7_FAEPA	Alanine--tRNA ligase OS=Faecalibacterium prausnitzii (strain DSM 17677 / JCM 31915 / A2-165) OX=411483 GN=alaS PE=3 SV=1	-175.611	0.3465	97972.6	886	138	31
b65.a1	tr|C7H373|C7H373_FAEPA	Glutamate synthase (NADPH), homotetrameric OS=Faecalibacterium prausnitzii (strain DSM 17677 / JCM 31915 / A2-165) OX=411483 GN=gltA PE=4 SV=1	-164.3	0.3556	49870	464	136	22
b49.a1	tr|C7H233|C7H233_FAEPA	Carbamoyl-phosphate synthase large chain OS=Faecalibacterium prausnitzii (strain DSM 17677 / JCM 31915 / A2-165) OX=411483 GN=carB PE=3 SV=1	-155.013	0.30933	119103	1083	135	30
b55.a1	tr|C7H6A5|C7H6A5_FAEPA	Translation initiation factor IF-2 OS=Faecalibacterium prausnitzii (strain DSM 17677 / JCM 31915 / A2-165) OX=411483 GN=infB PE=3 SV=1	-201.343	0.39152	90276.7	825	133	27
b80.a1	tr|C7H4M5|C7H4M5_FAEPA	ATP-dependent zinc metalloprotease FtsH OS=Faecalibacterium prausnitzii (strain DSM 17677 / JCM 31915 / A2-165) OX=411483 GN=ftsH PE=3 SV=1	-161.393	0.34448	74782.2	688	133	19
b85.a1	tr|C7H768|C7H768_FAEPA	DAK2 domain fusion protein YloV OS=Faecalibacterium prausnitzii (strain DSM 17677 / JCM 31915 / A2-165) OX=411483 GN=FAEPRAA2165_02151 PE=4 SV=1	-141.793	0.41667	59686.3	564	132	20
b94.a1	tr|C7H920|C7H920_FAEPA	50S ribosomal protein L17 OS=Faecalibacterium prausnitzii (strain DSM 17677 / JCM 31915 / A2-165) OX=411483 GN=rplQ PE=3 SV=1	-109.149	0.47788	12677.7	113	126	16
b86.a1	tr|C7H3Z4|C7H3Z4_FAEPA	50S ribosomal protein L7/L12 OS=Faecalibacterium prausnitzii (strain DSM 17677 / JCM 31915 / A2-165) OX=411483 GN=rplL PE=3 SV=1	-153.197	0.82258	12818	124	125	20
c143.a1	tr|C7H946|C7H946_FAEPA	30S ribosomal protein S19 OS=Faecalibacterium prausnitzii (strain DSM 17677 / JCM 31915 / A2-165) OX=411483 GN=rpsS PE=3 SV=1	-80.264	0.47727	9740.13	88	124	11
c183.a1	tr|C7H861|C7H861_FAEPA	zf-trcl domain-containing protein OS=Faecalibacterium prausnitzii (strain DSM 17677 / JCM 31915 / A2-165) OX=411483 GN=FAEPRAA2165_02496 PE=4 SV=1	-66.9628	0.55789	10809.9	95	124	9
b87.a1	tr|C7H921|C7H921_FAEPA	DNA-directed RNA polymerase subunit alpha OS=Faecalibacterium prausnitzii (strain DSM 17677 / JCM 31915 / A2-165) OX=411483 GN=rpoA PE=3 SV=1	-132.084	0.63855	36803.9	332	118	20
c144.a1	tr|C7H9C9|C7H9C9_FAEPA	NifU homolog involved in Fe-S cluster formation OS=Faecalibacterium prausnitzii (strain DSM 17677 / JCM 31915 / A2-165) OX=411483 GN=FAEPRAA2165_02927 PE=4 SV=1	-101.467	0.7377	26561.3	244	118	12
b88.a1	tr|C7H604|C7H604_FAEPA	Saccharopine dehydrogenase OS=Faecalibacterium prausnitzii (strain DSM 17677 / JCM 31915 / A2-165) OX=411483 GN=LYS1 PE=4 SV=1	-167.83	0.51074	46696.7	419	116	21
c108.a1	tr|C7H355|C7H355_FAEPA	ATP synthase subunit b OS=Faecalibacterium prausnitzii (strain DSM 17677 / JCM 31915 / A2-165) OX=411483 GN=atpF PE=3 SV=1	-103.266	0.59524	18600.8	168	115	13
b98.a1	tr|C7H277|C7H277_FAEPA	Ketol-acid reductoisomerase (NADP(+)) OS=Faecalibacterium prausnitzii (strain DSM 17677 / JCM 31915 / A2-165) OX=411483 GN=ilvC PE=3 SV=1	-132.991	0.56637	37176.5	339	113	16
b99.a1	tr|C7H923|C7H923_FAEPA	30S ribosomal protein S11 OS=Faecalibacterium prausnitzii (strain DSM 17677 / JCM 31915 / A2-165) OX=411483 GN=rpsK PE=3 SV=1	-102.1	0.61765	14502.6	136	113	17
c100.a1	tr|C7H9K7|C7H9K7_FAEPA	ABC transporter, ATP-binding protein OS=Faecalibacterium prausnitzii (strain DSM 17677 / JCM 31915 / A2-165) OX=411483 GN=FAEPRAA2165_03009 PE=4 SV=1	-124.026	0.31094	70515.4	640	113	18
c109.a1	tr|C7H3V7|C7H3V7_FAEPA	Triosephosphate isomerase OS=Faecalibacterium prausnitzii (strain DSM 17677 / JCM 31915 / A2-165) OX=411483 GN=tpiA PE=3 SV=1	-132.935	0.53906	27301	256	113	17
b81.a1	tr|C7H546|C7H546_FAEPA	Cell shape-determining protein MreB OS=Faecalibacterium prausnitzii (strain DSM 17677 / JCM 31915 / A2-165) OX=411483 GN=mreB PE=3 SV=1	-124.186	0.51176	35995.8	340	112	21
c145.a1	tr|C7H940|C7H940_FAEPA	50S ribosomal protein L14 OS=Faecalibacterium prausnitzii (strain DSM 17677 / JCM 31915 / A2-165) OX=411483 GN=rplN PE=3 SV=1	-72.024	0.44262	13233.1	122	112	10
c184.a1	tr|C7H2J6|C7H2J6_FAEPA	Bacteriocin uberolysin OS=Faecalibacterium prausnitzii (strain DSM 17677 / JCM 31915 / A2-165) OX=411483 GN=FAEPRAA2165_00494 PE=4 SV=1	-52.8766	0.42982	12292.2	114	111	9
c129.a1	tr|C7H5W1|C7H5W1_FAEPA	Elongation factor P OS=Faecalibacterium prausnitzii (strain DSM 17677 / JCM 31915 / A2-165) OX=411483 GN=efp PE=3 SV=1	-100.027	0.6	20786.3	185	109	13
b82.a1	tr|C7H9C7|C7H9C7_FAEPA	Urocanate reductase OS=Faecalibacterium prausnitzii (strain DSM 17677 / JCM 31915 / A2-165) OX=411483 GN=FAEPRAA2165_02925 PE=3 SV=1	-189.384	0.41315	65405.3	639	108	19
b93.a1	tr|C7H5W4|C7H5W4_FAEPA	Formate--tetrahydrofolate ligase OS=Faecalibacterium prausnitzii (strain DSM 17677 / JCM 31915 / A2-165) OX=411483 GN=fhs PE=3 SV=1	-153.231	0.39078	62203	586	106	20
b89.a1	tr|C7H559|C7H559_FAEPA	Putative NADH oxidase OS=Faecalibacterium prausnitzii (strain DSM 17677 / JCM 31915 / A2-165) OX=411483 GN=FAEPRAA2165_01429 PE=3 SV=1	-130.245	0.3947	69088.6	641	105	20
c156.a1	tr|C7H5Q0|C7H5Q0_FAEPA	50S ribosomal protein L31 OS=Faecalibacterium prausnitzii (strain DSM 17677 / JCM 31915 / A2-165) OX=411483 GN=rpmE PE=3 SV=1	-70.3052	0.83333	7507.8	66	105	9
c110.a1	tr|C7H5J3|C7H5J3_FAEPA	FMN-binding domain protein OS=Faecalibacterium prausnitzii (strain DSM 17677 / JCM 31915 / A2-165) OX=411483 GN=FAEPRAA2165_01564 PE=4 SV=1	-129.703	0.29018	71752.8	672	104	16
b66.a1	tr|C7H5B8|C7H5B8_FAEPA	Chaperonin GroEL OS=Faecalibacterium prausnitzii (strain DSM 17677 / JCM 31915 / A2-165) OX=411483 GN=groL PE=3 SV=1	-164.203	0.54762	57474	546	103	24
b75.a1	tr|C7H469|C7H469_FAEPA	Mannonate dehydratase OS=Faecalibacterium prausnitzii (strain DSM 17677 / JCM 31915 / A2-165) OX=411483 GN=uxuA PE=3 SV=1	-138.857	0.62842	42451.6	366	103	19
c157.a1	tr|C7H914|C7H914_FAEPA	Protein RecA OS=Faecalibacterium prausnitzii (strain DSM 17677 / JCM 31915 / A2-165) OX=411483 GN=recA PE=3 SV=1	-78.7657	0.33	42506.9	400	102	11
b83.a1	tr|C7H475|C7H475_FAEPA	2-dehydro-3-deoxy-phosphogluconate aldolase OS=Faecalibacterium prausnitzii (strain DSM 17677 / JCM 31915 / A2-165) OX=411483 GN=eda PE=3 SV=1	-139.975	0.60938	34007.9	320	101	21
c101.a1	tr|C7H4N4|C7H4N4_FAEPA	Ribonuclease J OS=Faecalibacterium prausnitzii (strain DSM 17677 / JCM 31915 / A2-165) OX=411483 GN=rnj PE=3 SV=1	-129.84	0.36	65893.2	600	101	18
c111.a1	tr|C7H948|C7H948_FAEPA	50S ribosomal protein L23 OS=Faecalibacterium prausnitzii (strain DSM 17677 / JCM 31915 / A2-165) OX=411483 GN=rplW PE=3 SV=1	-122.555	0.79592	10726.7	98	100	13
c125.a1	tr|C7HA01|C7HA01_FAEPA	50S ribosomal protein L20 OS=Faecalibacterium prausnitzii (strain DSM 17677 / JCM 31915 / A2-165) OX=411483 GN=rplT PE=3 SV=1	-89.6884	0.56897	13277.1	116	100	13
c112.a1	tr|C7H862|C7H862_FAEPA	Acetate kinase OS=Faecalibacterium prausnitzii (strain DSM 17677 / JCM 31915 / A2-165) OX=411483 GN=ackA PE=3 SV=1	-149.155	0.47487	43298.9	398	99	17
c130.a1	tr|C7HA32|C7HA32_FAEPA	Cell division protein FtsZ OS=Faecalibacterium prausnitzii (strain DSM 17677 / JCM 31915 / A2-165) OX=411483 GN=ftsZ PE=3 SV=1	-110.071	0.44103	40104.4	390	99	13
b84.a1	tr|C7H6C0|C7H6C0_FAEPA	Lactaldehyde reductase OS=Faecalibacterium prausnitzii (strain DSM 17677 / JCM 31915 / A2-165) OX=411483 GN=fucO PE=4 SV=1	-143.644	0.46787	41299	389	97	20
c121.a1	tr|C7H3V8|C7H3V8_FAEPA	Phosphoglycerate kinase OS=Faecalibacterium prausnitzii (strain DSM 17677 / JCM 31915 / A2-165) OX=411483 GN=pgk PE=3 SV=1	-127.939	0.47512	42279.5	402	97	16
b61.a1	tr|C7H5X2|C7H5X2_FAEPA	Protein translocase subunit SecA OS=Faecalibacterium prausnitzii (strain DSM 17677 / JCM 31915 / A2-165) OX=411483 GN=secA PE=3 SV=1	-136.375	0.22304	106146	946	95	26
c171.a1	tr|C7H937|C7H937_FAEPA	30S ribosomal protein S14 type Z OS=Faecalibacterium prausnitzii (strain DSM 17677 / JCM 31915 / A2-165) OX=411483 GN=rpsZ PE=3 SV=1	-68.4822	0.39344	7044.77	61	95	11
b67.a1	tr|C7H7M5|C7H7M5_FAEPA	Tyrosine--tRNA ligase OS=Faecalibacterium prausnitzii (strain DSM 17677 / JCM 31915 / A2-165) OX=411483 GN=tyrS PE=3 SV=1	-143.546	0.47654	45316.6	405	91	25
c122.a1	tr|C7H9K6|C7H9K6_FAEPA	ABC transporter, ATP-binding protein OS=Faecalibacterium prausnitzii (strain DSM 17677 / JCM 31915 / A2-165) OX=411483 GN=FAEPRAA2165_03008 PE=4 SV=1	-113.975	0.27616	63998.2	583	91	16
c113.a1	tr|C7H7A0|C7H7A0_FAEPA	Glutamate dehydrogenase OS=Faecalibacterium prausnitzii (strain DSM 17677 / JCM 31915 / A2-165) OX=411483 GN=FAEPRAA2165_02184 PE=3 SV=1	-88.9187	0.41778	48789	450	85	17
c131.a1	tr|C7H8G4|C7H8G4_FAEPA	Chaperone protein DnaJ OS=Faecalibacterium prausnitzii (strain DSM 17677 / JCM 31915 / A2-165) OX=411483 GN=dnaJ PE=3 SV=1	-97.7252	0.36061	42327.9	391	85	13
c132.a1	tr|C7H3Z5|C7H3Z5_FAEPA	50S ribosomal protein L10 OS=Faecalibacterium prausnitzii (strain DSM 17677 / JCM 31915 / A2-165) OX=411483 GN=rplJ PE=3 SV=1	-55.1203	0.5848	18282.2	171	83	11
c146.a1	tr|C7H7U4|C7H7U4_FAEPA	ATP-dependent Clp protease ATP-binding subunit ClpX OS=Faecalibacterium prausnitzii (strain DSM 17677 / JCM 31915 / A2-165) OX=411483 GN=clpX PE=3 SV=1	-94.2909	0.33941	48072.1	439	83	13
c126.a1	tr|C7H2C7|C7H2C7_FAEPA	Phosphoribosylaminoimidazole-succinocarboxamide synthase OS=Faecalibacterium prausnitzii (strain DSM 17677 / JCM 31915 / A2-165) OX=411483 GN=purC PE=3 SV=1	-91.903	0.37179	35286.6	312	82	13
b50.a1	tr|C7H682|C7H682_FAEPA	Tat pathway signal sequence domain protein OS=Faecalibacterium prausnitzii (strain DSM 17677 / JCM 31915 / A2-165) OX=411483 GN=FAEPRAA2165_01809 PE=4 SV=1	-244.409	0.40871	78424.3	712	81	29
b90.a1	tr|C7H1Y4|C7H1Y4_FAEPA	serine--tRNA ligase OS=Faecalibacterium prausnitzii (strain DSM 17677 / JCM 31915 / A2-165) OX=411483 GN=serS PE=4 SV=1	-127.902	0.46953	50028	443	81	21
c158.a1	tr|C7H5G6|C7H5G6_FAEPA	Biotin-requiring enzyme OS=Faecalibacterium prausnitzii (strain DSM 17677 / JCM 31915 / A2-165) OX=411483 GN=FAEPRAA2165_01537 PE=4 SV=1	-80.0034	0.57143	12173.3	126	79	11
c159.a1	tr|C7H9T2|C7H9T2_FAEPA	ABC transporter, substrate-binding protein, family 3 OS=Faecalibacterium prausnitzii (strain DSM 17677 / JCM 31915 / A2-165) OX=411483 GN=FAEPRAA2165_03085 PE=4 SV=1	-105.283	0.58605	22536	215	79	9
c133.a1	tr|C7HAT6|C7HAT6_FAEPA	ABC transporter, ATP-binding protein OS=Faecalibacterium prausnitzii (strain DSM 17677 / JCM 31915 / A2-165) OX=411483 GN=FAEPRAA2165_03445 PE=4 SV=1	-84.2852	0.46212	28891.3	264	78	12
b76.a1	tr|C7H511|C7H511_FAEPA	ABC transporter, ATP-binding protein OS=Faecalibacterium prausnitzii (strain DSM 17677 / JCM 31915 / A2-165) OX=411483 GN=FAEPRAA2165_01381 PE=4 SV=1	-134.5	0.66773	35487.7	313	77	19
c185.a1	tr|C7H7C0|C7H7C0_FAEPA	50S ribosomal protein L27 OS=Faecalibacterium prausnitzii (strain DSM 17677 / JCM 31915 / A2-165) OX=411483 GN=rpmA PE=3 SV=1	-60.0841	0.55422	8820.66	83	76	8
c202.a1	tr|C7H7C1|C7H7C1_FAEPA	50S ribosomal protein L21 OS=Faecalibacterium prausnitzii (strain DSM 17677 / JCM 31915 / A2-165) OX=411483 GN=rplU PE=3 SV=1	-41.8814	0.43396	11626.3	106	76	7
c160.a1	tr|C7H2Z9|C7H2Z9_FAEPA	Phosphomethylpyrimidine synthase OS=Faecalibacterium prausnitzii (strain DSM 17677 / JCM 31915 / A2-165) OX=411483 GN=thiC PE=3 SV=1	-72.0575	0.24771	47690.5	436	75	12
c134.a1	tr|C7H4Z8|C7H4Z8_FAEPA	CdaR family transcriptional regulator OS=Faecalibacterium prausnitzii (strain DSM 17677 / JCM 31915 / A2-165) OX=411483 GN=FAEPRAA2165_01367 PE=3 SV=1	-101.156	0.45706	40727.1	361	73	14
c147.a1	tr|C7HAT8|C7HAT8_FAEPA	Tat pathway signal sequence domain protein OS=Faecalibacterium prausnitzii (strain DSM 17677 / JCM 31915 / A2-165) OX=411483 GN=FAEPRAA2165_03447 PE=4 SV=1	-106.762	0.38123	34961.6	341	72	12
c161.a1	tr|C7HA50|C7HA50_FAEPA	DUF1490 family protein OS=Faecalibacterium prausnitzii (strain DSM 17677 / JCM 31915 / A2-165) OX=411483 GN=FAEPRAA2165_03205 PE=4 SV=1	-83.8502	0.59574	10063.1	94	72	11
b95.a1	tr|C7H8M1|C7H8M1_FAEPA	Threonine--tRNA ligase OS=Faecalibacterium prausnitzii (strain DSM 17677 / JCM 31915 / A2-165) OX=411483 GN=thrS PE=3 SV=1	-101.886	0.27987	70709.1	611	71	19
c203.a1	tr|C7H853|C7H853_FAEPA	GS catalytic domain-containing protein OS=Faecalibacterium prausnitzii (strain DSM 17677 / JCM 31915 / A2-165) OX=411483 GN=FAEPRAA2165_02488 PE=3 SV=1	-66.9492	0.25088	31278.6	283	71	9
c186.a1	tr|C7H5K8|C7H5K8_FAEPA	3-hydroxybutyryl-CoA dehydratase OS=Faecalibacterium prausnitzii (strain DSM 17677 / JCM 31915 / A2-165) OX=411483 GN=crt PE=3 SV=1	-79.0182	0.4636	27738.3	261	70	10
c204.a1	tr|C7H6W0|C7H6W0_FAEPA	30S ribosomal protein S18 OS=Faecalibacterium prausnitzii (strain DSM 17677 / JCM 31915 / A2-165) OX=411483 GN=rpsR PE=3 SV=1	-73.5441	0.69014	8332.49	71	70	9
c104.a1	tr|C7H487|C7H487_FAEPA	SAF domain protein OS=Faecalibacterium prausnitzii (strain DSM 17677 / JCM 31915 / A2-165) OX=411483 GN=FAEPRAA2165_01100 PE=3 SV=1	-128.444	0.44355	53513.9	496	69	16
c135.a1	tr|C7H838|C7H838_FAEPA	50S ribosomal subunit assembly factor BipA OS=Faecalibacterium prausnitzii (strain DSM 17677 / JCM 31915 / A2-165) OX=411483 GN=typA PE=3 SV=1	-90.5436	0.33773	67042.2	607	68	14
c148.a1	tr|C7H325|C7H325_FAEPA	Phosphoenolpyruvate-protein phosphotransferase OS=Faecalibacterium prausnitzii (strain DSM 17677 / JCM 31915 / A2-165) OX=411483 GN=ptsP PE=3 SV=1	-60.2755	0.23905	60059.4	548	68	13
b80.a2	tr|C7H4C0|C7H4C0_FAEPA	ATP-dependent zinc metalloprotease FtsH OS=Faecalibacterium prausnitzii (strain DSM 17677 / JCM 31915 / A2-165) OX=411483 GN=ftsH PE=3 SV=1	-131.8	0.30757	66585.1	608	67	18
c187.a1	tr|C7HAW8|C7HAW8_FAEPA	Glucose-1-phosphate thymidylyltransferase OS=Faecalibacterium prausnitzii (strain DSM 17677 / JCM 31915 / A2-165) OX=411483 GN=rfbA PE=3 SV=1	-67.6977	0.4	32854.8	295	67	10
c240.a1	tr|C7H4K7|C7H4K7_FAEPA	Phosphocarrier protein HPr OS=Faecalibacterium prausnitzii (strain DSM 17677 / JCM 31915 / A2-165) OX=411483 GN=FAEPRAA2165_01222 PE=4 SV=1	-57.6697	0.75862	9455.04	87	66	7
c136.a1	tr|C7H697|C7H697_FAEPA	Putative glycine--tRNA ligase OS=Faecalibacterium prausnitzii (strain DSM 17677 / JCM 31915 / A2-165) OX=411483 GN=FAEPRAA2165_01829 PE=4 SV=1	-108.199	0.58545	31981.5	275	65	14
c103.a1	tr|C7H510|C7H510_FAEPA	ABC transporter, ATP-binding protein OS=Faecalibacterium prausnitzii (strain DSM 17677 / JCM 31915 / A2-165) OX=411483 GN=FAEPRAA2165_01380 PE=4 SV=1	-87.8636	0.42165	38914	351	64	14
c223.a1	tr|C7H5Y9|C7H5Y9_FAEPA	Twitching motility protein PilT OS=Faecalibacterium prausnitzii (strain DSM 17677 / JCM 31915 / A2-165) OX=411483 GN=FAEPRAA2165_01713 PE=4 SV=1	-58.2071	0.53691	16220.6	149	64	8
b96.a1	tr|C7H1P4|C7H1P4_FAEPA	branched-chain-amino-acid transaminase OS=Faecalibacterium prausnitzii (strain DSM 17677 / JCM 31915 / A2-165) OX=411483 GN=ilvE PE=3 SV=1	-121.343	0.51532	39983.1	359	63	19
c172.a1	tr|C7H951|C7H951_FAEPA	30S ribosomal protein S10 OS=Faecalibacterium prausnitzii (strain DSM 17677 / JCM 31915 / A2-165) OX=411483 GN=rpsJ PE=3 SV=1	-55.6071	0.60194	11594.4	103	63	11
b91.a1	tr|C7HAX1|C7HAX1_FAEPA	dTDP-glucose 4,6-dehydratase OS=Faecalibacterium prausnitzii (strain DSM 17677 / JCM 31915 / A2-165) OX=411483 GN=rfbB PE=3 SV=1	-124.82	0.55085	40806.1	354	62	20
c114.a1	tr|C7H759|C7H759_FAEPA	Aspartokinase OS=Faecalibacterium prausnitzii (strain DSM 17677 / JCM 31915 / A2-165) OX=411483 GN=FAEPRAA2165_02142 PE=3 SV=1	-120.351	0.49875	43000.1	399	62	16
c224.a1	tr|C7H250|C7H250_FAEPA	S-adenosylmethionine synthase OS=Faecalibacterium prausnitzii (strain DSM 17677 / JCM 31915 / A2-165) OX=411483 GN=metK PE=3 SV=1	-69.5584	0.18657	43774.9	402	62	8
c323.a1	tr|C7H9I6|C7H9I6_FAEPA	Ion-translocating oxidoreductase complex subunit E OS=Faecalibacterium prausnitzii (strain DSM 17677 / JCM 31915 / A2-165) OX=411483 GN=rnfE PE=3 SV=1	-31.4895	0.12217	23665.3	221	62	4
c162.a1	tr|C7H488|C7H488_FAEPA	Mannitol dehydrogenase domain protein OS=Faecalibacterium prausnitzii (strain DSM 17677 / JCM 31915 / A2-165) OX=411483 GN=FAEPRAA2165_01101 PE=4 SV=1	-73.56	0.25794	56701.2	504	61	11
c188.a1	tr|C7H4Q6|C7H4Q6_FAEPA	4Fe-4S binding domain protein OS=Faecalibacterium prausnitzii (strain DSM 17677 / JCM 31915 / A2-165) OX=411483 GN=FAEPRAA2165_01271 PE=4 SV=1	-85.6602	0.46729	22498.7	214	61	9
c127.a1	tr|C7H781|C7H781_FAEPA	4-hydroxy-3-methylbut-2-en-1-yl diphosphate synthase (flavodoxin) OS=Faecalibacterium prausnitzii (strain DSM 17677 / JCM 31915 / A2-165) OX=411483 GN=ispG PE=3 SV=1	-116.665	0.60632	37329.3	348	60	14
c225.a1	tr|C7H9I4|C7H9I4_FAEPA	Ion-translocating oxidoreductase complex subunit D OS=Faecalibacterium prausnitzii (strain DSM 17677 / JCM 31915 / A2-165) OX=411483 GN=rnfD PE=3 SV=1	-37.2223	0.09404	33692	319	60	6
c259.a1	tr|C7HAX3|C7HAX3_FAEPA	ATP-dependent 6-phosphofructokinase OS=Faecalibacterium prausnitzii (strain DSM 17677 / JCM 31915 / A2-165) OX=411483 GN=pfkA PE=3 SV=1	-47.2338	0.21508	38698	358	60	6
c105.a1	tr|C7H1W0|C7H1W0_FAEPA	DNA gyrase subunit B OS=Faecalibacterium prausnitzii (strain DSM 17677 / JCM 31915 / A2-165) OX=411483 GN=gyrB PE=3 SV=1	-85.4979	0.32831	73845.3	664	59	17
c137.a1	tr|C7H7F5|C7H7F5_FAEPA	Dockerin domain-containing protein OS=Faecalibacterium prausnitzii (strain DSM 17677 / JCM 31915 / A2-165) OX=411483 GN=FAEPRAA2165_02239 PE=4 SV=1	-141.21	0.67266	30096.9	278	59	14
c149.a1	tr|C7H364|C7H364_FAEPA	Glucose-1-phosphate adenylyltransferase OS=Faecalibacterium prausnitzii (strain DSM 17677 / JCM 31915 / A2-165) OX=411483 GN=glgC PE=3 SV=1	-82.8302	0.4937	43530.9	397	58	13
c163.a1	tr|C7H365|C7H365_FAEPA	1,4-alpha-glucan branching enzyme GlgB OS=Faecalibacterium prausnitzii (strain DSM 17677 / JCM 31915 / A2-165) OX=411483 GN=glgB PE=3 SV=1	-66.8233	0.21381	85045.4	753	58	12
b32.a2	tr|C7H674|C7H674_FAEPA	ATP synthase subunit alpha OS=Faecalibacterium prausnitzii (strain DSM 17677 / JCM 31915 / A2-165) OX=411483 GN=atpA PE=3 SV=1	-120.584	0.3339	62738.3	584	57	12
c173.a1	tr|C7H1L9|C7H1L9_FAEPA	Glucuronide permease OS=Faecalibacterium prausnitzii (strain DSM 17677 / JCM 31915 / A2-165) OX=411483 GN=FAEPRAA2165_00158 PE=4 SV=1	-66.332	0.17159	59383.9	542	56	9
c150.a1	tr|C7H4X8|C7H4X8_FAEPA	SPFH/Band 7/PHB domain protein OS=Faecalibacterium prausnitzii (strain DSM 17677 / JCM 31915 / A2-165) OX=411483 GN=FAEPRAA2165_01348 PE=4 SV=1	-98.7449	0.44109	35892.9	331	55	13
c164.a1	tr|C7H4Y8|C7H4Y8_FAEPA	Phosphoribosylformylglycinamidine cyclo-ligase OS=Faecalibacterium prausnitzii (strain DSM 17677 / JCM 31915 / A2-165) OX=411483 GN=purM PE=3 SV=1	-106.965	0.25	37110.6	348	55	12
c151.a1	tr|C7H363|C7H363_FAEPA	Glucose-1-phosphate adenylyltransferase, GlgD subunit OS=Faecalibacterium prausnitzii (strain DSM 17677 / JCM 31915 / A2-165) OX=411483 GN=glgD PE=3 SV=1	-81.1042	0.47733	41911.3	375	54	13
c205.a1	tr|C7H8W9|C7H8W9_FAEPA	ABC transporter, permease protein OS=Faecalibacterium prausnitzii (strain DSM 17677 / JCM 31915 / A2-165) OX=411483 GN=FAEPRAA2165_02763 PE=3 SV=1	-49.5314	0.30868	34986.4	311	54	8
c106.a1	tr|C7H1V9|C7H1V9_FAEPA	DNA gyrase subunit A OS=Faecalibacterium prausnitzii (strain DSM 17677 / JCM 31915 / A2-165) OX=411483 GN=gyrA PE=3 SV=1	-99.4031	0.2377	94732.5	854	53	18
c295.a1	tr|C7H401|C7H401_FAEPA	50S ribosomal protein L33 OS=Faecalibacterium prausnitzii (strain DSM 17677 / JCM 31915 / A2-165) OX=411483 GN=rpmG PE=3 SV=1	-24.8755	0.38776	5958.04	49	53	3
c115.a1	tr|C7H8L8|C7H8L8_FAEPA	Nitrogen regulatory protein P-II OS=Faecalibacterium prausnitzii (strain DSM 17677 / JCM 31915 / A2-165) OX=411483 GN=FAEPRAA2165_02660 PE=3 SV=1	-96.2011	0.2431	61223.1	580	51	15
c152.a1	tr|C7H6B0|C7H6B0_FAEPA	30S ribosomal protein S15 OS=Faecalibacterium prausnitzii (strain DSM 17677 / JCM 31915 / A2-165) OX=411483 GN=rpsO PE=3 SV=1	-77.9209	0.71429	9695.28	84	51	13
c138.a1	tr|C7H4Z3|C7H4Z3_FAEPA	FGAR-AT_linker domain-containing protein OS=Faecalibacterium prausnitzii (strain DSM 17677 / JCM 31915 / A2-165) OX=411483 GN=FAEPRAA2165_01363 PE=4 SV=1	-80.9262	0.38193	54071.2	487	50	14
c139.a1	tr|C7H522|C7H522_FAEPA	LL-diaminopimelate aminotransferase OS=Faecalibacterium prausnitzii (strain DSM 17677 / JCM 31915 / A2-165) OX=411483 GN=dapL PE=3 SV=1	-94.8305	0.43405	46046.7	417	50	14
c153.a1	tr|C7H5E1|C7H5E1_FAEPA	Oleate hydratase OS=Faecalibacterium prausnitzii (strain DSM 17677 / JCM 31915 / A2-165) OX=411483 GN=FAEPRAA2165_01511 PE=4 SV=1	-77.74	0.22034	67101	590	49	12
c174.a1	tr|C7H4A3|C7H4A3_FAEPA	Uracil phosphoribosyltransferase OS=Faecalibacterium prausnitzii (strain DSM 17677 / JCM 31915 / A2-165) OX=411483 GN=upp PE=3 SV=1	-82.3302	0.51707	22450	205	49	11
c175.a1	tr|C7H852|C7H852_FAEPA	Glutamate--ammonia ligase, catalytic domain protein OS=Faecalibacterium prausnitzii (strain DSM 17677 / JCM 31915 / A2-165) OX=411483 GN=glnA PE=3 SV=1	-54.8874	0.28155	45989.4	412	48	11
c189.a1	tr|C7H2P8|C7H2P8_FAEPA	histidine kinase OS=Faecalibacterium prausnitzii (strain DSM 17677 / JCM 31915 / A2-165) OX=411483 GN=FAEPRAA2165_00546 PE=4 SV=1	-54.9774	0.28818	39339.6	347	48	10
c206.a1	tr|C7H3C6|C7H3C6_FAEPA	GMP synthase [glutamine-hydrolyzing] OS=Faecalibacterium prausnitzii (strain DSM 17677 / JCM 31915 / A2-165) OX=411483 GN=guaA PE=3 SV=1	-35.6243	0.15891	57249.9	516	48	8
b77.a1	tr|C7H742|C7H742_FAEPA	ABC transporter, ATP-binding protein OS=Faecalibacterium prausnitzii (strain DSM 17677 / JCM 31915 / A2-165) OX=411483 GN=FAEPRAA2165_02125 PE=4 SV=1	-189.707	0.69481	33986.1	308	47	22
c123.a1	tr|C7H4P1|C7H4P1_FAEPA	Putative NADH oxidase OS=Faecalibacterium prausnitzii (strain DSM 17677 / JCM 31915 / A2-165) OX=411483 GN=FAEPRAA2165_01256 PE=4 SV=1	-115.118	0.41867	41255.6	375	45	15
c165.a1	tr|C7H436|C7H436_FAEPA	UDP-N-acetylmuramate--L-alanine ligase OS=Faecalibacterium prausnitzii (strain DSM 17677 / JCM 31915 / A2-165) OX=411483 GN=murC PE=3 SV=1	-73.8557	0.36134	52094.2	476	45	12
c207.a1	tr|C7H462|C7H462_FAEPA	Enolase OS=Faecalibacterium prausnitzii (strain DSM 17677 / JCM 31915 / A2-165) OX=411483 GN=eno PE=3 SV=1	-57.8089	0.29167	46088.3	432	45	9
c190.a1	tr|C7H931|C7H931_FAEPA	50S ribosomal protein L15 OS=Faecalibacterium prausnitzii (strain DSM 17677 / JCM 31915 / A2-165) OX=411483 GN=rplO PE=3 SV=1	-62.4312	0.41096	15036.1	146	44	9
c209.a1	tr|C7H459|C7H459_FAEPA	Tat pathway signal sequence domain protein OS=Faecalibacterium prausnitzii (strain DSM 17677 / JCM 31915 / A2-165) OX=411483 GN=FAEPRAA2165_01072 PE=3 SV=1	-73.9976	0.36118	42676.5	407	44	9
c166.a1	tr|C7H476|C7H476_FAEPA	Kinase, PfkB family OS=Faecalibacterium prausnitzii (strain DSM 17677 / JCM 31915 / A2-165) OX=411483 GN=FAEPRAA2165_01089 PE=4 SV=1	-62.3942	0.28152	37297.4	341	43	11
c226.a1	tr|C7H9N1|C7H9N1_FAEPA	NLPA lipoprotein OS=Faecalibacterium prausnitzii (strain DSM 17677 / JCM 31915 / A2-165) OX=411483 GN=FAEPRAA2165_03033 PE=3 SV=1	-45.7878	0.27326	36353.7	344	43	8
c210.a1	tr|C7H874|C7H874_FAEPA	Fe-S iron-sulfur cluster assembly protein, NifU family OS=Faecalibacterium prausnitzii (strain DSM 17677 / JCM 31915 / A2-165) OX=411483 GN=nifU PE=4 SV=1	-59.1151	0.54362	15986.9	149	42	9
c107.a1	tr|C7H4Z4|C7H4Z4_FAEPA	Putative phosphoribosylformylglycinamidine synthase OS=Faecalibacterium prausnitzii (strain DSM 17677 / JCM 31915 / A2-165) OX=411483 GN=FAEPRAA2165_01364 PE=4 SV=1	-114.188	0.28778	82646.5	761	41	18
c176.a1	tr|C7H5Q5|C7H5Q5_FAEPA	Spermidine/putrescine import ATP-binding protein PotA OS=Faecalibacterium prausnitzii (strain DSM 17677 / JCM 31915 / A2-165) OX=411483 GN=potA PE=3 SV=1	-67.6791	0.32471	38962.1	348	41	11
c191.a1	tr|C7H4Y2|C7H4Y2_FAEPA	3-deoxy-7-phosphoheptulonate synthase OS=Faecalibacterium prausnitzii (strain DSM 17677 / JCM 31915 / A2-165) OX=411483 GN=aroF PE=4 SV=1	-42.5583	0.32277	38076.3	347	41	10
c260.a1	tr|C7H8Y6|C7H8Y6_FAEPA	Glycosyltransferase, group 2 family protein OS=Faecalibacterium prausnitzii (strain DSM 17677 / JCM 31915 / A2-165) OX=411483 GN=FAEPRAA2165_02782 PE=4 SV=1	-57.832	0.15205	39008.6	342	41	6
c177.a1	tr|C7H6B1|C7H6B1_FAEPA	Polyribonucleotide nucleotidyltransferase OS=Faecalibacterium prausnitzii (strain DSM 17677 / JCM 31915 / A2-165) OX=411483 GN=pnp PE=3 SV=1	-56.9974	0.14986	78716.4	714	40	11
c102.a1	tr|C7H217|C7H217_FAEPA	Carbon starvation protein CstA OS=Faecalibacterium prausnitzii (strain DSM 17677 / JCM 31915 / A2-165) OX=411483 GN=FAEPRAA2165_00309 PE=3 SV=1	-105.59	0.33333	54311.2	501	39	11
c128.a1	tr|C7HA80|C7HA80_FAEPA	ABC transporter, ATP-binding protein OS=Faecalibacterium prausnitzii (strain DSM 17677 / JCM 31915 / A2-165) OX=411483 GN=FAEPRAA2165_03235 PE=4 SV=1	-106.244	0.22609	62366.4	575	39	13
c140.a1	tr|C7H468|C7H468_FAEPA	Mannitol dehydrogenase domain protein OS=Faecalibacterium prausnitzii (strain DSM 17677 / JCM 31915 / A2-165) OX=411483 GN=FAEPRAA2165_01081 PE=4 SV=1	-67.5458	0.30871	58768.9	528	39	13
c211.a1	tr|C7H841|C7H841_FAEPA	Pyrophosphate--fructose 6-phosphate 1-phosphotransferase OS=Faecalibacterium prausnitzii (strain DSM 17677 / JCM 31915 / A2-165) OX=411483 GN=pfp PE=3 SV=1	-60.629	0.25061	44039.3	407	39	9
c212.a1	tr|C7H8X9|C7H8X9_FAEPA	Anaerobic ribonucleoside-triphosphate reductase OS=Faecalibacterium prausnitzii (strain DSM 17677 / JCM 31915 / A2-165) OX=411483 GN=nrdD PE=4 SV=1	-45.5335	0.10788	81905.2	723	39	9
c227.a1	tr|C7H5R1|C7H5R1_FAEPA	Putative inosine-5'-monophosphate dehydrogenase OS=Faecalibacterium prausnitzii (strain DSM 17677 / JCM 31915 / A2-165) OX=411483 GN=FAEPRAA2165_01634 PE=4 SV=1	-47.5987	0.16667	54869.6	504	39	8
c116.a1	tr|C7H9U9|C7H9U9_FAEPA	Lysine--tRNA ligase OS=Faecalibacterium prausnitzii (strain DSM 17677 / JCM 31915 / A2-165) OX=411483 GN=lysS PE=3 SV=1	-101.118	0.39761	57522.1	503	38	17
c178.a1	tr|C7HA81|C7HA81_FAEPA	ABC transporter, ATP-binding protein OS=Faecalibacterium prausnitzii (strain DSM 17677 / JCM 31915 / A2-165) OX=411483 GN=FAEPRAA2165_03236 PE=4 SV=1	-63.7542	0.19344	63209.1	579	38	9
c192.a1	tr|C7H2Q1|C7H2Q1_FAEPA	Phospholipase D domain protein OS=Faecalibacterium prausnitzii (strain DSM 17677 / JCM 31915 / A2-165) OX=411483 GN=FAEPRAA2165_00549 PE=4 SV=1	-58.2116	0.2784	51622.6	449	38	10
c241.a1	tr|C7H9M9|C7H9M9_FAEPA	Chaperone protein DnaK OS=Faecalibacterium prausnitzii (strain DSM 17677 / JCM 31915 / A2-165) OX=411483 GN=FAEPRAA2165_03030 PE=3 SV=1	-26.253	0.19899	41675.5	397	38	7
c296.a1	tr|C7H3T7|C7H3T7_FAEPA	Branched-chain amino acid ABC transporter, permease protein OS=Faecalibacterium prausnitzii (strain DSM 17677 / JCM 31915 / A2-165) OX=411483 GN=FAEPRAA2165_00949 PE=4 SV=1	-38.2331	0.07817	39558.1	371	38	5
c117.a1	tr|C7H2X7|C7H2X7_FAEPA	UDP-N-acetylglucosamine--N-acetylmuramyl-(pentapeptide) pyrophosphoryl-undecaprenol N-acetylglucosamine transferase OS=Faecalibacterium prausnitzii (strain DSM 17677 / JCM 31915 / A2-165) OX=411483 GN=murG PE=3 SV=1	-99.6666	0.52533	40127.4	375	37	17
c141.a1	tr|C7H1I1|C7H1I1_FAEPA	Cadmium-exporting ATPase OS=Faecalibacterium prausnitzii (strain DSM 17677 / JCM 31915 / A2-165) OX=411483 GN=cadA PE=3 SV=1	-73.6597	0.2	66995.7	630	37	14
c193.a1	tr|C7H5Z3|C7H5Z3_FAEPA	GTPase Der OS=Faecalibacterium prausnitzii (strain DSM 17677 / JCM 31915 / A2-165) OX=411483 GN=der PE=3 SV=1	-50.9279	0.20805	49429.3	447	37	9
c213.a1	tr|C7H6N2|C7H6N2_FAEPA	zinc_ribbon_2 domain-containing protein OS=Faecalibacterium prausnitzii (strain DSM 17677 / JCM 31915 / A2-165) OX=411483 GN=FAEPRAA2165_01965 PE=4 SV=1	-30.4885	0.28378	16172	148	37	5
c214.a1	tr|C7H7B9|C7H7B9_FAEPA	GTPase Obg OS=Faecalibacterium prausnitzii (strain DSM 17677 / JCM 31915 / A2-165) OX=411483 GN=obg PE=3 SV=1	-65.1725	0.25761	46237.7	427	37	9
c261.a1	tr|C7H4I9|C7H4I9_FAEPA	DNA-binding protein OS=Faecalibacterium prausnitzii (strain DSM 17677 / JCM 31915 / A2-165) OX=411483 GN=FAEPRAA2165_01204 PE=4 SV=1	-47.6657	0.47863	12814	117	37	6
c262.a1	tr|C7H932|C7H932_FAEPA	Ribosomal protein L30 OS=Faecalibacterium prausnitzii (strain DSM 17677 / JCM 31915 / A2-165) OX=411483 GN=rpmD PE=3 SV=1	-62.0666	0.45902	6392.54	61	37	5
c142.a1	tr|C7H8B8|C7H8B8_FAEPA	O-acetylhomoserine aminocarboxypropyltransferase/cysteine synthase OS=Faecalibacterium prausnitzii (strain DSM 17677 / JCM 31915 / A2-165) OX=411483 GN=FAEPRAA2165_02558 PE=3 SV=1	-114.416	0.46853	46329.7	429	36	14
c228.a1	tr|C7H3A9|C7H3A9_FAEPA	Chaperone protein HtpG OS=Faecalibacterium prausnitzii (strain DSM 17677 / JCM 31915 / A2-165) OX=411483 GN=htpG PE=3 SV=1	-60.6097	0.11407	76720.4	675	36	7
c154.a1	tr|C7H1S6|C7H1S6_FAEPA	UDP-glucose 4-epimerase OS=Faecalibacterium prausnitzii (strain DSM 17677 / JCM 31915 / A2-165) OX=411483 GN=galE PE=3 SV=1	-78.2612	0.48066	39931.8	362	35	13
c167.a1	tr|C7H3D5|C7H3D5_FAEPA	DNA-directed RNA polymerase OS=Faecalibacterium prausnitzii (strain DSM 17677 / JCM 31915 / A2-165) OX=411483 GN=FAEPRAA2165_00794 PE=4 SV=1	-79.0699	0.38014	33168.8	292	35	12
c229.a1	tr|C7HAV8|C7HAV8_FAEPA	Phosphoribosyl pyrophosphate synthase OS=Faecalibacterium prausnitzii (strain DSM 17677 / JCM 31915 / A2-165) OX=411483 GN=prs PE=3 SV=1	-42.8088	0.18947	42350.7	380	35	8
c102.a2	tr|C7H215|C7H215_FAEPA	Carbon starvation protein CstA OS=Faecalibacterium prausnitzii (strain DSM 17677 / JCM 31915 / A2-165) OX=411483 GN=FAEPRAA2165_00307 PE=3 SV=1	-60.6232	0.15251	55801.7	518	34	5
c230.a1	tr|C7H351|C7H351_FAEPA	ATP synthase F1, gamma subunit OS=Faecalibacterium prausnitzii (strain DSM 17677 / JCM 31915 / A2-165) OX=411483 GN=atpG PE=3 SV=1	-51.8666	0.53476	20559.4	187	33	8
c242.a1	tr|C7H9N2|C7H9N2_FAEPA	ABC transporter, ATP-binding protein OS=Faecalibacterium prausnitzii (strain DSM 17677 / JCM 31915 / A2-165) OX=411483 GN=FAEPRAA2165_03034 PE=4 SV=1	-47.5637	0.23145	36236	337	33	7
c194.a1	tr|C7H7U6|C7H7U6_FAEPA	Trigger factor OS=Faecalibacterium prausnitzii (strain DSM 17677 / JCM 31915 / A2-165) OX=411483 GN=tig PE=3 SV=1	-41.6748	0.18721	48799.3	438	32	10
c215.a1	tr|C7H354|C7H354_FAEPA	ATP synthase subunit delta OS=Faecalibacterium prausnitzii (strain DSM 17677 / JCM 31915 / A2-165) OX=411483 GN=atpH PE=3 SV=1	-62.8978	0.57542	19750.5	179	32	9
c216.a1	tr|C7H758|C7H758_FAEPA	Aconitase family protein OS=Faecalibacterium prausnitzii (strain DSM 17677 / JCM 31915 / A2-165) OX=411483 GN=FAEPRAA2165_02141 PE=4 SV=1	-35.8492	0.08155	73598.8	699	32	8
c243.a1	tr|C7H7W7|C7H7W7_FAEPA	DivIVA domain protein OS=Faecalibacterium prausnitzii (strain DSM 17677 / JCM 31915 / A2-165) OX=411483 GN=FAEPRAA2165_02402 PE=4 SV=1	-33.1913	0.29412	30817.1	272	32	7
c179.a1	tr|C7HAU1|C7HAU1_FAEPA	Autotransporter domain-containing protein OS=Faecalibacterium prausnitzii (strain DSM 17677 / JCM 31915 / A2-165) OX=411483 GN=FAEPRAA2165_03450 PE=4 SV=1	-118.925	0.19502	105449	1005	31	11
c244.a1	tr|C7H7P7|C7H7P7_FAEPA	Endoribonuclease YbeY OS=Faecalibacterium prausnitzii (strain DSM 17677 / JCM 31915 / A2-165) OX=411483 GN=ybeY PE=3 SV=1	-60.9054	0.48466	18280.2	163	31	7
c263.a1	tr|C7H7Y5|C7H7Y5_FAEPA	ABC transporter transmembrane region (Fragment) OS=Faecalibacterium prausnitzii (strain DSM 17677 / JCM 31915 / A2-165) OX=411483 GN=FAEPRAA2165_02420 PE=4 SV=1	-37.1831	0.10643	55059.7	498	31	6
c324.a1	tr|C7H925|C7H925_FAEPA	50S ribosomal protein L36 OS=Faecalibacterium prausnitzii (strain DSM 17677 / JCM 31915 / A2-165) OX=411483 GN=rpmJ PE=3 SV=1	-15.2262	0.54054	4329.43	37	31	3
c168.a2	tr|C7H349|C7H349_FAEPA	ATP synthase epsilon chain OS=Faecalibacterium prausnitzii (strain DSM 17677 / JCM 31915 / A2-165) OX=411483 GN=atpC PE=3 SV=1	-61.2463	0.70455	14541.3	132	30	6
c264.a1	tr|C7H5G3|C7H5G3_FAEPA	Sporulation protein YtfJ OS=Faecalibacterium prausnitzii (strain DSM 17677 / JCM 31915 / A2-165) OX=411483 GN=ytfJ PE=4 SV=1	-48.6339	0.69697	13923.1	132	30	6
c297.a1	tr|C7H7N4|C7H7N4_FAEPA	Preprotein translocase, YajC subunit OS=Faecalibacterium prausnitzii (strain DSM 17677 / JCM 31915 / A2-165) OX=411483 GN=yajC PE=3 SV=1	-48.1712	0.53774	11871.4	106	30	5
c325.a1	tr|C7H5V7|C7H5V7_FAEPA	30S ribosomal protein S21 OS=Faecalibacterium prausnitzii (strain DSM 17677 / JCM 31915 / A2-165) OX=411483 GN=rpsU PE=3 SV=1	-22.1581	0.32759	6804.85	58	30	4
c245.a1	tr|C7H2L4|C7H2L4_FAEPA	Asparagine--tRNA ligase OS=Faecalibacterium prausnitzii (strain DSM 17677 / JCM 31915 / A2-165) OX=411483 GN=asnS PE=3 SV=1	-25.5584	0.13853	52391	462	29	7
c246.a1	tr|C7H847|C7H847_FAEPA	DUF1846 domain-containing protein OS=Faecalibacterium prausnitzii (strain DSM 17677 / JCM 31915 / A2-165) OX=411483 GN=FAEPRAA2165_02482 PE=4 SV=1	-34.9464	0.11089	54593.7	496	29	7
c155.a1	tr|C7H456|C7H456_FAEPA	ABC transporter, ATP-binding protein OS=Faecalibacterium prausnitzii (strain DSM 17677 / JCM 31915 / A2-165) OX=411483 GN=FAEPRAA2165_01069 PE=4 SV=1	-69.882	0.57348	31038.1	279	28	13
c168.a1	tr|C7H9T4|C7H9T4_FAEPA	ABC transporter, ATP-binding protein OS=Faecalibacterium prausnitzii (strain DSM 17677 / JCM 31915 / A2-165) OX=411483 GN=FAEPRAA2165_03088 PE=4 SV=1	-62.2543	0.44574	28523.9	258	28	10
c231.a1	tr|C7H3Z9|C7H3Z9_FAEPA	Transcription termination/antitermination protein NusG OS=Faecalibacterium prausnitzii (strain DSM 17677 / JCM 31915 / A2-165) OX=411483 GN=nusG PE=3 SV=1	-49.6483	0.47727	19681.8	176	28	8
c265.a1	sp|C7H4X2|MAM_FAEPA	Microbial anti-inflammatory molecule OS=Faecalibacterium prausnitzii (strain DSM 17677 / JCM 31915 / A2-165) OX=411483 GN=FAEPRAA2165_01342 PE=1 SV=1	-59.4816	0.57037	14491.4	135	28	6
c326.a1	tr|C7H478|C7H478_FAEPA	Oxidoreductase, short chain dehydrogenase/reductase family protein OS=Faecalibacterium prausnitzii (strain DSM 17677 / JCM 31915 / A2-165) OX=411483 GN=FAEPRAA2165_01091 PE=4 SV=1	-24.7716	0.14286	27978.9	266	28	4
c327.a1	tr|C7H6V8|C7H6V8_FAEPA	30S ribosomal protein S6 OS=Faecalibacterium prausnitzii (strain DSM 17677 / JCM 31915 / A2-165) OX=411483 GN=rpsF PE=3 SV=1	-44.6946	0.67021	10551.3	94	28	4
c169.a1	tr|C7H5P1|C7H5P1_FAEPA	Stage 0 sporulation protein A homolog OS=Faecalibacterium prausnitzii (strain DSM 17677 / JCM 31915 / A2-165) OX=411483 GN=FAEPRAA2165_01614 PE=4 SV=1	-92.532	0.35317	28346.8	252	27	11
c180.a1	tr|C7H3A1|C7H3A1_FAEPA	Putative CoA-substrate-specific enzyme activase OS=Faecalibacterium prausnitzii (strain DSM 17677 / JCM 31915 / A2-165) OX=411483 GN=FAEPRAA2165_00760 PE=3 SV=1	-65.2686	0.14342	110774	1011	27	11
c195.a1	tr|C7H167|C7H167_FAEPA	Peptide chain release factor 3 OS=Faecalibacterium prausnitzii (strain DSM 17677 / JCM 31915 / A2-165) OX=411483 GN=prfC PE=3 SV=1	-60.3118	0.22472	60059.5	534	27	10
c247.a1	tr|C7H7P3|C7H7P3_FAEPA	Oxidoreductase, NAD-binding domain protein OS=Faecalibacterium prausnitzii (strain DSM 17677 / JCM 31915 / A2-165) OX=411483 GN=FAEPRAA2165_02328 PE=4 SV=1	-29.3117	0.18452	37164.6	336	27	7
c181.a1	tr|C7H5Y3|C7H5Y3_FAEPA	4Fe-4S binding domain protein OS=Faecalibacterium prausnitzii (strain DSM 17677 / JCM 31915 / A2-165) OX=411483 GN=FAEPRAA2165_01707 PE=4 SV=1	-37.5098	0.26326	57513.6	528	26	11
c182.a1	tr|C7H8Y8|C7H8Y8_FAEPA	ATPase family associated with various cellular activities (AAA) OS=Faecalibacterium prausnitzii (strain DSM 17677 / JCM 31915 / A2-165) OX=411483 GN=FAEPRAA2165_02784 PE=4 SV=1	-51.7009	0.16428	85320.2	767	26	11
c196.a1	tr|C7H1W7|C7H1W7_FAEPA	Chromosomal replication initiator protein DnaA OS=Faecalibacterium prausnitzii (strain DSM 17677 / JCM 31915 / A2-165) OX=411483 GN=dnaA PE=3 SV=1	-70.1044	0.25909	49453.4	440	26	10
c197.a1	tr|C7H9R2|C7H9R2_FAEPA	Acetyl-coenzyme A carboxylase carboxyl transferase subunit beta OS=Faecalibacterium prausnitzii (strain DSM 17677 / JCM 31915 / A2-165) OX=411483 GN=accD PE=3 SV=1	-70.708	0.4	31524.1	290	26	10
c266.a1	tr|C7H8F0|C7H8F0_FAEPA	Sec-independent protein translocase protein TatB homolog OS=Faecalibacterium prausnitzii (strain DSM 17677 / JCM 31915 / A2-165) OX=411483 GN=FAEPRAA2165_02590 PE=3 SV=1	-36.8608	0.27841	19048.8	176	26	6
c298.a1	tr|C7H934|C7H934_FAEPA	50S ribosomal protein L18 OS=Faecalibacterium prausnitzii (strain DSM 17677 / JCM 31915 / A2-165) OX=411483 GN=rplR PE=3 SV=1	-28.9581	0.35294	13044	119	25	4
c328.a1	tr|C7H9K0|C7H9K0_FAEPA	Adenylosuccinate synthetase OS=Faecalibacterium prausnitzii (strain DSM 17677 / JCM 31915 / A2-165) OX=411483 GN=purA PE=3 SV=1	-27.6955	0.15753	48328.2	438	25	4
c170.a1	tr|C7HAD4|C7HAD4_FAEPA	B box-type domain-containing protein OS=Faecalibacterium prausnitzii (strain DSM 17677 / JCM 31915 / A2-165) OX=411483 GN=FAEPRAA2165_03289 PE=4 SV=1	-103.281	0.44051	34498.4	311	24	11
c217.a1	tr|C7H1T4|C7H1T4_FAEPA	PSP1 C-terminal domain protein OS=Faecalibacterium prausnitzii (strain DSM 17677 / JCM 31915 / A2-165) OX=411483 GN=FAEPRAA2165_00224 PE=4 SV=1	-52.9963	0.29341	37174.8	334	24	9
c218.a1	tr|C7H7W9|C7H7W9_FAEPA	Cell division protein SepF OS=Faecalibacterium prausnitzii (strain DSM 17677 / JCM 31915 / A2-165) OX=411483 GN=sepF PE=3 SV=1	-60.1256	0.5125	17636.7	160	24	9
c366.a1	tr|C7H185|C7H185_FAEPA	1-acyl-sn-glycerol-3-phosphate acyltransferase OS=Faecalibacterium prausnitzii (strain DSM 17677 / JCM 31915 / A2-165) OX=411483 GN=FAEPRAA2165_00023 PE=3 SV=1	-20.9185	0.11945	32351.5	293	24	3
c198.a1	tr|C7H389|C7H389_FAEPA	PBP_domain domain-containing protein OS=Faecalibacterium prausnitzii (strain DSM 17677 / JCM 31915 / A2-165) OX=411483 GN=FAEPRAA2165_00748 PE=4 SV=1	-81.3034	0.50182	29912.8	275	23	10
c219.a1	tr|C7H4K1|C7H4K1_FAEPA	SGNH_hydro domain-containing protein OS=Faecalibacterium prausnitzii (strain DSM 17677 / JCM 31915 / A2-165) OX=411483 GN=FAEPRAA2165_01216 PE=4 SV=1	-65.0481	0.34111	37168.5	343	23	9
c232.a1	tr|C7H8V2|C7H8V2_FAEPA	tryptophan--tRNA ligase OS=Faecalibacterium prausnitzii (strain DSM 17677 / JCM 31915 / A2-165) OX=411483 GN=trpS PE=3 SV=1	-44.2686	0.18697	39987.5	353	23	8
c248.a1	tr|C7H490|C7H490_FAEPA	Uronate isomerase OS=Faecalibacterium prausnitzii (strain DSM 17677 / JCM 31915 / A2-165) OX=411483 GN=uxaC PE=3 SV=1	-47.4062	0.16771	54355.6	477	23	7
c267.a1	tr|C7H842|C7H842_FAEPA	Pyrophosphate--fructose 6-phosphate 1-phosphotransferase OS=Faecalibacterium prausnitzii (strain DSM 17677 / JCM 31915 / A2-165) OX=411483 GN=pfp PE=3 SV=1	-28.0507	0.14461	44867.7	408	23	6
c329.a1	tr|C7H352|C7H352_FAEPA	Putative ATP synthase F1, gamma subunit OS=Faecalibacterium prausnitzii (strain DSM 17677 / JCM 31915 / A2-165) OX=411483 GN=FAEPRAA2165_00706 PE=3 SV=1	-22.2619	0.27922	16988.6	154	23	3
c330.a1	tr|C7H356|C7H356_FAEPA	ATP synthase subunit c OS=Faecalibacterium prausnitzii (strain DSM 17677 / JCM 31915 / A2-165) OX=411483 GN=atpE PE=3 SV=1	-37.323	0.50538	9250.73	93	23	3
c367.a1	tr|C7H769|C7H769_FAEPA	Asp23/Gls24 family envelope stress response protein OS=Faecalibacterium prausnitzii (strain DSM 17677 / JCM 31915 / A2-165) OX=411483 GN=FAEPRAA2165_02152 PE=3 SV=1	-24.5395	0.2931	12582.5	116	23	3
c440.a1	tr|C7H2J7|C7H2J7_FAEPA	Bacteriocin class IId cyclical uberolysin-like OS=Faecalibacterium prausnitzii (strain DSM 17677 / JCM 31915 / A2-165) OX=411483 GN=FAEPRAA2165_00495 PE=4 SV=1	-14.8052	0.18421	11882	114	23	2
c199.a1	tr|C7H412|C7H412_FAEPA	Putative peptidoglycan binding domain protein OS=Faecalibacterium prausnitzii (strain DSM 17677 / JCM 31915 / A2-165) OX=411483 GN=FAEPRAA2165_01025 PE=4 SV=1	-85.1737	0.12471	94640	866	22	10
c233.a1	tr|C7H377|C7H377_FAEPA	Phosphoenolpyruvate-dependent sugar phosphotransferase system, EIIA 2 OS=Faecalibacterium prausnitzii (strain DSM 17677 / JCM 31915 / A2-165) OX=411483 GN=FAEPRAA2165_00736 PE=4 SV=1	-58.1249	0.18565	67145.3	641	22	8
c268.a1	tr|C7H875|C7H875_FAEPA	Cysteine desulfurase OS=Faecalibacterium prausnitzii (strain DSM 17677 / JCM 31915 / A2-165) OX=411483 GN=iscS PE=3 SV=1	-39.4267	0.1679	44040.7	405	22	6
c331.a1	tr|C7H234|C7H234_FAEPA	Carbamoyl-phosphate synthase small chain OS=Faecalibacterium prausnitzii (strain DSM 17677 / JCM 31915 / A2-165) OX=411483 GN=carA PE=3 SV=1	-25.0324	0.14092	40335.1	369	22	4
c234.a1	tr|C7H7P2|C7H7P2_FAEPA	Oxidoreductase, NAD-binding domain protein OS=Faecalibacterium prausnitzii (strain DSM 17677 / JCM 31915 / A2-165) OX=411483 GN=FAEPRAA2165_02327 PE=4 SV=1	-46.676	0.28186	45092.7	408	21	8
c249.a1	tr|C7H2I0|C7H2I0_FAEPA	Phosphoribosyl transferase domain protein OS=Faecalibacterium prausnitzii (strain DSM 17677 / JCM 31915 / A2-165) OX=411483 GN=FAEPRAA2165_00478 PE=4 SV=1	-59.3449	0.33649	22725.5	211	21	7
c269.a1	tr|C7H444|C7H444_FAEPA	FeoA domain protein OS=Faecalibacterium prausnitzii (strain DSM 17677 / JCM 31915 / A2-165) OX=411483 GN=FAEPRAA2165_01057 PE=4 SV=1	-18.1499	0.49315	8167.34	73	21	6
c270.a1	tr|C7H5R2|C7H5R2_FAEPA	Nicotinate phosphoribosyltransferase OS=Faecalibacterium prausnitzii (strain DSM 17677 / JCM 31915 / A2-165) OX=411483 GN=pncB PE=3 SV=1	-37.8305	0.14455	56773.5	505	21	6
c368.a1	tr|C7H453|C7H453_FAEPA	ABC transporter, ATP-binding protein OS=Faecalibacterium prausnitzii (strain DSM 17677 / JCM 31915 / A2-165) OX=411483 GN=FAEPRAA2165_01065 PE=4 SV=1	-25.5085	0.16667	25942.2	234	21	3
c200.a1	tr|C7H4A7|C7H4A7_FAEPA	Toxic anion resistance protein TelA OS=Faecalibacterium prausnitzii (strain DSM 17677 / JCM 31915 / A2-165) OX=411483 GN=FAEPRAA2165_01120 PE=3 SV=1	-58.3674	0.27344	43012.9	384	20	10
c201.a1	tr|C7HA49|C7HA49_FAEPA	Heavy metal translocating P-type ATPase OS=Faecalibacterium prausnitzii (strain DSM 17677 / JCM 31915 / A2-165) OX=411483 GN=FAEPRAA2165_03204 PE=3 SV=1	-46.5878	0.16667	73993.5	684	20	10
c235.a1	tr|C7H8V6|C7H8V6_FAEPA	Transporter, major facilitator family protein OS=Faecalibacterium prausnitzii (strain DSM 17677 / JCM 31915 / A2-165) OX=411483 GN=FAEPRAA2165_02750 PE=4 SV=1	-42.758	0.17447	51555.8	470	20	8
c250.a1	tr|C7H929|C7H929_FAEPA	Adenylate kinase OS=Faecalibacterium prausnitzii (strain DSM 17677 / JCM 31915 / A2-165) OX=411483 GN=adk PE=3 SV=1	-40.2402	0.39524	22582.8	210	20	7
c271.a1	tr|C7H8J8|C7H8J8_FAEPA	Ribosome-binding ATPase YchF OS=Faecalibacterium prausnitzii (strain DSM 17677 / JCM 31915 / A2-165) OX=411483 GN=ychF PE=3 SV=1	-38.8046	0.11406	40701.7	377	20	6
c300.a1	tr|C7H675|C7H675_FAEPA	ATP synthase subunit b OS=Faecalibacterium prausnitzii (strain DSM 17677 / JCM 31915 / A2-165) OX=411483 GN=atpF PE=3 SV=1	-28.8853	0.25153	18021.4	163	20	5
c441.a1	tr|C7H229|C7H229_FAEPA	UPF0145 protein FAEPRAA2165_00323 OS=Faecalibacterium prausnitzii (strain DSM 17677 / JCM 31915 / A2-165) OX=411483 GN=FAEPRAA2165_00323 PE=3 SV=1	-22.7447	0.29126	10824.6	103	20	2
c251.a1	tr|C7H2P9|C7H2P9_FAEPA	Stage 0 sporulation protein A homolog OS=Faecalibacterium prausnitzii (strain DSM 17677 / JCM 31915 / A2-165) OX=411483 GN=FAEPRAA2165_00547 PE=4 SV=1	-40.6802	0.35593	26899	236	19	6
c272.a1	tr|C7HA03|C7HA03_FAEPA	Translation initiation factor IF-3 OS=Faecalibacterium prausnitzii (strain DSM 17677 / JCM 31915 / A2-165) OX=411483 GN=infC PE=3 SV=1	-29.4946	0.28962	20159.8	183	19	6
c220.a1	tr|C7H526|C7H526_FAEPA	Proline--tRNA ligase OS=Faecalibacterium prausnitzii (strain DSM 17677 / JCM 31915 / A2-165) OX=411483 GN=proS PE=3 SV=1	-53.0127	0.22547	54272.1	479	18	9
c236.a1	tr|C7H2W7|C7H2W7_FAEPA	Phosphoglucosamine mutase OS=Faecalibacterium prausnitzii (strain DSM 17677 / JCM 31915 / A2-165) OX=411483 GN=glmM PE=3 SV=1	-43.1097	0.21909	50541.3	461	18	8
c237.a1	tr|C7H627|C7H627_FAEPA	Methionine--tRNA ligase OS=Faecalibacterium prausnitzii (strain DSM 17677 / JCM 31915 / A2-165) OX=411483 GN=metG PE=3 SV=1	-46.0771	0.12913	74953.4	666	18	8
c301.a1	tr|C7H7V0|C7H7V0_FAEPA	Threonine synthase OS=Faecalibacterium prausnitzii (strain DSM 17677 / JCM 31915 / A2-165) OX=411483 GN=thrC PE=3 SV=1	-29.3754	0.10682	47600.9	440	18	5
c302.a1	tr|C7H8G7|C7H8G7_FAEPA	Heat-inducible transcription repressor HrcA OS=Faecalibacterium prausnitzii (strain DSM 17677 / JCM 31915 / A2-165) OX=411483 GN=hrcA PE=3 SV=1	-36.8116	0.17297	39580.6	370	18	5
c332.a1	tr|C7H6V9|C7H6V9_FAEPA	Single-stranded DNA-binding protein OS=Faecalibacterium prausnitzii (strain DSM 17677 / JCM 31915 / A2-165) OX=411483 GN=FAEPRAA2165_01975 PE=3 SV=1	-22.4651	0.19497	17128.4	159	18	4
c369.a1	tr|C7H2Q9|C7H2Q9_FAEPA	Putative inner membrane protein (DUF1819) OS=Faecalibacterium prausnitzii (strain DSM 17677 / JCM 31915 / A2-165) OX=411483 GN=FAEPRAA2165_00557 PE=4 SV=1	-9.36888	0.10811	21347.2	185	18	3
c208.a1	tr|C7HAF8|C7HAF8_FAEPA	ABC transporter, ATP-binding protein OS=Faecalibacterium prausnitzii (strain DSM 17677 / JCM 31915 / A2-165) OX=411483 GN=FAEPRAA2165_03316 PE=4 SV=1	-62.0807	0.47059	24333.8	221	17	4
c221.a1	tr|C7H9E6|C7H9E6_FAEPA	ABC transporter, ATP-binding protein OS=Faecalibacterium prausnitzii (strain DSM 17677 / JCM 31915 / A2-165) OX=411483 GN=FAEPRAA2165_02947 PE=4 SV=1	-61.8994	0.16835	65506.2	594	17	9
c333.a1	tr|C7H5F2|C7H5F2_FAEPA	Copper-exporting P-type ATPase OS=Faecalibacterium prausnitzii (strain DSM 17677 / JCM 31915 / A2-165) OX=411483 GN=FAEPRAA2165_01523 PE=3 SV=1	-21.3762	0.04673	89596.4	856	17	4
c334.a1	tr|C7H942|C7H942_FAEPA	50S ribosomal protein L29 OS=Faecalibacterium prausnitzii (strain DSM 17677 / JCM 31915 / A2-165) OX=411483 GN=rpmC PE=3 SV=1	-24.4399	0.63934	7004.75	61	17	4
c442.a1	tr|C7H9U0|C7H9U0_FAEPA	ABC transporter, permease protein OS=Faecalibacterium prausnitzii (strain DSM 17677 / JCM 31915 / A2-165) OX=411483 GN=FAEPRAA2165_03094 PE=3 SV=1	-10.3675	0.0625	31692.3	288	17	2
c252.a1	tr|C7H2Q0|C7H2Q0_FAEPA	Phospholipase D domain protein OS=Faecalibacterium prausnitzii (strain DSM 17677 / JCM 31915 / A2-165) OX=411483 GN=FAEPRAA2165_00548 PE=4 SV=1	-28.6435	0.1761	55447	477	16	7
c253.a1	tr|C7H5K2|C7H5K2_FAEPA	Radical SAM domain protein OS=Faecalibacterium prausnitzii (strain DSM 17677 / JCM 31915 / A2-165) OX=411483 GN=FAEPRAA2165_01573 PE=4 SV=1	-38.7043	0.18919	54785.5	481	16	7
c254.a1	tr|C7H6A2|C7H6A2_FAEPA	Transcription termination/antitermination protein NusA OS=Faecalibacterium prausnitzii (strain DSM 17677 / JCM 31915 / A2-165) OX=411483 GN=nusA PE=3 SV=1	-28.9803	0.19274	39354.4	358	16	7
c273.a1	tr|C7H3I7|C7H3I7_FAEPA	DUF1835 domain-containing protein OS=Faecalibacterium prausnitzii (strain DSM 17677 / JCM 31915 / A2-165) OX=411483 GN=FAEPRAA2165_00847 PE=4 SV=1	-30.8105	0.25547	31639.9	274	16	6
c274.a1	tr|C7H8G0|C7H8G0_FAEPA	Ricin-type beta-trefoil lectin domain protein OS=Faecalibacterium prausnitzii (strain DSM 17677 / JCM 31915 / A2-165) OX=411483 GN=FAEPRAA2165_02600 PE=4 SV=1	-49.6127	0.32759	26507.7	232	16	6
c303.a1	tr|C7H7E6|C7H7E6_FAEPA	Ketopantoate reductase PanE/ApbA OS=Faecalibacterium prausnitzii (strain DSM 17677 / JCM 31915 / A2-165) OX=411483 GN=FAEPRAA2165_02230 PE=4 SV=1	-25.3012	0.20455	34319	308	16	5
c275.a1	tr|C7H455|C7H455_FAEPA	ABC transporter, ATP-binding protein OS=Faecalibacterium prausnitzii (strain DSM 17677 / JCM 31915 / A2-165) OX=411483 GN=FAEPRAA2165_01068 PE=4 SV=1	-28.8509	0.27004	25809.3	237	15	6
c276.a1	tr|C7H8J5|C7H8J5_FAEPA	histidine kinase OS=Faecalibacterium prausnitzii (strain DSM 17677 / JCM 31915 / A2-165) OX=411483 GN=FAEPRAA2165_02637 PE=4 SV=1	-27.123	0.10185	59611.8	540	15	6
c304.a1	tr|C7H7N0|C7H7N0_FAEPA	Aspartate-semialdehyde dehydrogenase OS=Faecalibacterium prausnitzii (strain DSM 17677 / JCM 31915 / A2-165) OX=411483 GN=asd PE=4 SV=1	-23.9837	0.17725	41700.3	378	15	5
c335.a1	tr|C7H8W4|C7H8W4_FAEPA	Outer membrane insertion signal domain protein OS=Faecalibacterium prausnitzii (strain DSM 17677 / JCM 31915 / A2-165) OX=411483 GN=FAEPRAA2165_02758 PE=4 SV=1	-25.5115	0.15937	36019.9	320	15	4
c370.a1	tr|C7H1X2|C7H1X2_FAEPA	Membrane protein insertase, YidC/Oxa1 family OS=Faecalibacterium prausnitzii (strain DSM 17677 / JCM 31915 / A2-165) OX=411483 GN=FAEPRAA2165_00262 PE=3 SV=1	-22.1911	0.09444	41048	360	15	3
c371.a1	tr|C7H5F7|C7H5F7_FAEPA	50S ribosomal protein L28 OS=Faecalibacterium prausnitzii (strain DSM 17677 / JCM 31915 / A2-165) OX=411483 GN=rpmB PE=3 SV=1	-12.6607	0.3871	6933.63	62	15	3
c372.a1	tr|C7H957|C7H957_FAEPA	30S ribosomal protein S16 OS=Faecalibacterium prausnitzii (strain DSM 17677 / JCM 31915 / A2-165) OX=411483 GN=rpsP PE=3 SV=1	-17.0749	0.31897	12998	116	15	3
c373.a1	tr|C7H9N3|C7H9N3_FAEPA	ABC transporter, permease protein OS=Faecalibacterium prausnitzii (strain DSM 17677 / JCM 31915 / A2-165) OX=411483 GN=FAEPRAA2165_03035 PE=3 SV=1	-17.9769	0.17431	23555.9	218	15	3
c443.a1	tr|C7H803|C7H803_FAEPA	ABC transporter, permease protein OS=Faecalibacterium prausnitzii (strain DSM 17677 / JCM 31915 / A2-165) OX=411483 GN=FAEPRAA2165_02438 PE=3 SV=1	-25.1593	0.08923	35512.1	325	15	2
c173.a2	tr|C7H1L6|C7H1L6_FAEPA	Glucuronide permease OS=Faecalibacterium prausnitzii (strain DSM 17677 / JCM 31915 / A2-165) OX=411483 GN=FAEPRAA2165_00155 PE=4 SV=1	-38.5861	0.11881	55395.1	505	14	5
c222.a1	tr|C7H6B3|C7H6B3_FAEPA	ABC transporter, ATP-binding protein OS=Faecalibacterium prausnitzii (strain DSM 17677 / JCM 31915 / A2-165) OX=411483 GN=FAEPRAA2165_01845 PE=4 SV=1	-52.8542	0.35124	26873.1	242	14	9
c255.a1	tr|C7H1S1|C7H1S1_FAEPA	Trigger factor OS=Faecalibacterium prausnitzii (strain DSM 17677 / JCM 31915 / A2-165) OX=411483 GN=tig PE=3 SV=1	-42.7902	0.18561	47921.4	431	14	7
c277.a1	tr|C7H1G8|C7H1G8_FAEPA	Glucosamine-6-phosphate deaminase OS=Faecalibacterium prausnitzii (strain DSM 17677 / JCM 31915 / A2-165) OX=411483 GN=nagB PE=3 SV=1	-30.6147	0.1993	31198.1	286	14	6
c305.a1	tr|C7H6W7|C7H6W7_FAEPA	DUF5683 domain-containing protein OS=Faecalibacterium prausnitzii (strain DSM 17677 / JCM 31915 / A2-165) OX=411483 GN=FAEPRAA2165_01983 PE=4 SV=1	-38.5163	0.38514	16074.8	148	14	4
c306.a1	tr|C7H8Z3|C7H8Z3_FAEPA	Energy-coupling factor transporter ATP-binding protein EcfA2 OS=Faecalibacterium prausnitzii (strain DSM 17677 / JCM 31915 / A2-165) OX=411483 GN=FAEPRAA2165_02789 PE=3 SV=1	-16.2963	0.1634	33725.4	306	14	5
c307.a1	tr|C7HA82|C7HA82_FAEPA	Lipoprotein OS=Faecalibacterium prausnitzii (strain DSM 17677 / JCM 31915 / A2-165) OX=411483 GN=FAEPRAA2165_03237 PE=4 SV=1	-50.7033	0.22709	27450.4	251	14	4
c336.a1	tr|C7H4H9|C7H4H9_FAEPA	TRAP transporter solute receptor, DctP family OS=Faecalibacterium prausnitzii (strain DSM 17677 / JCM 31915 / A2-165) OX=411483 GN=FAEPRAA2165_01193 PE=4 SV=1	-21.9038	0.13953	38113.6	344	14	4
c337.a1	tr|C7H6N5|C7H6N5_FAEPA	DNA-binding protein HU OS=Faecalibacterium prausnitzii (strain DSM 17677 / JCM 31915 / A2-165) OX=411483 GN=hup PE=3 SV=1	-17.1115	0.48315	9577.09	89	14	4
c338.a1	tr|C7H794|C7H794_FAEPA	Polysaccharide biosynthesis protein OS=Faecalibacterium prausnitzii (strain DSM 17677 / JCM 31915 / A2-165) OX=411483 GN=FAEPRAA2165_02178 PE=3 SV=1	-15.7546	0.08228	69990.6	632	14	4
c444.a1	tr|C7H6W5|C7H6W5_FAEPA	ABC transporter, permease protein OS=Faecalibacterium prausnitzii (strain DSM 17677 / JCM 31915 / A2-165) OX=411483 GN=FAEPRAA2165_01981 PE=3 SV=1	-10.8505	0.09286	31425.7	280	14	2
c278.a1	tr|C7HAY5|C7HAY5_FAEPA	Valine--tRNA ligase OS=Faecalibacterium prausnitzii (strain DSM 17677 / JCM 31915 / A2-165) OX=411483 GN=valS PE=3 SV=1	-43.7988	0.07436	101857	901	13	6
c308.a1	tr|C7H3A0|C7H3A0_FAEPA	2-hydroxyglutaryl-CoA dehydratase OS=Faecalibacterium prausnitzii (strain DSM 17677 / JCM 31915 / A2-165) OX=411483 GN=FAEPRAA2165_00759 PE=3 SV=1	-24.4978	0.12557	48062.7	438	13	5
c309.a1	tr|C7HAI1|C7HAI1_FAEPA	ABC transporter, substrate-binding protein, family 3 OS=Faecalibacterium prausnitzii (strain DSM 17677 / JCM 31915 / A2-165) OX=411483 GN=FAEPRAA2165_03376 PE=3 SV=1	-38.3657	0.28571	28762.9	280	13	5
c374.a1	tr|C7H170|C7H170_FAEPA	Trypsin OS=Faecalibacterium prausnitzii (strain DSM 17677 / JCM 31915 / A2-165) OX=411483 GN=FAEPRAA2165_00008 PE=3 SV=1	-17.7077	0.06183	47660.4	469	13	3
c375.a1	tr|C7H2L7|C7H2L7_FAEPA	Phosphatase OS=Faecalibacterium prausnitzii (strain DSM 17677 / JCM 31915 / A2-165) OX=411483 GN=FAEPRAA2165_00515 PE=4 SV=1	-14.2724	0.36765	7281.69	68	13	3
c376.a1	tr|C7H4C1|C7H4C1_FAEPA	Transcriptional regulator, IclR family protein OS=Faecalibacterium prausnitzii (strain DSM 17677 / JCM 31915 / A2-165) OX=411483 GN=FAEPRAA2165_01134 PE=4 SV=1	-21.9174	0.19139	22114.3	209	13	3
c377.a1	tr|C7H508|C7H508_FAEPA	ABC transporter, permease protein OS=Faecalibacterium prausnitzii (strain DSM 17677 / JCM 31915 / A2-165) OX=411483 GN=FAEPRAA2165_01378 PE=3 SV=1	-29.6747	0.13608	35049.9	316	13	3
c378.a1	tr|C7H8X0|C7H8X0_FAEPA	ABC transporter, permease protein OS=Faecalibacterium prausnitzii (strain DSM 17677 / JCM 31915 / A2-165) OX=411483 GN=FAEPRAA2165_02764 PE=3 SV=1	-22.6236	0.07619	35195	315	13	3
c133.a2	tr|C7H622|C7H622_FAEPA	ABC transporter, ATP-binding protein OS=Faecalibacterium prausnitzii (strain DSM 17677 / JCM 31915 / A2-165) OX=411483 GN=FAEPRAA2165_01748 PE=4 SV=1	-29.2493	0.26642	29867.5	274	12	6
c256.a1	tr|C7H411|C7H411_FAEPA	Putative peptidoglycan binding domain protein OS=Faecalibacterium prausnitzii (strain DSM 17677 / JCM 31915 / A2-165) OX=411483 GN=FAEPRAA2165_01024 PE=4 SV=1	-41.6752	0.2913	25727	230	12	6
c257.a1	tr|C7H5Y8|C7H5Y8_FAEPA	Glucose-6-phosphate isomerase OS=Faecalibacterium prausnitzii (strain DSM 17677 / JCM 31915 / A2-165) OX=411483 GN=pgi PE=3 SV=1	-29.9581	0.20316	49143.8	443	12	7
c279.a1	tr|C7H3E1|C7H3E1_FAEPA	DUF4300 family protein OS=Faecalibacterium prausnitzii (strain DSM 17677 / JCM 31915 / A2-165) OX=411483 GN=FAEPRAA2165_00800 PE=4 SV=1	-39.7634	0.22814	30000.4	263	12	6
c280.a1	tr|C7H4B8|C7H4B8_FAEPA	2-isopropylmalate synthase OS=Faecalibacterium prausnitzii (strain DSM 17677 / JCM 31915 / A2-165) OX=411483 GN=leuA PE=3 SV=1	-25.1422	0.14909	61199.4	550	12	6
c281.a1	tr|C7H5A8|C7H5A8_FAEPA	zf-HC2 domain-containing protein OS=Faecalibacterium prausnitzii (strain DSM 17677 / JCM 31915 / A2-165) OX=411483 GN=FAEPRAA2165_01478 PE=4 SV=1	-42.8189	0.34188	26067	234	12	6
c282.a1	tr|C7H909|C7H909_FAEPA	Aspartate--ammonia ligase OS=Faecalibacterium prausnitzii (strain DSM 17677 / JCM 31915 / A2-165) OX=411483 GN=asnA PE=3 SV=1	-50.2264	0.21662	37817	337	12	6
c283.a1	tr|C7H9I5|C7H9I5_FAEPA	Electron transport complex, RnfABCDGE type, G subunit OS=Faecalibacterium prausnitzii (strain DSM 17677 / JCM 31915 / A2-165) OX=411483 GN=rnfG PE=4 SV=1	-66.1569	0.33516	18953.4	182	12	6
c310.a1	tr|C7H219|C7H219_FAEPA	ATPase P OS=Faecalibacterium prausnitzii (strain DSM 17677 / JCM 31915 / A2-165) OX=411483 GN=FAEPRAA2165_00310 PE=4 SV=1	-21.7079	0.15543	37906.6	341	12	5
c339.a1	tr|C7H4F1|C7H4F1_FAEPA	Glycosyl hydrolase, family 1 OS=Faecalibacterium prausnitzii (strain DSM 17677 / JCM 31915 / A2-165) OX=411483 GN=FAEPRAA2165_01165 PE=3 SV=1	-18.8579	0.08768	55004.3	479	12	4
c379.a1	tr|C7H386|C7H386_FAEPA	UTP--glucose-1-phosphate uridylyltransferase OS=Faecalibacterium prausnitzii (strain DSM 17677 / JCM 31915 / A2-165) OX=411483 GN=FAEPRAA2165_00745 PE=3 SV=1	-19.7613	0.12081	32913.8	298	12	3
c380.a1	tr|C7H4D6|C7H4D6_FAEPA	DNA polymerase III subunit gamma/tau OS=Faecalibacterium prausnitzii (strain DSM 17677 / JCM 31915 / A2-165) OX=411483 GN=dnaX PE=3 SV=1	-8.85295	0.048	68089.2	625	12	3
c381.a1	tr|C7H6P4|C7H6P4_FAEPA	Addiction module antitoxin, RelB/DinJ family OS=Faecalibacterium prausnitzii (strain DSM 17677 / JCM 31915 / A2-165) OX=411483 GN=FAEPRAA2165_01990 PE=3 SV=1	-24.9586	0.44565	10241.2	92	12	3
c445.a1	tr|C7H1I0|C7H1I0_FAEPA	Peptidase, M24 family OS=Faecalibacterium prausnitzii (strain DSM 17677 / JCM 31915 / A2-165) OX=411483 GN=FAEPRAA2165_00118 PE=4 SV=1	-15.6957	0.04778	67613	607	12	2
c446.a1	tr|C7H7E0|C7H7E0_FAEPA	Sodium:neurotransmitter symporter family protein OS=Faecalibacterium prausnitzii (strain DSM 17677 / JCM 31915 / A2-165) OX=411483 GN=FAEPRAA2165_02224 PE=4 SV=1	-6.67531	0.04593	52543.7	479	12	2
c238.a1	tr|C7H616|C7H616_FAEPA	Helicase associated domain protein OS=Faecalibacterium prausnitzii (strain DSM 17677 / JCM 31915 / A2-165) OX=411483 GN=FAEPRAA2165_01742 PE=4 SV=1	-36.8969	0.10691	103970	926	11	8
c239.a1	tr|C7H865|C7H865_FAEPA	Pyridine nucleotide-disulfide oxidoreductase OS=Faecalibacterium prausnitzii (strain DSM 17677 / JCM 31915 / A2-165) OX=411483 GN=FAEPRAA2165_02500 PE=4 SV=1	-23.0834	0.16401	47661.9	439	11	8
c258.a1	tr|C7H244|C7H244_FAEPA	Putative dipeptidase OS=Faecalibacterium prausnitzii (strain DSM 17677 / JCM 31915 / A2-165) OX=411483 GN=FAEPRAA2165_00338 PE=4 SV=1	-37.4852	0.20346	49727.7	462	11	7
c284.a1	tr|C7H1S4|C7H1S4_FAEPA	Ferrous iron transport protein B OS=Faecalibacterium prausnitzii (strain DSM 17677 / JCM 31915 / A2-165) OX=411483 GN=feoB PE=3 SV=1	-27.702	0.11667	84985.5	780	11	6
c285.a1	tr|C7H242|C7H242_FAEPA	Serine acetyltransferase OS=Faecalibacterium prausnitzii (strain DSM 17677 / JCM 31915 / A2-165) OX=411483 GN=cysE PE=3 SV=1	-35.4565	0.34081	24487.8	223	11	6
c287.a1	tr|C7H5Z5|C7H5Z5_FAEPA	Phosphotransferase enzyme family OS=Faecalibacterium prausnitzii (strain DSM 17677 / JCM 31915 / A2-165) OX=411483 GN=FAEPRAA2165_01720 PE=4 SV=1	-33.2877	0.27397	40359	365	11	6
c288.a1	tr|C7H8W3|C7H8W3_FAEPA	Peptidase OS=Faecalibacterium prausnitzii (strain DSM 17677 / JCM 31915 / A2-165) OX=411483 GN=FAEPRAA2165_02757 PE=4 SV=1	-35.8763	0.4183	15904.8	153	11	6
c382.a1	tr|C7H4R6|C7H4R6_FAEPA	Bacteriocin OS=Faecalibacterium prausnitzii (strain DSM 17677 / JCM 31915 / A2-165) OX=411483 GN=FAEPRAA2165_01281 PE=4 SV=1	-25.0117	0.2875	8765.36	80	11	3
c383.a1	tr|C7H557|C7H557_FAEPA	Glycoside/pentoside/hexuronide transporter OS=Faecalibacterium prausnitzii (strain DSM 17677 / JCM 31915 / A2-165) OX=411483 GN=gph PE=4 SV=1	-7.37802	0.11039	51032.5	462	11	3
c384.a1	tr|C7H5Z9|C7H5Z9_FAEPA	ABC transporter, permease protein OS=Faecalibacterium prausnitzii (strain DSM 17677 / JCM 31915 / A2-165) OX=411483 GN=FAEPRAA2165_01724 PE=3 SV=1	-21.85	0.14286	33097.3	294	11	3
c385.a1	tr|C7H6K9|C7H6K9_FAEPA	Phosphoribosyl transferase domain protein OS=Faecalibacterium prausnitzii (strain DSM 17677 / JCM 31915 / A2-165) OX=411483 GN=FAEPRAA2165_01942 PE=4 SV=1	-15.6308	0.19553	19433.2	179	11	3
c447.a1	tr|C7H6B8|C7H6B8_FAEPA	Transcriptional regulator, GntR family OS=Faecalibacterium prausnitzii (strain DSM 17677 / JCM 31915 / A2-165) OX=411483 GN=FAEPRAA2165_01850 PE=4 SV=1	-14.4133	0.07763	25420.8	219	11	2
c448.a1	tr|C7H8X5|C7H8X5_FAEPA	Alpha amylase, catalytic domain protein OS=Faecalibacterium prausnitzii (strain DSM 17677 / JCM 31915 / A2-165) OX=411483 GN=FAEPRAA2165_02769 PE=4 SV=1	-11.1549	0.0312	69774.4	609	11	2
c449.a1	tr|C7HA39|C7HA39_FAEPA	Xanthine phosphoribosyltransferase OS=Faecalibacterium prausnitzii (strain DSM 17677 / JCM 31915 / A2-165) OX=411483 GN=xpt PE=3 SV=1	-16.4701	0.12019	23277.1	208	11	2
c286.a1	tr|C7H4B4|C7H4B4_FAEPA	3-isopropylmalate dehydrogenase OS=Faecalibacterium prausnitzii (strain DSM 17677 / JCM 31915 / A2-165) OX=411483 GN=leuB PE=3 SV=1	-31.7264	0.20168	38996.4	357	10	6
c289.a1	tr|C7H3T3|C7H3T3_FAEPA	Trk system potassium uptake protein TrkA OS=Faecalibacterium prausnitzii (strain DSM 17677 / JCM 31915 / A2-165) OX=411483 GN=trkA PE=4 SV=1	-17.8449	0.17257	49785.1	452	10	6
c311.a1	tr|C7HAT4|C7HAT4_FAEPA	Kinase, PfkB family OS=Faecalibacterium prausnitzii (strain DSM 17677 / JCM 31915 / A2-165) OX=411483 GN=FAEPRAA2165_03443 PE=4 SV=1	-23.4091	0.1564	48068.6	422	10	5
c340.a1	tr|C7H509|C7H509_FAEPA	ABC transporter, permease protein OS=Faecalibacterium prausnitzii (strain DSM 17677 / JCM 31915 / A2-165) OX=411483 GN=FAEPRAA2165_01379 PE=3 SV=1	-34.6751	0.13738	35590.6	313	10	4
c386.a1	tr|C7H293|C7H293_FAEPA	FecR domain-containing protein OS=Faecalibacterium prausnitzii (strain DSM 17677 / JCM 31915 / A2-165) OX=411483 GN=FAEPRAA2165_00388 PE=4 SV=1	-29.6242	0.28906	14441.5	128	10	3
c387.a1	tr|C7H7Y4|C7H7Y4_FAEPA	ABC transporter, ATP-binding protein OS=Faecalibacterium prausnitzii (strain DSM 17677 / JCM 31915 / A2-165) OX=411483 GN=FAEPRAA2165_02419 PE=4 SV=1	-12.1991	0.02734	83077.3	768	10	3
c388.a1	tr|C7H939|C7H939_FAEPA	50S ribosomal protein L24 OS=Faecalibacterium prausnitzii (strain DSM 17677 / JCM 31915 / A2-165) OX=411483 GN=rplX PE=3 SV=1	-8.87579	0.30769	11201.8	104	10	3
c450.a1	tr|C7H551|C7H551_FAEPA	Methylglyoxal synthase OS=Faecalibacterium prausnitzii (strain DSM 17677 / JCM 31915 / A2-165) OX=411483 GN=mgsA PE=3 SV=1	-16.2729	0.21642	14852.7	134	10	2
c451.a1	tr|C7H7M6|C7H7M6_FAEPA	ACT domain protein OS=Faecalibacterium prausnitzii (strain DSM 17677 / JCM 31915 / A2-165) OX=411483 GN=FAEPRAA2165_02310 PE=4 SV=1	-15.1261	0.14839	16621.4	155	10	2
b76.a2	tr|C7H4J8|C7H4J8_FAEPA	ABC transporter, ATP-binding protein OS=Faecalibacterium prausnitzii (strain DSM 17677 / JCM 31915 / A2-165) OX=411483 GN=FAEPRAA2165_01213 PE=4 SV=1	-37.701	0.17595	38542.1	341	9	3
c290.a1	tr|C7H880|C7H880_FAEPA	Alcohol dehydrogenase, iron-dependent OS=Faecalibacterium prausnitzii (strain DSM 17677 / JCM 31915 / A2-165) OX=411483 GN=FAEPRAA2165_02518 PE=4 SV=1	-28.2256	0.12099	44483.9	405	9	5
c312.a1	tr|C7H1J1|C7H1J1_FAEPA	Putative phage tail component domain protein OS=Faecalibacterium prausnitzii (strain DSM 17677 / JCM 31915 / A2-165) OX=411483 GN=FAEPRAA2165_00129 PE=4 SV=1	-24.9765	0.04148	168505	1543	9	5
c313.a1	tr|C7H4X1|C7H4X1_FAEPA	ABC-type bacteriocin transporter OS=Faecalibacterium prausnitzii (strain DSM 17677 / JCM 31915 / A2-165) OX=411483 GN=FAEPRAA2165_01341 PE=4 SV=1	-16.483	0.06242	88242.7	785	9	5
c314.a1	tr|C7H8W7|C7H8W7_FAEPA	Glycosyl hydrolase family 32 OS=Faecalibacterium prausnitzii (strain DSM 17677 / JCM 31915 / A2-165) OX=411483 GN=FAEPRAA2165_02761 PE=3 SV=1	-23.4749	0.09776	55129.7	491	9	5
c341.a1	tr|C7H2B9|C7H2B9_FAEPA	ABC transporter, ATP-binding protein OS=Faecalibacterium prausnitzii (strain DSM 17677 / JCM 31915 / A2-165) OX=411483 GN=FAEPRAA2165_00416 PE=4 SV=1	-23.6348	0.06599	64234.6	591	9	4
c342.a1	tr|C7H2Y3|C7H2Y3_FAEPA	Ribosomal RNA small subunit methyltransferase H OS=Faecalibacterium prausnitzii (strain DSM 17677 / JCM 31915 / A2-165) OX=411483 GN=rsmH PE=3 SV=1	-19.0353	0.12733	35334.1	322	9	4
c343.a1	tr|C7H328|C7H328_FAEPA	DUF4830 domain-containing protein OS=Faecalibacterium prausnitzii (strain DSM 17677 / JCM 31915 / A2-165) OX=411483 GN=FAEPRAA2165_00676 PE=4 SV=1	-34.1981	0.12613	23849.9	222	9	4
c344.a1	tr|C7H3V1|C7H3V1_FAEPA	Lipoprotein OS=Faecalibacterium prausnitzii (strain DSM 17677 / JCM 31915 / A2-165) OX=411483 GN=FAEPRAA2165_00964 PE=4 SV=1	-23.3503	0.26415	16362.8	159	9	3
c345.a1	tr|C7H536|C7H536_FAEPA	Nodulation efficiency protein D OS=Faecalibacterium prausnitzii (strain DSM 17677 / JCM 31915 / A2-165) OX=411483 GN=FAEPRAA2165_01406 PE=4 SV=1	-27.4082	0.40268	16023.4	149	9	4
c346.a1	tr|C7H5W2|C7H5W2_FAEPA	TFIIB-type domain-containing protein OS=Faecalibacterium prausnitzii (strain DSM 17677 / JCM 31915 / A2-165) OX=411483 GN=FAEPRAA2165_01686 PE=4 SV=1	-35.1079	0.2	20944.1	190	9	3
c348.a1	tr|C7H926|C7H926_FAEPA	Translation initiation factor IF-1 OS=Faecalibacterium prausnitzii (strain DSM 17677 / JCM 31915 / A2-165) OX=411483 GN=infA PE=3 SV=1	-33.3814	0.43284	14735.7	134	9	4
c349.a1	tr|C7HAQ2|C7HAQ2_FAEPA	Cell shape-determining protein MreB OS=Faecalibacterium prausnitzii (strain DSM 17677 / JCM 31915 / A2-165) OX=411483 GN=mreB PE=3 SV=1	-33.6198	0.16129	36150.7	341	9	4
c389.a1	tr|C7H191|C7H191_FAEPA	FAD dependent oxidoreductase OS=Faecalibacterium prausnitzii (strain DSM 17677 / JCM 31915 / A2-165) OX=411483 GN=FAEPRAA2165_00029 PE=4 SV=1	-15.7548	0.07872	51913.4	470	9	3
c390.a1	tr|C7H2Y6|C7H2Y6_FAEPA	RNA methyltransferase, RsmD family OS=Faecalibacterium prausnitzii (strain DSM 17677 / JCM 31915 / A2-165) OX=411483 GN=FAEPRAA2165_00635 PE=4 SV=1	-20.805	0.21693	20587.6	189	9	3
c452.a1	tr|C7H8X4|C7H8X4_FAEPA	Kinase, PfkB family OS=Faecalibacterium prausnitzii (strain DSM 17677 / JCM 31915 / A2-165) OX=411483 GN=FAEPRAA2165_02768 PE=3 SV=1	-10.4495	0.06452	32383.6	310	9	2
c453.a1	tr|C7HA21|C7HA21_FAEPA	ACT domain protein OS=Faecalibacterium prausnitzii (strain DSM 17677 / JCM 31915 / A2-165) OX=411483 GN=FAEPRAA2165_03176 PE=4 SV=1	-13.5941	0.31915	10358.2	94	9	2
c454.a1	tr|C7HA29|C7HA29_FAEPA	PC4 domain-containing protein OS=Faecalibacterium prausnitzii (strain DSM 17677 / JCM 31915 / A2-165) OX=411483 GN=FAEPRAA2165_03184 PE=4 SV=1	-9.36452	0.30137	8379.36	73	9	2
c291.a1	tr|C7H454|C7H454_FAEPA	Efflux ABC transporter, permease protein OS=Faecalibacterium prausnitzii (strain DSM 17677 / JCM 31915 / A2-165) OX=411483 GN=FAEPRAA2165_01067 PE=4 SV=1	-27.9149	0.07805	119555	1089	8	6
c292.a1	tr|C7H4K0|C7H4K0_FAEPA	AMP-binding enzyme OS=Faecalibacterium prausnitzii (strain DSM 17677 / JCM 31915 / A2-165) OX=411483 GN=FAEPRAA2165_01215 PE=4 SV=1	-29.5337	0.11958	63632.6	577	8	6
c293.a1	tr|C7H5F1|C7H5F1_FAEPA	Glycosyltransferase, group 1 family protein OS=Faecalibacterium prausnitzii (strain DSM 17677 / JCM 31915 / A2-165) OX=411483 GN=FAEPRAA2165_01522 PE=4 SV=1	-42.6346	0.20619	43098.9	388	8	6
c294.a1	tr|C7H6B5|C7H6B5_FAEPA	Asparagine synthase (Glutamine-hydrolyzing) OS=Faecalibacterium prausnitzii (strain DSM 17677 / JCM 31915 / A2-165) OX=411483 GN=asnB PE=3 SV=1	-29.6163	0.17366	59942.7	524	8	6
c315.a1	tr|C7H1T1|C7H1T1_FAEPA	RND transporter, HAE1/HME family, permease protein OS=Faecalibacterium prausnitzii (strain DSM 17677 / JCM 31915 / A2-165) OX=411483 GN=FAEPRAA2165_00222 PE=4 SV=1	-41.0521	0.05199	142116	1308	8	5
c316.a1	tr|C7H9L7|C7H9L7_FAEPA	Cell envelope biogenesis protein OmpA OS=Faecalibacterium prausnitzii (strain DSM 17677 / JCM 31915 / A2-165) OX=411483 GN=FAEPRAA2165_03019 PE=4 SV=1	-19.3813	0.07118	93462.8	871	8	5
c350.a1	tr|C7H1L2|C7H1L2_FAEPA	beta-galactosidase OS=Faecalibacterium prausnitzii (strain DSM 17677 / JCM 31915 / A2-165) OX=411483 GN=FAEPRAA2165_00151 PE=3 SV=1	-27.1123	0.10067	83946.8	745	8	4
c351.a1	tr|C7H208|C7H208_FAEPA	AAA family ATPase OS=Faecalibacterium prausnitzii (strain DSM 17677 / JCM 31915 / A2-165) OX=411483 GN=FAEPRAA2165_00300 PE=4 SV=1	-10.9222	0.04317	124137	1112	8	4
c352.a1	tr|C7H696|C7H696_FAEPA	tRNA ligase class II core domain (G, H, P, S and T) OS=Faecalibacterium prausnitzii (strain DSM 17677 / JCM 31915 / A2-165) OX=411483 GN=FAEPRAA2165_01828 PE=4 SV=1	-27.9851	0.22581	24307.7	217	8	4
c353.a1	tr|C7HAY9|C7HAY9_FAEPA	Anti-sigma F factor OS=Faecalibacterium prausnitzii (strain DSM 17677 / JCM 31915 / A2-165) OX=411483 GN=spoIIAB PE=3 SV=1	-22.8838	0.2973	16025.3	148	8	4
c391.a1	tr|C7H4L3|C7H4L3_FAEPA	ATPase OS=Faecalibacterium prausnitzii (strain DSM 17677 / JCM 31915 / A2-165) OX=411483 GN=FAEPRAA2165_01228 PE=4 SV=1	-7.84019	0.06925	39995.7	361	8	3
c392.a1	tr|C7H823|C7H823_FAEPA	aspartate carbamoyltransferase OS=Faecalibacterium prausnitzii (strain DSM 17677 / JCM 31915 / A2-165) OX=411483 GN=FAEPRAA2165_02458 PE=3 SV=1	-13.9901	0.1958	16595.6	143	8	3
c393.a1	tr|C7H8E0|C7H8E0_FAEPA	ABC transporter, ATP-binding protein OS=Faecalibacterium prausnitzii (strain DSM 17677 / JCM 31915 / A2-165) OX=411483 GN=FAEPRAA2165_02580 PE=4 SV=1	-18.1189	0.0755	65814.4	596	8	3
c394.a1	tr|C7H977|C7H977_FAEPA	TM2 domain-containing protein OS=Faecalibacterium prausnitzii (strain DSM 17677 / JCM 31915 / A2-165) OX=411483 GN=FAEPRAA2165_02874 PE=4 SV=1	-16.8265	0.20444	25290.9	225	8	3
c455.a1	tr|C7H376|C7H376_FAEPA	Tagatose-6-phosphate kinase OS=Faecalibacterium prausnitzii (strain DSM 17677 / JCM 31915 / A2-165) OX=411483 GN=pfkB PE=3 SV=1	-6.48149	0.05316	31726.4	301	8	2
c456.a1	tr|C7H3T6|C7H3T6_FAEPA	Branched-chain amino acid ABC transporter, permease protein OS=Faecalibacterium prausnitzii (strain DSM 17677 / JCM 31915 / A2-165) OX=411483 GN=FAEPRAA2165_00948 PE=4 SV=1	-17.0506	0.08525	32347.4	305	8	2
c457.a1	tr|C7H867|C7H867_FAEPA	Transcriptional regulator OS=Faecalibacterium prausnitzii (strain DSM 17677 / JCM 31915 / A2-165) OX=411483 GN=FAEPRAA2165_02502 PE=4 SV=1	-21	0.13393	24149.7	224	8	2
c458.a1	tr|C7H9D2|C7H9D2_FAEPA	Histidine--tRNA ligase OS=Faecalibacterium prausnitzii (strain DSM 17677 / JCM 31915 / A2-165) OX=411483 GN=hisS PE=3 SV=1	-6.65561	0.0493	46542.7	426	8	2
c103.a2	tr|C7H4J7|C7H4J7_FAEPA	ABC transporter, ATP-binding protein OS=Faecalibacterium prausnitzii (strain DSM 17677 / JCM 31915 / A2-165) OX=411483 GN=FAEPRAA2165_01212 PE=4 SV=1	-14.5425	0.12465	39197.5	353	7	2
c317.a1	tr|C7H3V2|C7H3V2_FAEPA	Phosphopentomutase OS=Faecalibacterium prausnitzii (strain DSM 17677 / JCM 31915 / A2-165) OX=411483 GN=deoB PE=3 SV=1	-20.0801	0.16327	42663.4	392	7	5
c318.a1	tr|C7H8B9|C7H8B9_FAEPA	Hydrolase, alpha/beta domain protein OS=Faecalibacterium prausnitzii (strain DSM 17677 / JCM 31915 / A2-165) OX=411483 GN=FAEPRAA2165_02559 PE=4 SV=1	-32.2195	0.18182	34644.7	308	7	5
c354.a1	tr|C7H238|C7H238_FAEPA	Orotidine 5'-phosphate decarboxylase OS=Faecalibacterium prausnitzii (strain DSM 17677 / JCM 31915 / A2-165) OX=411483 GN=pyrF PE=3 SV=1	-9.6988	0.11806	31137.5	288	7	4
c355.a1	tr|C7H2L1|C7H2L1_FAEPA	Capsular polysaccharide biosynthesis protein OS=Faecalibacterium prausnitzii (strain DSM 17677 / JCM 31915 / A2-165) OX=411483 GN=FAEPRAA2165_00509 PE=4 SV=1	-24.9486	0.10121	52535	494	7	4
c356.a1	tr|C7H326|C7H326_FAEPA	Phosphocarrier, HPr family OS=Faecalibacterium prausnitzii (strain DSM 17677 / JCM 31915 / A2-165) OX=411483 GN=FAEPRAA2165_00675 PE=4 SV=1	-19.9194	0.43678	9285.75	87	7	4
c395.a1	tr|C7H558|C7H558_FAEPA	Hydrolase_4 domain-containing protein OS=Faecalibacterium prausnitzii (strain DSM 17677 / JCM 31915 / A2-165) OX=411483 GN=FAEPRAA2165_01428 PE=4 SV=1	-19.3501	0.11554	27142	251	7	3
c396.a1	tr|C7H5V5|C7H5V5_FAEPA	Leucine--tRNA ligase OS=Faecalibacterium prausnitzii (strain DSM 17677 / JCM 31915 / A2-165) OX=411483 GN=leuS PE=3 SV=1	-20.7181	0.04717	95551.7	848	7	3
c397.a1	tr|C7H8A6|C7H8A6_FAEPA	GLUG domain protein OS=Faecalibacterium prausnitzii (strain DSM 17677 / JCM 31915 / A2-165) OX=411483 GN=FAEPRAA2165_02545 PE=4 SV=1	-22.0671	0.12993	43223.1	431	7	3
c459.a1	tr|C7H836|C7H836_FAEPA	Metallo-beta-lactamase domain protein OS=Faecalibacterium prausnitzii (strain DSM 17677 / JCM 31915 / A2-165) OX=411483 GN=FAEPRAA2165_02471 PE=4 SV=1	-8.39794	0.05234	59110	535	7	2
c460.a1	tr|C7H9Z6|C7H9Z6_FAEPA	Phosphate acyltransferase OS=Faecalibacterium prausnitzii (strain DSM 17677 / JCM 31915 / A2-165) OX=411483 GN=plsX PE=3 SV=1	-6.64975	0.05405	35145.3	333	7	2
c461.a1	tr|C7HAQ8|C7HAQ8_FAEPA	ABC transporter, ATP-binding protein OS=Faecalibacterium prausnitzii (strain DSM 17677 / JCM 31915 / A2-165) OX=411483 GN=FAEPRAA2165_03374 PE=4 SV=1	-12.649	0.1	28999	260	7	2
b11.a2	tr|C7H512|C7H512_FAEPA	Tat pathway signal sequence domain protein OS=Faecalibacterium prausnitzii (strain DSM 17677 / JCM 31915 / A2-165) OX=411483 GN=FAEPRAA2165_01382 PE=4 SV=1	-41.9569	0.09687	74526.2	671	6	4
c319.a1	tr|C7H2Z3|C7H2Z3_FAEPA	Cysteine--tRNA ligase OS=Faecalibacterium prausnitzii (strain DSM 17677 / JCM 31915 / A2-165) OX=411483 GN=cysS PE=3 SV=1	-30.3264	0.15484	52380.1	465	6	5
c320.a1	tr|C7H602|C7H602_FAEPA	1,3-beta-galactosyl-N-acetylhexosamine phosphorylase OS=Faecalibacterium prausnitzii (strain DSM 17677 / JCM 31915 / A2-165) OX=411483 GN=gnpA PE=4 SV=1	-13.5982	0.0904	82897.6	719	6	5
c321.a1	tr|C7H7P4|C7H7P4_FAEPA	AP endonuclease, family 2 OS=Faecalibacterium prausnitzii (strain DSM 17677 / JCM 31915 / A2-165) OX=411483 GN=FAEPRAA2165_02329 PE=4 SV=1	-20.8761	0.20339	32920.9	295	6	5
c347.a1	tr|C7H7F2|C7H7F2_FAEPA	Metallo-beta-lactamase domain protein OS=Faecalibacterium prausnitzii (strain DSM 17677 / JCM 31915 / A2-165) OX=411483 GN=FAEPRAA2165_02236 PE=4 SV=1	-23.069	0.17422	32870.4	287	6	2
c357.a1	tr|C7HAD2|C7HAD2_FAEPA	Ring_hydroxyl_A domain-containing protein OS=Faecalibacterium prausnitzii (strain DSM 17677 / JCM 31915 / A2-165) OX=411483 GN=FAEPRAA2165_03287 PE=4 SV=1	-31.0033	0.35165	20861	182	6	4
c398.a1	tr|C7H372|C7H372_FAEPA	Oxidoreductase NAD-binding domain protein OS=Faecalibacterium prausnitzii (strain DSM 17677 / JCM 31915 / A2-165) OX=411483 GN=FAEPRAA2165_00731 PE=4 SV=1	-14.8062	0.13196	36841.9	341	6	3
c399.a1	tr|C7H3V4|C7H3V4_FAEPA	Pyruvate kinase OS=Faecalibacterium prausnitzii (strain DSM 17677 / JCM 31915 / A2-165) OX=411483 GN=pyk PE=3 SV=1	-13.1864	0.06701	62438.9	582	6	3
c400.a1	tr|C7H4B6|C7H4B6_FAEPA	3-isopropylmalate dehydratase large subunit OS=Faecalibacterium prausnitzii (strain DSM 17677 / JCM 31915 / A2-165) OX=411483 GN=leuC PE=3 SV=1	-12.9944	0.08115	44855.6	419	6	3
c401.a1	tr|C7H9E5|C7H9E5_FAEPA	ABC transporter, ATP-binding protein OS=Faecalibacterium prausnitzii (strain DSM 17677 / JCM 31915 / A2-165) OX=411483 GN=FAEPRAA2165_02946 PE=4 SV=1	-20.6891	0.0567	63807.4	582	6	3
c462.a1	tr|C7H220|C7H220_FAEPA	Oxidoreductase, aldo/keto reductase family protein OS=Faecalibacterium prausnitzii (strain DSM 17677 / JCM 31915 / A2-165) OX=411483 GN=FAEPRAA2165_00312 PE=4 SV=1	-8.71399	0.05149	41327.5	369	6	2
c463.a1	tr|C7H404|C7H404_FAEPA	Glutamate racemase OS=Faecalibacterium prausnitzii (strain DSM 17677 / JCM 31915 / A2-165) OX=411483 GN=murI PE=3 SV=1	-9.76447	0.07664	29923.6	274	6	2
c464.a1	tr|C7H5S9|C7H5S9_FAEPA	Carbon starvation protein CstA OS=Faecalibacterium prausnitzii (strain DSM 17677 / JCM 31915 / A2-165) OX=411483 GN=FAEPRAA2165_01653 PE=3 SV=1	-7.02411	0.03652	61505.2	575	6	2
c465.a1	tr|C7H798|C7H798_FAEPA	Iron-sulfur cluster carrier protein OS=Faecalibacterium prausnitzii (strain DSM 17677 / JCM 31915 / A2-165) OX=411483 GN=FAEPRAA2165_02182 PE=3 SV=1	-8.42251	0.11885	25971.1	244	6	2
c466.a1	tr|C7H7K5|C7H7K5_FAEPA	Cys_rich_VLP domain-containing protein OS=Faecalibacterium prausnitzii (strain DSM 17677 / JCM 31915 / A2-165) OX=411483 GN=FAEPRAA2165_02289 PE=4 SV=1	-5.20482	0.07048	25918.2	227	6	2
c467.a1	tr|C7H805|C7H805_FAEPA	Putative N-acetylneuraminate lyase OS=Faecalibacterium prausnitzii (strain DSM 17677 / JCM 31915 / A2-165) OX=411483 GN=FAEPRAA2165_02440 PE=3 SV=1	-15.6778	0.10356	33399.8	309	6	2
c468.a1	tr|C7HAV6|C7HAV6_FAEPA	Iron dependent repressor DNA binding domain protein OS=Faecalibacterium prausnitzii (strain DSM 17677 / JCM 31915 / A2-165) OX=411483 GN=FAEPRAA2165_03468 PE=3 SV=1	-14.0635	0.12069	19873.1	174	6	2
b21.a2	tr|C7H753|C7H753_FAEPA	ATPase family associated with various cellular activities (AAA) OS=Faecalibacterium prausnitzii (strain DSM 17677 / JCM 31915 / A2-165) OX=411483 GN=FAEPRAA2165_02136 PE=4 SV=1	-19.036	0.07207	84487	777	5	4
b59.a1	tr|C7H7C9|C7H7C9_FAEPA	Hsp20/alpha crystallin family protein OS=Faecalibacterium prausnitzii (strain DSM 17677 / JCM 31915 / A2-165) OX=411483 GN=FAEPRAA2165_02213 PE=3 SV=1	-231.123	0.77922	17724.6	154	5	2
c322.a1	tr|C7H4N3|C7H4N3_FAEPA	DHH family protein OS=Faecalibacterium prausnitzii (strain DSM 17677 / JCM 31915 / A2-165) OX=411483 GN=FAEPRAA2165_01248 PE=4 SV=1	-21.5623	0.09402	63991.8	585	5	5
c358.a1	tr|C7H195|C7H195_FAEPA	Transketolase, pyridine binding domain protein OS=Faecalibacterium prausnitzii (strain DSM 17677 / JCM 31915 / A2-165) OX=411483 GN=FAEPRAA2165_00033 PE=4 SV=1	-19.1635	0.16242	33428.9	314	5	4
c359.a1	tr|C7H4M4|C7H4M4_FAEPA	DUF4178 domain-containing protein OS=Faecalibacterium prausnitzii (strain DSM 17677 / JCM 31915 / A2-165) OX=411483 GN=FAEPRAA2165_01239 PE=4 SV=1	-26.3485	0.17631	39582.9	363	5	4
c360.a1	tr|C7H4U8|C7H4U8_FAEPA	bPH_1 domain-containing protein OS=Faecalibacterium prausnitzii (strain DSM 17677 / JCM 31915 / A2-165) OX=411483 GN=FAEPRAA2165_01314 PE=4 SV=1	-27.3498	0.49286	15937.2	140	5	4
c361.a1	tr|C7H5I1|C7H5I1_FAEPA	non-specific serine/threonine protein kinase OS=Faecalibacterium prausnitzii (strain DSM 17677 / JCM 31915 / A2-165) OX=411483 GN=FAEPRAA2165_01552 PE=4 SV=1	-21.947	0.08738	66560.8	618	5	4
c362.a1	tr|C7H883|C7H883_FAEPA	Resolvase, N-terminal domain protein OS=Faecalibacterium prausnitzii (strain DSM 17677 / JCM 31915 / A2-165) OX=411483 GN=FAEPRAA2165_02522 PE=4 SV=1	-13.2315	0.09249	59375.5	519	5	4
c363.a1	tr|C7H9N4|C7H9N4_FAEPA	O-acetylhomoserine aminocarboxypropyltransferase/cysteine synthase OS=Faecalibacterium prausnitzii (strain DSM 17677 / JCM 31915 / A2-165) OX=411483 GN=FAEPRAA2165_03036 PE=3 SV=1	-23.6686	0.11085	45703.3	424	5	4
c402.a1	tr|C7H181|C7H181_FAEPA	3-dehydroquinate synthase OS=Faecalibacterium prausnitzii (strain DSM 17677 / JCM 31915 / A2-165) OX=411483 GN=aroB PE=4 SV=1	-20.5456	0.11527	37967.1	347	5	3
c404.a1	tr|C7H3S8|C7H3S8_FAEPA	Phenylalanine--tRNA ligase alpha subunit OS=Faecalibacterium prausnitzii (strain DSM 17677 / JCM 31915 / A2-165) OX=411483 GN=pheS PE=3 SV=1	-14.0646	0.11176	37577	340	5	3
c405.a1	tr|C7H4R7|C7H4R7_FAEPA	ATPase family associated with various cellular activities (AAA) OS=Faecalibacterium prausnitzii (strain DSM 17677 / JCM 31915 / A2-165) OX=411483 GN=FAEPRAA2165_01282 PE=4 SV=1	-10.2456	0.10802	35888.5	324	5	3
c406.a1	tr|C7H6W2|C7H6W2_FAEPA	Sugar-binding domain protein OS=Faecalibacterium prausnitzii (strain DSM 17677 / JCM 31915 / A2-165) OX=411483 GN=FAEPRAA2165_01978 PE=4 SV=1	-19.837	0.15089	36890	338	5	3
c407.a1	tr|C7H7L2|C7H7L2_FAEPA	Putative ribosomal RNA large subunit methyltransferase J OS=Faecalibacterium prausnitzii (strain DSM 17677 / JCM 31915 / A2-165) OX=411483 GN=FAEPRAA2165_02296 PE=3 SV=1	-11.5848	0.15385	30012.2	273	5	3
c408.a1	tr|C7H7M0|C7H7M0_FAEPA	Efflux ABC transporter, permease protein OS=Faecalibacterium prausnitzii (strain DSM 17677 / JCM 31915 / A2-165) OX=411483 GN=FAEPRAA2165_02304 PE=4 SV=1	-8.47433	0.03652	88271.5	794	5	3
c409.a1	tr|C7H7W0|C7H7W0_FAEPA	Polyphosphate kinase OS=Faecalibacterium prausnitzii (strain DSM 17677 / JCM 31915 / A2-165) OX=411483 GN=ppk1 PE=3 SV=1	-11.1972	0.05045	88297.6	773	5	3
c410.a1	tr|C7H7X2|C7H7X2_FAEPA	DNA mismatch repair protein MutL OS=Faecalibacterium prausnitzii (strain DSM 17677 / JCM 31915 / A2-165) OX=411483 GN=mutL PE=3 SV=1	-8.2233	0.05587	77990.6	716	5	3
c411.a1	tr|C7H8I4|C7H8I4_FAEPA	LysR substrate binding domain protein OS=Faecalibacterium prausnitzii (strain DSM 17677 / JCM 31915 / A2-165) OX=411483 GN=FAEPRAA2165_02626 PE=3 SV=1	-17.6147	0.0961	37414.9	333	5	3
c412.a1	tr|C7H8J6|C7H8J6_FAEPA	Stage 0 sporulation protein A homolog OS=Faecalibacterium prausnitzii (strain DSM 17677 / JCM 31915 / A2-165) OX=411483 GN=FAEPRAA2165_02638 PE=4 SV=1	-20.3231	0.18966	26544.6	232	5	3
c413.a1	tr|C7H9Q9|C7H9Q9_FAEPA	Oligoendopeptidase, M3 family OS=Faecalibacterium prausnitzii (strain DSM 17677 / JCM 31915 / A2-165) OX=411483 GN=FAEPRAA2165_03062 PE=3 SV=1	-20.1312	0.07244	64067.2	566	5	3
c414.a1	tr|C7H9S4|C7H9S4_FAEPA	Antibiotic ABC transporter permease OS=Faecalibacterium prausnitzii (strain DSM 17677 / JCM 31915 / A2-165) OX=411483 GN=FAEPRAA2165_03078 PE=4 SV=1	-13.54	0.03577	76200	699	5	3
c415.a1	tr|C7HA91|C7HA91_FAEPA	2-hydroxy-6-oxo-6-phenylhexa-2,4-dienoate hydrolase OS=Faecalibacterium prausnitzii (strain DSM 17677 / JCM 31915 / A2-165) OX=411483 GN=FAEPRAA2165_03246 PE=4 SV=1	-20.1884	0.11765	28905.7	255	5	3
c416.a1	tr|C7HAW6|C7HAW6_FAEPA	Glycosyltransferase, group 2 family protein OS=Faecalibacterium prausnitzii (strain DSM 17677 / JCM 31915 / A2-165) OX=411483 GN=FAEPRAA2165_03478 PE=4 SV=1	-18.2857	0.05439	91773	809	5	3
c469.a1	tr|C7H1R3|C7H1R3_FAEPA	Relaxase OS=Faecalibacterium prausnitzii (strain DSM 17677 / JCM 31915 / A2-165) OX=411483 GN=FAEPRAA2165_00202 PE=4 SV=1	-4.95234	0.06912	25087.5	217	5	2
c470.a1	tr|C7H2Q2|C7H2Q2_FAEPA	RelA/SpoT domain protein OS=Faecalibacterium prausnitzii (strain DSM 17677 / JCM 31915 / A2-165) OX=411483 GN=FAEPRAA2165_00550 PE=4 SV=1	-16.1938	0.12832	26615.5	226	5	2
c471.a1	tr|C7H2W3|C7H2W3_FAEPA	Elongation factor 4 OS=Faecalibacterium prausnitzii (strain DSM 17677 / JCM 31915 / A2-165) OX=411483 GN=lepA PE=3 SV=1	-11.0241	0.03483	67042.2	603	5	2
c472.a1	tr|C7H303|C7H303_FAEPA	Band_7_1 domain-containing protein OS=Faecalibacterium prausnitzii (strain DSM 17677 / JCM 31915 / A2-165) OX=411483 GN=FAEPRAA2165_00651 PE=4 SV=1	-7.21667	0.04196	45186	429	5	2
c473.a1	tr|C7H3V0|C7H3V0_FAEPA	Cell envelope-like function transcriptional attenuator common domain protein OS=Faecalibacterium prausnitzii (strain DSM 17677 / JCM 31915 / A2-165) OX=411483 GN=FAEPRAA2165_00963 PE=3 SV=1	-9.65758	0.03169	60612.2	568	5	2
c474.a1	tr|C7H7Z6|C7H7Z6_FAEPA	Stage IV sporulation protein A OS=Faecalibacterium prausnitzii (strain DSM 17677 / JCM 31915 / A2-165) OX=411483 GN=spoIVA PE=4 SV=1	-14.5792	0.0502	55161.4	498	5	2
c475.a1	tr|C7H8H6|C7H8H6_FAEPA	Peptidyl-prolyl cis-trans isomerase OS=Faecalibacterium prausnitzii (strain DSM 17677 / JCM 31915 / A2-165) OX=411483 GN=FAEPRAA2165_02616 PE=3 SV=1	-12.0635	0.17722	17083.5	158	5	2
c476.a1	tr|C7H9I7|C7H9I7_FAEPA	Electron transport complex, RnfABCDGE type, A subunit OS=Faecalibacterium prausnitzii (strain DSM 17677 / JCM 31915 / A2-165) OX=411483 GN=rnfA PE=4 SV=1	-7.77186	0.10952	22416.1	210	5	2
b23.a2	tr|C7H9N0|C7H9N0_FAEPA	Heat shock protein 70 OS=Faecalibacterium prausnitzii (strain DSM 17677 / JCM 31915 / A2-165) OX=411483 GN=FAEPRAA2165_03032 PE=4 SV=1	-28.6498	0.19704	23044.8	203	4	2
c299.a1	tr|C7H329|C7H329_FAEPA	RNA polymerase sigma factor SigA OS=Faecalibacterium prausnitzii (strain DSM 17677 / JCM 31915 / A2-165) OX=411483 GN=sigA PE=3 SV=1	-21.8853	0.14317	51512.9	461	4	4
c299.a2	tr|C7H3D6|C7H3D6_FAEPA	RNA polymerase sigma factor SigA OS=Faecalibacterium prausnitzii (strain DSM 17677 / JCM 31915 / A2-165) OX=411483 GN=rpoD PE=3 SV=1	-16.6385	0.14485	40829.5	359	4	4
c364.a1	tr|C7H765|C7H765_FAEPA	Penicillin-binding protein 1A OS=Faecalibacterium prausnitzii (strain DSM 17677 / JCM 31915 / A2-165) OX=411483 GN=FAEPRAA2165_02148 PE=3 SV=1	-17.0082	0.05515	89939.9	816	4	4
c365.a1	tr|C7HAS7|C7HAS7_FAEPA	EDD domain protein, DegV family OS=Faecalibacterium prausnitzii (strain DSM 17677 / JCM 31915 / A2-165) OX=411483 GN=FAEPRAA2165_03436 PE=4 SV=1	-19.5169	0.19217	30597.3	281	4	4
c403.a1	tr|C7H323|C7H323_FAEPA	Aminotransferase OS=Faecalibacterium prausnitzii (strain DSM 17677 / JCM 31915 / A2-165) OX=411483 GN=FAEPRAA2165_00671 PE=3 SV=1	-7.34413	0.08376	43634.8	394	4	3
c417.a1	tr|C7H3Z2|C7H3Z2_FAEPA	DNA-directed DNA polymerase OS=Faecalibacterium prausnitzii (strain DSM 17677 / JCM 31915 / A2-165) OX=411483 GN=polA PE=3 SV=1	-10.9965	0.04773	95178.4	859	4	3
c418.a1	tr|C7H6S5|C7H6S5_FAEPA	MT-A70 OS=Faecalibacterium prausnitzii (strain DSM 17677 / JCM 31915 / A2-165) OX=411483 GN=FAEPRAA2165_02021 PE=3 SV=1	-6.94462	0.20101	22287.3	199	4	3
c419.a1	tr|C7H779|C7H779_FAEPA	DNA polymerase III PolC-type OS=Faecalibacterium prausnitzii (strain DSM 17677 / JCM 31915 / A2-165) OX=411483 GN=polC PE=3 SV=1	-6.97779	0.02188	158318	1417	4	3
c420.a1	tr|C7H7Q0|C7H7Q0_FAEPA	Endonuclease MutS2 OS=Faecalibacterium prausnitzii (strain DSM 17677 / JCM 31915 / A2-165) OX=411483 GN=mutS2 PE=3 SV=1	-7.19548	0.04981	88329.6	803	4	3
c421.a1	tr|C7H7V3|C7H7V3_FAEPA	Ribosome biogenesis GTPase A OS=Faecalibacterium prausnitzii (strain DSM 17677 / JCM 31915 / A2-165) OX=411483 GN=ylqF PE=3 SV=1	-8.68529	0.14706	34236.6	306	4	3
c422.a1	tr|C7H811|C7H811_FAEPA	tRNA ligases class II (D, K and N) OS=Faecalibacterium prausnitzii (strain DSM 17677 / JCM 31915 / A2-165) OX=411483 GN=FAEPRAA2165_02446 PE=3 SV=1	-11.1995	0.11742	30552.1	264	4	3
c424.a1	tr|C7H974|C7H974_FAEPA	Polygalacturonase (Pectinase) OS=Faecalibacterium prausnitzii (strain DSM 17677 / JCM 31915 / A2-165) OX=411483 GN=FAEPRAA2165_02871 PE=3 SV=1	-19.5787	0.0444	57242.3	518	4	3
c425.a1	tr|C7H9R5|C7H9R5_FAEPA	Putative enoyl-[acyl-carrier-protein] reductase II OS=Faecalibacterium prausnitzii (strain DSM 17677 / JCM 31915 / A2-165) OX=411483 GN=FAEPRAA2165_03068 PE=4 SV=1	-9.9593	0.09003	32571.8	311	4	3
c426.a1	tr|C7H9V9|C7H9V9_FAEPA	Tat pathway signal sequence domain protein OS=Faecalibacterium prausnitzii (strain DSM 17677 / JCM 31915 / A2-165) OX=411483 GN=FAEPRAA2165_03113 PE=4 SV=1	-16.4014	0.09375	49273.3	448	4	3
c427.a1	tr|C7HAN6|C7HAN6_FAEPA	DEAD/DEAH box helicase OS=Faecalibacterium prausnitzii (strain DSM 17677 / JCM 31915 / A2-165) OX=411483 GN=FAEPRAA2165_03351 PE=4 SV=1	-9.27409	0.01899	236515	2106	4	3
c428.a1	tr|C7HAW1|C7HAW1_FAEPA	Malic enzyme, NAD binding domain protein OS=Faecalibacterium prausnitzii (strain DSM 17677 / JCM 31915 / A2-165) OX=411483 GN=FAEPRAA2165_03473 PE=4 SV=1	-8.94157	0.11475	52784.3	488	4	3
c477.a1	tr|C7H1M5|C7H1M5_FAEPA	Acetylornithine aminotransferase OS=Faecalibacterium prausnitzii (strain DSM 17677 / JCM 31915 / A2-165) OX=411483 GN=argD PE=3 SV=1	-16.8539	0.06856	45571.2	423	4	2
c478.a1	tr|C7H1M8|C7H1M8_FAEPA	Arginine biosynthesis bifunctional protein ArgJ OS=Faecalibacterium prausnitzii (strain DSM 17677 / JCM 31915 / A2-165) OX=411483 GN=argJ PE=3 SV=1	-12.1675	0.05868	42528.8	409	4	2
c479.a1	tr|C7H205|C7H205_FAEPA	Lipoprotein OS=Faecalibacterium prausnitzii (strain DSM 17677 / JCM 31915 / A2-165) OX=411483 GN=FAEPRAA2165_00297 PE=4 SV=1	-10.6778	0.12973	19857	185	4	2
c480.a1	tr|C7H236|C7H236_FAEPA	Dihydroorotate dehydrogenase OS=Faecalibacterium prausnitzii (strain DSM 17677 / JCM 31915 / A2-165) OX=411483 GN=pyrD PE=3 SV=1	-15.1772	0.08766	32396.4	308	4	2
c481.a1	tr|C7H2H6|C7H2H6_FAEPA	DNA-binding helix-turn-helix protein OS=Faecalibacterium prausnitzii (strain DSM 17677 / JCM 31915 / A2-165) OX=411483 GN=FAEPRAA2165_00474 PE=4 SV=1	-9.29757	0.12987	25889.9	231	4	2
c482.a1	tr|C7H383|C7H383_FAEPA	Peptide chain release factor 2 OS=Faecalibacterium prausnitzii (strain DSM 17677 / JCM 31915 / A2-165) OX=411483 GN=prfB PE=3 SV=1	-13.0835	0.07775	41958.4	373	4	2
c483.a1	tr|C7H3R3|C7H3R3_FAEPA	UvrABC system protein A OS=Faecalibacterium prausnitzii (strain DSM 17677 / JCM 31915 / A2-165) OX=411483 GN=uvrA PE=3 SV=1	-12.1065	0.03438	105277	960	4	2
c484.a1	tr|C7H4N0|C7H4N0_FAEPA	50S ribosomal protein L9 OS=Faecalibacterium prausnitzii (strain DSM 17677 / JCM 31915 / A2-165) OX=411483 GN=rplI PE=3 SV=1	-18.5442	0.19868	15931.7	151	4	2
c485.a1	tr|C7H4X5|C7H4X5_FAEPA	AraC_E_bind domain-containing protein OS=Faecalibacterium prausnitzii (strain DSM 17677 / JCM 31915 / A2-165) OX=411483 GN=FAEPRAA2165_01345 PE=4 SV=1	-11.7277	0.20988	18301.3	162	4	2
c486.a1	tr|C7H4Z0|C7H4Z0_FAEPA	IMP cyclohydrolase-like protein (Fragment) OS=Faecalibacterium prausnitzii (strain DSM 17677 / JCM 31915 / A2-165) OX=411483 GN=FAEPRAA2165_01360 PE=4 SV=1	-9.83091	0.0989	30231.6	273	4	2
c487.a1	tr|C7H5T4|C7H5T4_FAEPA	Flg_new_2 domain-containing protein OS=Faecalibacterium prausnitzii (strain DSM 17677 / JCM 31915 / A2-165) OX=411483 GN=FAEPRAA2165_01658 PE=4 SV=1	-6.23657	0.07353	35003.4	340	4	2
c488.a1	tr|C7H7P6|C7H7P6_FAEPA	PhoH family protein OS=Faecalibacterium prausnitzii (strain DSM 17677 / JCM 31915 / A2-165) OX=411483 GN=FAEPRAA2165_02331 PE=4 SV=1	-8.45842	0.09668	37008.4	331	4	2
c489.a1	tr|C7H7R6|C7H7R6_FAEPA	DNA ligase OS=Faecalibacterium prausnitzii (strain DSM 17677 / JCM 31915 / A2-165) OX=411483 GN=ligA PE=3 SV=1	-7.05306	0.049	48471.9	449	4	2
c490.a1	tr|C7H7X4|C7H7X4_FAEPA	YlbF family regulator OS=Faecalibacterium prausnitzii (strain DSM 17677 / JCM 31915 / A2-165) OX=411483 GN=FAEPRAA2165_02409 PE=4 SV=1	-4.20273	0.13333	14984	135	4	2
c491.a1	tr|C7H817|C7H817_FAEPA	Glycosyl hydrolase, family 31 OS=Faecalibacterium prausnitzii (strain DSM 17677 / JCM 31915 / A2-165) OX=411483 GN=FAEPRAA2165_02451 PE=3 SV=1	-5.02411	0.05008	70974.7	619	4	2
c492.a1	tr|C7H8D4|C7H8D4_FAEPA	Stage 0 sporulation protein A homolog OS=Faecalibacterium prausnitzii (strain DSM 17677 / JCM 31915 / A2-165) OX=411483 GN=FAEPRAA2165_02574 PE=4 SV=1	-13.9559	0.07023	33451.3	299	4	2
c493.a1	tr|C7H930|C7H930_FAEPA	Protein translocase subunit SecY OS=Faecalibacterium prausnitzii (strain DSM 17677 / JCM 31915 / A2-165) OX=411483 GN=secY PE=3 SV=1	-7.80688	0.06497	47049.2	431	4	2
c494.a1	tr|C7H9J7|C7H9J7_FAEPA	Pilin isopeptide linkage domain protein OS=Faecalibacterium prausnitzii (strain DSM 17677 / JCM 31915 / A2-165) OX=411483 GN=FAEPRAA2165_02999 PE=4 SV=1	-22.0177	0.15444	28062.3	259	4	2
c495.a1	tr|C7HA62|C7HA62_FAEPA	TrkA N-terminal domain protein OS=Faecalibacterium prausnitzii (strain DSM 17677 / JCM 31915 / A2-165) OX=411483 GN=FAEPRAA2165_03217 PE=4 SV=1	-11	0.09302	24234.6	215	4	2
c496.a1	tr|C7HAW9|C7HAW9_FAEPA	dTDP-4-dehydrorhamnose reductase OS=Faecalibacterium prausnitzii (strain DSM 17677 / JCM 31915 / A2-165) OX=411483 GN=rfbD PE=3 SV=1	-5.13966	0.05882	34008.8	306	4	2
c347.a2	tr|C7HA90|C7HA90_FAEPA	Metallo-beta-lactamase domain protein OS=Faecalibacterium prausnitzii (strain DSM 17677 / JCM 31915 / A2-165) OX=411483 GN=FAEPRAA2165_03245 PE=4 SV=1	-15.4803	0.12195	32926.6	287	3	2
c423.a1	tr|C7H8E7|C7H8E7_FAEPA	Glucokinase OS=Faecalibacterium prausnitzii (strain DSM 17677 / JCM 31915 / A2-165) OX=411483 GN=FAEPRAA2165_02587 PE=3 SV=1	-11.7655	0.12893	32784.4	318	3	3
c429.a1	tr|C7H1M1|C7H1M1_FAEPA	Glycosyl hydrolase family 3 N-terminal domain protein OS=Faecalibacterium prausnitzii (strain DSM 17677 / JCM 31915 / A2-165) OX=411483 GN=FAEPRAA2165_00160 PE=4 SV=1	-10.3098	0.03748	81391	747	3	3
c430.a1	tr|C7H2Q3|C7H2Q3_FAEPA	Protease Lon-related BREX system protein BrxL OS=Faecalibacterium prausnitzii (strain DSM 17677 / JCM 31915 / A2-165) OX=411483 GN=FAEPRAA2165_00551 PE=4 SV=1	-11.6236	0.04958	79079.2	706	3	3
c431.a1	tr|C7H3H8|C7H3H8_FAEPA	Methyltransferase domain protein OS=Faecalibacterium prausnitzii (strain DSM 17677 / JCM 31915 / A2-165) OX=411483 GN=FAEPRAA2165_00837 PE=4 SV=1	-8.13999	0.10556	20890.9	180	3	3
c432.a1	tr|C7H4V1|C7H4V1_FAEPA	ABC transporter, ATP-binding protein (Fragment) OS=Faecalibacterium prausnitzii (strain DSM 17677 / JCM 31915 / A2-165) OX=411483 GN=FAEPRAA2165_01317 PE=4 SV=1	-6.43781	0.03885	67466.3	592	3	3
c433.a1	tr|C7H5N6|C7H5N6_FAEPA	M18 family aminopeptidase OS=Faecalibacterium prausnitzii (strain DSM 17677 / JCM 31915 / A2-165) OX=411483 GN=FAEPRAA2165_01607 PE=3 SV=1	-6.93207	0.06223	51437.4	466	3	3
c434.a1	tr|C7H7T1|C7H7T1_FAEPA	Na/Pi-cotransporter II-like protein OS=Faecalibacterium prausnitzii (strain DSM 17677 / JCM 31915 / A2-165) OX=411483 GN=FAEPRAA2165_02366 PE=4 SV=1	-8.93315	0.10667	65030.7	600	3	3
c435.a1	tr|C7H7W6|C7H7W6_FAEPA	Isoleucine--tRNA ligase OS=Faecalibacterium prausnitzii (strain DSM 17677 / JCM 31915 / A2-165) OX=411483 GN=ileS PE=3 SV=1	-8.65096	0.04731	104262	930	3	3
c436.a1	tr|C7H7X3|C7H7X3_FAEPA	DNA mismatch repair protein MutS OS=Faecalibacterium prausnitzii (strain DSM 17677 / JCM 31915 / A2-165) OX=411483 GN=mutS PE=3 SV=1	-7.54554	0.04363	96925.7	871	3	3
c437.a1	tr|C7H807|C7H807_FAEPA	Putative N-acetylmannosamine-6-phosphate 2-epimerase OS=Faecalibacterium prausnitzii (strain DSM 17677 / JCM 31915 / A2-165) OX=411483 GN=nanE PE=3 SV=1	-12.8892	0.2265	24892.6	234	3	3
c438.a1	tr|C7H9D5|C7H9D5_FAEPA	Bmp domain-containing protein OS=Faecalibacterium prausnitzii (strain DSM 17677 / JCM 31915 / A2-165) OX=411483 GN=FAEPRAA2165_02934 PE=4 SV=1	-12.8174	0.0539	79105.3	705	3	3
c439.a1	tr|C7HAV1|C7HAV1_FAEPA	Cysteine synthase OS=Faecalibacterium prausnitzii (strain DSM 17677 / JCM 31915 / A2-165) OX=411483 GN=cysK PE=3 SV=1	-12.9782	0.13871	32459.2	310	3	3
c497.a1	tr|C7H1S8|C7H1S8_FAEPA	Aldose 1-epimerase OS=Faecalibacterium prausnitzii (strain DSM 17677 / JCM 31915 / A2-165) OX=411483 GN=FAEPRAA2165_00218 PE=3 SV=1	-14.3556	0.10644	38724.1	357	3	2
c498.a1	tr|C7H203|C7H203_FAEPA	inorganic diphosphatase OS=Faecalibacterium prausnitzii (strain DSM 17677 / JCM 31915 / A2-165) OX=411483 GN=FAEPRAA2165_00295 PE=4 SV=1	-17.6308	0.04456	62071.6	561	3	2
c499.a1	tr|C7H231|C7H231_FAEPA	DEAD/DEAH box helicase OS=Faecalibacterium prausnitzii (strain DSM 17677 / JCM 31915 / A2-165) OX=411483 GN=FAEPRAA2165_00325 PE=3 SV=1	-16.7747	0.07342	44843.6	395	3	2
c500.a1	tr|C7H237|C7H237_FAEPA	Oxidoreductase NAD-binding domain protein OS=Faecalibacterium prausnitzii (strain DSM 17677 / JCM 31915 / A2-165) OX=411483 GN=FAEPRAA2165_00331 PE=3 SV=1	-15.5449	0.15175	27848.7	257	3	2
c502.a1	tr|C7H2C5|C7H2C5_FAEPA	Phosphoserine aminotransferase OS=Faecalibacterium prausnitzii (strain DSM 17677 / JCM 31915 / A2-165) OX=411483 GN=serC PE=3 SV=1	-12.8831	0.07342	44188.8	395	3	2
c503.a1	tr|C7H2C6|C7H2C6_FAEPA	D-3-phosphoglycerate dehydrogenase OS=Faecalibacterium prausnitzii (strain DSM 17677 / JCM 31915 / A2-165) OX=411483 GN=pdxB PE=3 SV=1	-15.5024	0.07772	40917	386	3	2
c504.a1	tr|C7H341|C7H341_FAEPA	SNF2 family N-terminal domain protein OS=Faecalibacterium prausnitzii (strain DSM 17677 / JCM 31915 / A2-165) OX=411483 GN=FAEPRAA2165_00689 PE=4 SV=1	-7.07988	0.00894	124281	1119	3	2
c506.a1	tr|C7H360|C7H360_FAEPA	Dockerin domain-containing protein OS=Faecalibacterium prausnitzii (strain DSM 17677 / JCM 31915 / A2-165) OX=411483 GN=FAEPRAA2165_00714 PE=4 SV=1	-11.4088	0.03349	72089.9	657	3	2
c507.a1	tr|C7H3A2|C7H3A2_FAEPA	ATPase/histidine kinase/DNA gyrase B/HSP90 domain protein OS=Faecalibacterium prausnitzii (strain DSM 17677 / JCM 31915 / A2-165) OX=411483 GN=FAEPRAA2165_00761 PE=4 SV=1	-6.42713	0.11355	31089.9	273	3	2
c508.a1	tr|C7H4L5|C7H4L5_FAEPA	Ketopantoate reductase PanE/ApbA OS=Faecalibacterium prausnitzii (strain DSM 17677 / JCM 31915 / A2-165) OX=411483 GN=FAEPRAA2165_01230 PE=4 SV=1	-7.21042	0.12195	37356.9	328	3	2
c509.a1	tr|C7H4V8|C7H4V8_FAEPA	THUMP domain-containing protein OS=Faecalibacterium prausnitzii (strain DSM 17677 / JCM 31915 / A2-165) OX=411483 GN=FAEPRAA2165_01324 PE=4 SV=1	-11.1726	0.08271	44203.6	399	3	2
c510.a1	tr|C7H5G4|C7H5G4_FAEPA	Pseudouridine synthase OS=Faecalibacterium prausnitzii (strain DSM 17677 / JCM 31915 / A2-165) OX=411483 GN=FAEPRAA2165_01535 PE=3 SV=1	-4.59142	0.07483	32397.2	294	3	2
c511.a1	tr|C7H5S6|C7H5S6_FAEPA	Elongation factor Ts OS=Faecalibacterium prausnitzii (strain DSM 17677 / JCM 31915 / A2-165) OX=411483 GN=tsf PE=3 SV=1	-6.66015	0.07818	33613.1	307	3	2
c512.a1	tr|C7H5V4|C7H5V4_FAEPA	Ribosomal silencing factor RsfS OS=Faecalibacterium prausnitzii (strain DSM 17677 / JCM 31915 / A2-165) OX=411483 GN=rsfS PE=3 SV=1	-6.93742	0.16667	14200.2	126	3	2
c513.a1	tr|C7H607|C7H607_FAEPA	Orn/Lys/Arg decarboxylase, major domain protein OS=Faecalibacterium prausnitzii (strain DSM 17677 / JCM 31915 / A2-165) OX=411483 GN=FAEPRAA2165_01732 PE=3 SV=1	-16.6198	0.05738	53442.1	488	3	2
c514.a1	tr|C7H6V5|C7H6V5_FAEPA	CTP synthase (glutamine hydrolyzing) OS=Faecalibacterium prausnitzii (strain DSM 17677 / JCM 31915 / A2-165) OX=411483 GN=pyrG PE=3 SV=1	-11.4881	0.04989	51270.5	461	3	2
c515.a1	tr|C7H6W4|C7H6W4_FAEPA	ABC transporter, permease protein OS=Faecalibacterium prausnitzii (strain DSM 17677 / JCM 31915 / A2-165) OX=411483 GN=FAEPRAA2165_01980 PE=3 SV=1	-19.8539	0.12014	31360.9	283	3	2
c516.a1	tr|C7H7X7|C7H7X7_FAEPA	ATPase, AAA family OS=Faecalibacterium prausnitzii (strain DSM 17677 / JCM 31915 / A2-165) OX=411483 GN=FAEPRAA2165_02412 PE=3 SV=1	-4.30364	0.05189	46402.5	424	3	2
c517.a1	tr|C7H8P2|C7H8P2_FAEPA	Peptidase family S51 OS=Faecalibacterium prausnitzii (strain DSM 17677 / JCM 31915 / A2-165) OX=411483 GN=FAEPRAA2165_02684 PE=3 SV=1	-7.00612	0.12366	20759.5	186	3	2
c518.a1	tr|C7H9G7|C7H9G7_FAEPA	GCV_T domain-containing protein OS=Faecalibacterium prausnitzii (strain DSM 17677 / JCM 31915 / A2-165) OX=411483 GN=FAEPRAA2165_02969 PE=3 SV=1	-6.92702	0.13462	18212	156	3	2
c519.a1	tr|C7H9H3|C7H9H3_FAEPA	Putative dipicolinic acid synthetase, A subunit OS=Faecalibacterium prausnitzii (strain DSM 17677 / JCM 31915 / A2-165) OX=411483 GN=FAEPRAA2165_02975 PE=4 SV=1	-5.49147	0.07955	27258.7	264	3	2
c520.a1	tr|C7H9J9|C7H9J9_FAEPA	EDD domain protein, DegV family OS=Faecalibacterium prausnitzii (strain DSM 17677 / JCM 31915 / A2-165) OX=411483 GN=FAEPRAA2165_03001 PE=4 SV=1	-15.6819	0.08696	32993.5	299	3	2
c521.a1	tr|C7H9L6|C7H9L6_FAEPA	RNA methyltransferase, TrmH family, group 3 OS=Faecalibacterium prausnitzii (strain DSM 17677 / JCM 31915 / A2-165) OX=411483 GN=FAEPRAA2165_03018 PE=4 SV=1	-5.34199	0.0824	28232.7	267	3	2
c522.a1	tr|C7H9L8|C7H9L8_FAEPA	Rubrerythrin OS=Faecalibacterium prausnitzii (strain DSM 17677 / JCM 31915 / A2-165) OX=411483 GN=FAEPRAA2165_03020 PE=4 SV=1	-7.80911	0.1105	20883	181	3	2
c523.a1	tr|C7H9S9|C7H9S9_FAEPA	Secreted protein OS=Faecalibacterium prausnitzii (strain DSM 17677 / JCM 31915 / A2-165) OX=411483 GN=FAEPRAA2165_03083 PE=4 SV=1	-8.22185	0.13659	22331.2	205	3	2
c524.a1	tr|C7H9Z7|C7H9Z7_FAEPA	Methylenetetrahydrofolate--tRNA-(uracil-5-)-methyltransferase TrmFO OS=Faecalibacterium prausnitzii (strain DSM 17677 / JCM 31915 / A2-165) OX=411483 GN=trmFO PE=3 SV=1	-5.64436	0.04803	49948.1	458	3	2
c525.a1	tr|C7HA02|C7HA02_FAEPA	50S ribosomal protein L35 OS=Faecalibacterium prausnitzii (strain DSM 17677 / JCM 31915 / A2-165) OX=411483 GN=rpmI PE=3 SV=1	-6.67634	0.25373	7686.32	67	3	2
c526.a1	tr|C7HA34|C7HA34_FAEPA	UDP-N-acetylglucosamine 1-carboxyvinyltransferase OS=Faecalibacterium prausnitzii (strain DSM 17677 / JCM 31915 / A2-165) OX=411483 GN=murAA PE=4 SV=1	-8.75449	0.09058	28114.3	276	3	2
c501.a1	tr|C7H276|C7H276_FAEPA	Dihydroxy-acid dehydratase OS=Faecalibacterium prausnitzii (strain DSM 17677 / JCM 31915 / A2-165) OX=411483 GN=ilvD PE=3 SV=1	-11.4711	0.04891	57820.2	552	2	2
c505.a1	tr|C7H342|C7H342_FAEPA	Flg_new_2 domain-containing protein OS=Faecalibacterium prausnitzii (strain DSM 17677 / JCM 31915 / A2-165) OX=411483 GN=FAEPRAA2165_00691 PE=4 SV=1	-14.4645	0.02599	94871.4	885	2	1
c505.a2	tr|C7H8K8|C7H8K8_FAEPA	Repeat protein OS=Faecalibacterium prausnitzii (strain DSM 17677 / JCM 31915 / A2-165) OX=411483 GN=FAEPRAA2165_02650 PE=4 SV=1	-6.96178	0.03592	75437.1	696	2	1
c527.a1	tr|C7H1Z9|C7H1Z9_FAEPA	Leucine-rich repeat domain-containing protein OS=Faecalibacterium prausnitzii (strain DSM 17677 / JCM 31915 / A2-165) OX=411483 GN=FAEPRAA2165_00291 PE=4 SV=1	-10.5058	0.07018	37710.9	342	2	2
c528.a1	tr|C7H290|C7H290_FAEPA	Resolvase, N-terminal domain protein OS=Faecalibacterium prausnitzii (strain DSM 17677 / JCM 31915 / A2-165) OX=411483 GN=FAEPRAA2165_00385 PE=4 SV=1	-5.84527	0.0503	57023	497	2	2
c529.a1	tr|C7H2A7|C7H2A7_FAEPA	DNA helicase OS=Faecalibacterium prausnitzii (strain DSM 17677 / JCM 31915 / A2-165) OX=411483 GN=FAEPRAA2165_00402 PE=4 SV=1	-15.8821	0.15663	18687.5	166	2	2
c530.a1	tr|C7H2B6|C7H2B6_FAEPA	Amino acid carrier protein OS=Faecalibacterium prausnitzii (strain DSM 17677 / JCM 31915 / A2-165) OX=411483 GN=agcS PE=3 SV=1	-4.75252	0.04555	49162	461	2	2
c531.a1	tr|C7H2D9|C7H2D9_FAEPA	Secreted protein OS=Faecalibacterium prausnitzii (strain DSM 17677 / JCM 31915 / A2-165) OX=411483 GN=FAEPRAA2165_00436 PE=4 SV=1	-5.22768	0.02857	75129	700	2	2
c532.a1	tr|C7H2X4|C7H2X4_FAEPA	UDP-N-acetylmuramyl-tripeptide synthetase OS=Faecalibacterium prausnitzii (strain DSM 17677 / JCM 31915 / A2-165) OX=411483 GN=murE PE=3 SV=1	-5.27572	0.04878	54128.2	492	2	2
c533.a1	tr|C7H2Z0|C7H2Z0_FAEPA	AGPT-Pplase3 domain-containing protein OS=Faecalibacterium prausnitzii (strain DSM 17677 / JCM 31915 / A2-165) OX=411483 GN=FAEPRAA2165_00638 PE=4 SV=1	-5.92082	0.06452	31814.6	279	2	2
c534.a1	tr|C7H318|C7H318_FAEPA	Transcription-repair-coupling factor OS=Faecalibacterium prausnitzii (strain DSM 17677 / JCM 31915 / A2-165) OX=411483 GN=mfd PE=3 SV=1	-4.39448	0.02165	127753	1155	2	2
c535.a1	tr|C7H3D7|C7H3D7_FAEPA	DNA primase OS=Faecalibacterium prausnitzii (strain DSM 17677 / JCM 31915 / A2-165) OX=411483 GN=dnaG PE=3 SV=1	-5.18842	0.04399	66660.8	591	2	2
c536.a1	tr|C7H4J2|C7H4J2_FAEPA	Type III pantothenate kinase OS=Faecalibacterium prausnitzii (strain DSM 17677 / JCM 31915 / A2-165) OX=411483 GN=coaX PE=3 SV=1	-9.75945	0.08475	32138	295	2	2
c537.a1	tr|C7H4T5|C7H4T5_FAEPA	ABC transporter transmembrane region OS=Faecalibacterium prausnitzii (strain DSM 17677 / JCM 31915 / A2-165) OX=411483 GN=FAEPRAA2165_01300 PE=4 SV=1	-17.2441	0.05464	58774	549	2	2
c538.a1	tr|C7H563|C7H563_FAEPA	DUF2500 domain-containing protein OS=Faecalibacterium prausnitzii (strain DSM 17677 / JCM 31915 / A2-165) OX=411483 GN=FAEPRAA2165_01433 PE=4 SV=1	-4.63227	0.14286	13518.8	119	2	2
c539.a1	tr|C7H5I7|C7H5I7_FAEPA	Aluminum resistance protein OS=Faecalibacterium prausnitzii (strain DSM 17677 / JCM 31915 / A2-165) OX=411483 GN=FAEPRAA2165_01558 PE=4 SV=1	-10.1726	0.09762	45601.5	420	2	2
c540.a1	tr|C7H5M9|C7H5M9_FAEPA	DUF4364 family protein OS=Faecalibacterium prausnitzii (strain DSM 17677 / JCM 31915 / A2-165) OX=411483 GN=FAEPRAA2165_01600 PE=4 SV=1	-11.9416	0.11111	20347.6	180	2	2
c541.a1	tr|C7H5Z1|C7H5Z1_FAEPA	50S ribosomal protein L32 OS=Faecalibacterium prausnitzii (strain DSM 17677 / JCM 31915 / A2-165) OX=411483 GN=rpmF PE=3 SV=1	-4.73518	0.15254	6621.49	59	2	2
c542.a1	tr|C7H6A4|C7H6A4_FAEPA	50S ribosomal protein L7ae OS=Faecalibacterium prausnitzii (strain DSM 17677 / JCM 31915 / A2-165) OX=411483 GN=FAEPRAA2165_01836 PE=4 SV=1	-9.87943	0.296	13626.8	125	2	2
c543.a1	tr|C7H6C7|C7H6C7_FAEPA	ABC transporter domain-containing protein OS=Faecalibacterium prausnitzii (strain DSM 17677 / JCM 31915 / A2-165) OX=411483 GN=FAEPRAA2165_01859 PE=4 SV=1	-7.11919	0.10417	26048.3	240	2	2
c544.a1	tr|C7H6U8|C7H6U8_FAEPA	Transcriptional regulator, AraC family OS=Faecalibacterium prausnitzii (strain DSM 17677 / JCM 31915 / A2-165) OX=411483 GN=FAEPRAA2165_02044 PE=4 SV=1	-8.82565	0.08046	39130.3	348	2	2
c545.a1	tr|C7H744|C7H744_FAEPA	ABC transporter permease OS=Faecalibacterium prausnitzii (strain DSM 17677 / JCM 31915 / A2-165) OX=411483 GN=FAEPRAA2165_02127 PE=4 SV=1	-5.55284	0.06939	27595.1	245	2	2
c546.a1	tr|C7H7A5|C7H7A5_FAEPA	Pyridine nucleotide-disulfide oxidoreductase OS=Faecalibacterium prausnitzii (strain DSM 17677 / JCM 31915 / A2-165) OX=411483 GN=FAEPRAA2165_02189 PE=4 SV=1	-9.62782	0.06707	53651.3	492	2	2
c547.a1	tr|C7H8G2|C7H8G2_FAEPA	PTS_EIIC domain-containing protein OS=Faecalibacterium prausnitzii (strain DSM 17677 / JCM 31915 / A2-165) OX=411483 GN=FAEPRAA2165_02602 PE=4 SV=1	-8.1549	0.05114	35769	352	2	2
c548.a1	tr|C7H8I8|C7H8I8_FAEPA	DEAD/DEAH box helicase OS=Faecalibacterium prausnitzii (strain DSM 17677 / JCM 31915 / A2-165) OX=411483 GN=FAEPRAA2165_02630 PE=3 SV=1	-4.72469	0.02808	69369.5	641	2	2
c549.a1	tr|C7H8V0|C7H8V0_FAEPA	Streptomycin adenylyltransferase OS=Faecalibacterium prausnitzii (strain DSM 17677 / JCM 31915 / A2-165) OX=411483 GN=FAEPRAA2165_02742 PE=4 SV=1	-7.49214	0.06159	33136.4	276	2	2
c550.a1	tr|C7H911|C7H911_FAEPA	CDP-diacylglycerol--glycerol-3-phosphate 3-phosphatidyltransferase OS=Faecalibacterium prausnitzii (strain DSM 17677 / JCM 31915 / A2-165) OX=411483 GN=pgsA PE=3 SV=1	-6.30207	0.13776	21778.4	196	2	2
c551.a1	tr|C7H956|C7H956_FAEPA	RNA-binding protein KhpA OS=Faecalibacterium prausnitzii (strain DSM 17677 / JCM 31915 / A2-165) OX=411483 GN=khpA PE=3 SV=1	-8.74618	0.25974	8421.58	77	2	2
c552.a1	tr|C7H987|C7H987_FAEPA	Restriction endonuclease subunit S OS=Faecalibacterium prausnitzii (strain DSM 17677 / JCM 31915 / A2-165) OX=411483 GN=FAEPRAA2165_02884 PE=4 SV=1	-15.5391	0.08364	30399.2	275	2	2
c553.a1	tr|C7HAF2|C7HAF2_FAEPA	Bro-N domain-containing protein OS=Faecalibacterium prausnitzii (strain DSM 17677 / JCM 31915 / A2-165) OX=411483 GN=FAEPRAA2165_03310 PE=4 SV=1	-5.17849	0.08418	33938.7	297	2	2
c554.a1	tr|C7HAV3|C7HAV3_FAEPA	IreB family regulatory phosphoprotein OS=Faecalibacterium prausnitzii (strain DSM 17677 / JCM 31915 / A2-165) OX=411483 GN=FAEPRAA2165_03465 PE=3 SV=1	-17.1593	0.45679	9346.81	81	2	2
c555.a1	tr|C7HAW0|C7HAW0_FAEPA	Hydrolyase, tartrate alpha subunit/fumarate domain protein, Fe-S type OS=Faecalibacterium prausnitzii (strain DSM 17677 / JCM 31915 / A2-165) OX=411483 GN=FAEPRAA2165_03472 PE=3 SV=1	-5.46332	0.03943	29748.3	279	2	2
c556.a1	tr|C7HAZ0|C7HAZ0_FAEPA	RNA polymerase sigma-F factor OS=Faecalibacterium prausnitzii (strain DSM 17677 / JCM 31915 / A2-165) OX=411483 GN=sigF PE=4 SV=1	-12.3106	0.13063	24842	222	2	2
b59.a2	tr|C7H579|C7H579_FAEPA	Hsp20/alpha crystallin family protein OS=Faecalibacterium prausnitzii (strain DSM 17677 / JCM 31915 / A2-165) OX=411483 GN=FAEPRAA2165_01449 PE=3 SV=1	-225.697	0.77273	17710.6	154	1	1
c208.a2	tr|C7H7L9|C7H7L9_FAEPA	ABC transporter, ATP-binding protein OS=Faecalibacterium prausnitzii (strain DSM 17677 / JCM 31915 / A2-165) OX=411483 GN=FAEPRAA2165_02303 PE=4 SV=1	-36.7576	0.37245	21633.3	196	1	1
